# Supplementary material for: Some Human Anti-Glycan Antibodies Lack the Ability to Activate the Complement System
Source: Antibodies (Basel). 2024 Dec 23;13(4):105. doi: 10.3390/antib13040105 (PMC11672820; doi:10.3390/antib13040105)
Supplement: Supplementary file 1 [file antibodies-13-00105-s001.zip]

Archive with 2 entries (2 files):
- Supplementary_Material File S1_f.xlsx
- Supplementary_Material File S2_f.pdf
