# Supplementary material for: Some Human Anti-Glycan Antibodies Lack the Ability to Activate the Complement System
Source: Antibodies (Basel). 2024 Dec 23;13(4):105. doi: 10.3390/antib13040105 (PMC11672820; doi:10.3390/antib13040105)
Supplement: Supplementary file 1 [file antibodies-13-00105-s001.zip › Supplementary_Material File S1_f.xlsx]

## Sheet: Title
Supplementary Material 1.
Some Human Anti-Glycan Antibodies Lack the Ability to Activate the Complement System
N.V. Shilova 1,2*, A.Yu. Nokel 1,2, A.D. Lipatnikov 1, N.R. Khasbiullina 2, Yu.A. Knirel 3, L.K. Baidakova 4, A.B. Tuzikov 1, S.V. Khaidukov1,2, P.S. Obukhova1,2, S.M. Henry 5, B.B. Shoibonov 6, A.А. Ragimov7, R. Rieben8, N.V. Bovin 1
1Shemyakin–Ovchinnikov Institute of Bioorganic Chemistry RAS, Moscow, Russia
2National Medical Research Center for Obstetrics, Gynecology and Perinatology of the Ministry of Health of the Russian Federation, Moscow, Russia
3Zelinsky Institute of Organic Chemistry RAS, Moscow, Russia
4Branch of the Shemyakin-Ovchinnikov Institute of Bioorganic Chemistry of the Russian Academy of Sciences, Pushchino, Moscow Region, Russia
5School of Engineering, AUT University, Auckland, New Zealand
6Research Zakusov Institute of Pharmacology, Moscow, Russia
7Sechenov First Moscow State Medical University of the Ministry of Health care of the Russian Federation, Moscow, Russia
8Department for BioMedical Research, University of Bern, Bern, Switzerland
* Correspondence:
Nadezhda Shilova
pumatnv@gmail.com

## Sheet: List of ligands 
GID	Structure	Common Name
1	Fucα-sp3
2	Galα-sp3
3	Galβ-sp3
4	GalNAcα1-OSer	Tn-Ser
5	GalNAcα-sp3	Tn
6	GalNAcβ-sp3
7	Glcα-sp3
9	Glcβ-sp3
10	GlcNAcβ-sp3
11	GlcNAcβ-sp2
13	GlcNAcβ-sp8
14	GlcN(Gc)β-sp4
15	HOCH2(HOCH)4CH2NH2	aminoglucitol
16	Manα-sp3
17	Manα-sp4
18	Manβ-sp4
19	ManNAcβ-sp4
20	Rhaα-sp3
21	Galβ-sp4
22	GlcNAcβ-sp4
23	GalNAcβ-sp4
24	GlcNAcα-sp3
25	GalNAcβ-sp10
26	Rhaβ-sp4
28	Xylβ-sp4
29	Fucβ-sp4
30	Glcβ-sp4
31	L-Araα-sp4
32	GalNGcβ-sp3
33	Glc-2-NH2
34	L-Glcβ-sp4
37	3-O-Su-Galβ-sp3
38	3-O-Su-GalNAcβ-sp3
41	6-O-Su-GalNAcα-sp3
43	6-O-Su-GlcNAcβ-sp3
44	GlcAα-sp3	α-glucuronic acid
45	GlcAβ-sp3	β-glucuronic acid
46	6-H2PO3Glcβ-sp4	Glc6P
47	6-H2PO3Manα-sp3	Man6P
48	Neu5Acα-sp3
49	Neu5Acα-sp9
50	Neu5Acβ-sp3
51	Neu5Acβ-sp9
52	Neu5Gcα-sp3
53	Neu5Gcβ-sp3
55	3-O-Su-GlcNAcβ-sp3
57	D-Ribβ -sp4
58	Fucβ-sp3
59	αKdo-5-phosphate-sp11
60	6-O-Su-Galβ-sp3
61	3-O-Su-GalNAcα-sp3
62	GlcAβ-sp2
63	4-O-Su-GlcNAcβ-sp2
64	4-O-Su-Galβ-sp3
65	4-O-Su-GalNAcα-sp3
66	4-O-Su-GalNAcβ-sp3
71	Fucα1-2Galβ-sp3	Hdi
72	Fucα1-3GlcNAcβ-sp3
73	Fucα1-4GlcNAcβ-sp3	Le
75	Galα1-2Galβ-sp3
76	Galα1-3Galβ-sp3	Bdi
77	Galα1-3GalNAcβ-sp3
78	Galα1-3GalNAcα-sp3	Tαα
80	Galα1-3GlcNAcβ-sp3
81	Galα1-4GlcNAcβ-sp3
82	Galα1-4GlcNAcβ-sp8
83	Galα1-6Glcβ-sp4	melibiose
84	Galβ1-2Galβ-sp3
85	Galβ1-3GlcNAcβ-sp3	Lec
86	Galβ1-3GlcNAcβ-sp2	Lec
87	Galβ1-3Galβ-sp3
88	Galβ1-3GalNAcβ-sp3	Tββ
89	Galβ1-3GalNAcα-sp3	TF
92	Galβ1-4Glcβ-sp2	Lactose, Lac
93	Galβ1-4Glcβ-sp4	Lactose, Lac
94	Galβ1-4Galβ-sp4
96	Galβ1-4GlcNAcβ-sp2	N-acetyllactosamine, LN
97	Galβ1-4GlcNAcβ-sp3	N-acetyllactosamine, LN
98	Galβ1-4GlcNAcβ-sp5	N-acetyllactosamine, LN
99	Galβ1-4GlcNAcβ-sp8	N-acetyllactosamine, LN
100	Galβ1-6Galβ-sp4
101	GalNAcα1-3GalNAcβ-sp3	Fs-2
102	GalNAcα1-3Galβ-sp3	Adi
103	GalNAcα1-3GalNAcα-sp3	core 5
104	GalNAcβ1-3Galβ-sp3
105	GalNAcβ1-3GalNAcβ-sp3	para-Fs
106	GalNAcβ1-4GlcNAcβ-sp3	LacdiNAc
107	GalNAcβ1-4GlcNAcβ-sp2	LacdiNAc
110	Glcα1-4Glcβ-sp3	maltose
111	Glcβ1-4Glcβ-sp4	cellobiose
112	Glcβ1-6Glcβ-sp4	gentiobiose
113	GlcNAcβ1-3GalNAcα-sp3	core 3
114	GlcNAcβ1-3Manβ-sp4
116	GlcNAcβ1-4GlcNAcβ-sp3	chitobiose
117	GlcNAcβ1-4GlcNAcβ-sp4	chitobiose
118	GlcNAcβ1-6GalNAcα-sp3	core 6
121	Manα1-4Manβ-sp4
122	Manα1-6Manβ-sp4
123	Manβ1-4GlcNAcβ-sp4
125	6-Bn-Galβ1-4GlcNAcβ-sp2
126	6-Bn-Galα1-4(6-Bn)GlcNAcβ-sp3
128	Galβ1-4Glcβ-sp4-Trp
129	Galβ1-3(6-O-Bn)GlcNAcβ-sp3
130	(6-O-Bn-Galβ1)-3GlcNAcβ-sp3
131	(6-O-Bn-Galβ1)-3(6-O-Bn)GlcNAcβ-sp3
132	Galβ1-3GalNAcα-sp5	TF
133	Galβ1-4Glcβ-sp4-Ala
135	Galβ1-4Glcβ-sp4-Asn
136	Galβ1-4Glcβ-sp4-Ile
137	Galβ1-4Glcβ-sp4-Nle
138	Galβ1-4Glcβ-sp4-Val
139	Galβ1-4GlcNAcα-sp3
140	Galα1-3GalNAc(fur)β-sp3
142	GlcNAcα1-3GalNAcβ-sp3
143	Fucα1-2(3-O-Su)Galβ-sp3
144	Galβ1-3(6-O-Su)GlcNAcβ-sp2
145	Galβ1-3(6-O-Su)GlcNAcβ-sp3
146	Galβ1-4(6-O-Su)Glcβ-sp2
149	GlсNAcβ1-4(6-O-Su)GlcNAcβ-sp2
150	3-O-Su-Galβ1-3GalNAcα-sp3
151	6-O-Su-Galβ1-3GalNAcα-sp3
153	6-O-Su-Galβ1-4Glcβ-sp2
154	3-O-Su-Galβ1-3GlcNAcβ-sp3
156	3-O-Su-Galβ1-4GlcNAcβ-sp2
158	4-O-Su-Galβ1-4GlcNAcβ-sp2
159	4-O-Su-Galβ1-4GlcNAcβ-sp3
160	6-O-Su-Galβ1-3GlcNAcβ-sp2
161	6-O-Su-Galβ1-3GlcNAcβ-sp3
162	6-O-Su-Galβ1-4GlcNAcβ-sp2
164	GlcAβ1-3GlcNAcβ-sp3
165	GlcAβ1-3Galβ-sp3
166	GlcAβ1-6Galβ-sp3
167	GlcNAcβ1-4-[HOOC(CH3)CH]-3-O-GlcNAcβ-sp4	GlcNAc-Mur
168	GlcNAcβ1-4Mur-L-Ala-D-i-Gln-Lys	GMDP-Lys
169	Neu5Acα2-3Galβ-sp3	GM4
170	Neu5Acα2-6Galβ-sp3
171	Neu5Acα2-3GalNAcα-sp3
172	Neu5Acα2-6GalNAcα-sp3	SiaTn
173	Neu5Acβ2-6GalNAcα-sp3
174	Neu5Gcα2-6GalNAcα-sp3
177	3-O-Su-Galβ1-4(6-O-Su)GlcNAcβ-sp3
178	6-O-Su-Galβ1-4(6-O-Su)Glcβ-sp2
179	6-O-Su-Galβ1-3(6-O-Su)GlcNAcβ-sp2
180	6-O-Su-Galβ1-4(6-O-Su)GlcNAcβ-sp2
181	3,4-O-Su2-Galβ1-4GlcNAcβ-sp3
182	3,6-O-Su2-Galβ1-4GlcNAcβ-sp2
183	4,6-O-Su2-Galβ1-4GlcNAcβ-sp2
184	4,6-O-Su2-Galβ1-4GlcNAcβ-sp3
187	Neu5Acα2-8Neu5Acα2-sp9	(Sia)2
188	Neu5Acα2-8Neu5Acβ-sp9
189	3,6-O-Su2-Galβ1-4(6-O-Su)GlcNAcβ-sp2
190	Galβ1-4-(6-P)GlcNAcβ-sp2
191	6-P-Galβ1-4GlcNAcβ-sp2
192	GalNAcβ1-4(6-O-Su)GlcNAcβ-sp3
193	3-O-Su-GalNAcβ1-4GlcNAcβ-sp3
194	6-O-Su-GalNAcβ1-4GlcNAcβ-sp3
195	6-O-Su-GalNAcβ1-4-(3-O-Ac)GlcNAcβ-sp3
196	3-O-Su-GalNAcβ1-4(3-O-Su)-GlcNAcβ-sp3
197	3,6-O-Su2-GalNAcβ1-4-GlcNAcβ-sp3
198	4,6-O-Su2-GalNAcβ1-4GlcNAcβ-sp3
199	4,6-O-Su2-GalNAcβ1-4-(3-O-Ac)GlcNAcβ-sp3
200	4-O-Su-GalNAcβ1-4GlcNAcβ-sp3
202	6-O-Su-GalNAcβ1-4(6-O-Su)GlcNAcβ-sp3
203	Galβ1-4(6-O-Su)GlcNAcβ-sp2
204	4-O-Su-GalNAcβ1-4GlcNAcβ-sp2
205	Neu5Acα2-6GalNAcβ-sp3
206	Neu5Gcα2-3Galβ-sp3
208	Galβ1-3GlcNAcβ-sp4	Lec
211	αKdo-(2→8)-αKdo-sp11
214	$delta$GlcAβ1-3Galβ-sp3	ΔGlcAb3Gal
215	Fucα1-2Galβ1-3GlcNAcβ-sp3	Led, H (type 1)
216	Fucα1-2Galβ1-4GlcNAcβ-sp3	H (type 2)
217	Fucα1-2Galβ1-3GalNAcα-sp3	H (type 3)
219	Fucα1-2Galβ1-4Glcβ-sp4	H (type 6)
222	Galα1-3Galβ1-4GlcNAcβ-sp3	Galili (tri)
223	Galα1-4Galβ1-4Glcβ-sp2	Pk, Gb3, GbOse3
225	Galα1-4Galβ1-4GlcNAcβ-sp2	P1
226	Galα1-3(Fucα1-2)Galβ-sp3	Btri
227	Galα1-3(Fucα1-2)Galβ-sp5	Btri
229	Galβ1-3Galβ1-4GlcNAcβ-sp4
230	Fucβ1-2Galβ1-3GlcNAcβ-sp3
231	Galβ1-4GlcNAcβ1-3GalNAcα-sp3
232	Galβ1-4GlcNAcβ1-6GalNAcα-sp3
233	Galβ1-3(Fucα1-4)GlcNAcβ-sp3	Lea
234	Galβ1-4(Fucα1-3)GlcNAcβ-sp3	Lex
235	GalNAcα1-3(Fucα1-2)Galβ-sp3	Atri
236	GalNAcα1-3(Fucα1-2)Galβ-sp5	Atri
237	GalNHα1-3(Fucα1-2)Galβ-OCH2CH2CH2NHAc
239	GalNAcβ1-3(Fucα1-2)Galβ-sp3
240	(Glcα1-4)3β-sp4	maltotriose
241	(Glcα1-6)3β-sp4	isomaltotriose
242	GlcNAc1αa1-3Galβ1-4GlcNAcβ-sp2
243	GlcNAcα1-3Galβ1-4GlcNAcβ-sp3
245	GlcNAcα1-6Galβ1-4GlcNAcβ-sp2
246	GlcNAcβ1-2Galβ1-3GalNAcα-sp3
247	GlcNAcβ1-3Galβ1-3GalNAcα-sp3
249	GlcNAcβ1-3Galβ1-4GlcNAcβ-sp2
250	GlcNAcβ1-3Galβ1-4GlcNAcβ-sp3
251	GlcNAcβ1-4Galβ1-4GlcNAcβ-sp2
252	GlcNAcβ1-4GlcNAcβ1-4GlcNAcβ-sp4	chitotriose
253	GlcNAcβ1-6Galβ1-4GlcNAcβ-sp2
254	GlcNAcβ1-6(Galβ1-3)GalNAcα-sp3	core 2
255	GlcNAcβ1-6(GlcNAcβ1-3)GalNAcα-sp3	core 4
256	GlcNAcβ1-6(GlcNAcβ1-4)GalNAcα-sp3
258	Manα1-6(Manα1-3)Manβ-sp4	Man3
259	Galβ1-4(Galβ1-3)GlcNAcβ-sp3
260	Galβ1-3(Fucβ1-4)GlcNAcβ-sp3
263	(GalNAcβ-PEG2)3-β-DD
264	Galβ1-4Galβ1-4GlcNAcβ-sp3
266	Galα1-4Galβ1-4GlcNAcβ-sp3	P1
267	GlcNAcβ1-3Galβ1-3GlcNAcβ-sp3
268	GlсNAcβ1-4(Fucα1-6)GlcNAcβ-sp3
272	Neu5Acα2-3Galβ1-4Glcβ-sp4-Cit
273	Fucβ1-2Galβ1-4GlcNAcβ-sp3
274	GalNAcα1-3Galβ1-4GlcNAcβ-sp3
275	GalNAcβ1-3Galβ1-4GlcNAcβ-sp3
276	GlcNAcβ1-4Galβ1-4GlcNAcβ-sp3
277	GalNGcα1-3(Fucα1-2)Galβ-sp3
278	GalNAcα1-3GalNAcβ1-3Galβ-sp3	Fs-3
279	Galβ1-3GlcNAcα1-3GalNAcα-sp3	LeCa3Tn
281	Fucα1-2Galβ1-3GalNAcβ-sp3	H type4
282	Galβ1-3Galβ1-4GlcNAcβ-sp3
287	3-O-Su-Galβ1-3(Fucα1-4)GlcNAcβ-sp3	3'-O-Su-Lea
288	3-O-Su-Galβ1-4(Fucα1-3)GlcNAcβ-sp3	3'-O-Su-Lex
289	Neu5Acα2-6(Galβ1-3)GalNAcα-sp3
290	Neu5Acα2-6(Galα1-3)GalNAcα-sp3
291	Neu5Acβ2-6(Galβ1-3)GalNAcα-sp3
292	Neu5Acα2-3Galβ1-3GalNAcα-sp3
293	Neu5Acα2-3Galβ1-4Glcβ-sp3	3'SL
294	Neu5Acα2-3Galβ1-4Glcβ-sp4	3'SL
295	Neu5Acα2-6Galβ1-4Glcβ-sp2	6'SL
297	Neu5Acβ2-6Galβ1-4Glcβ-sp2
298	Neu5Acα2-3Galβ1-4GlcNAcβ-sp3	3'SLN
299	Neu5Acα2-3Galβ1-3GlcNAcβ-sp3	3'SiaLeC
300	Neu5Acα2-6Galβ1-4GlcNAcβ-sp3	6'SLN
302	Neu5Acβ2-6Galβ1-4GlcNAcβ-sp3
303	Neu5Gcα2-3Galβ1-4GlcNAcβ-sp3
304	Neu5Gcα2-6Galβ1-4GlcNAcβ-sp3
305	Neu5Gcβ2-6Galβ1-4GlcNAcβ-sp3
309	Neu5Acα2-6(Neu5Acα2-3)GalNAcα-sp3
310	Neu5Acα2-3Galβ1-4GlcNAcβ-O(CH2)3NH-amide-Neu5Acα2-3Galβ1-4GlcNAcβ-sp3
315	Neu5Acα2-3Galβ1-4-(6-O-Su)GlcNAcβ-sp3
316	Fucα1-2(6-Su)Galβ1-4GlcNAcβ-sp3
318	Neu5Acα2-6Galβ1-4-(6-O-Su)GlcNAcβ-sp3
319	Neu5Acα2-3-(6-O-Su)Galβ1-4GlcNAcβ-sp3
320	4-O-Su-Neu5Acα2-3-(6-O-Su)Galβ1-4GlcNAcβ-sp3
321	(Neu5Acα2-8)3-sp3	(Sia)3
322	(Neu5Acα2-8)3β-sp3
323	Neu5Acα2-6Galβ1-3GlcNAcβ-sp3	6'-SiaLec
324	Neu5Acα2-6Galβ1-3(6-O-Su)GlcNAcβ-sp3
327	Neu5Acα2-3Galβ1-4Glcβ-sp4-Nle
328	Neu5Acα2-3Galβ1-4Glcβ-sp4-Phe
329	Neu5Acα2-3Galβ1-4Glcβ-sp4-Trp
331	Neu5Gcα2-3Galβ1-3GlcNAcβ-sp3
334	Neu5Gcα2-3Galβ1-4-(6-O-Su)GlcNAcβ-sp3
335	Neu5Acα2-3Galβ1-3-(6-O-Su)GlcNAcβ-sp3
337	GalNAcα1-4Galβ1-4GlcNAcβ-sp3
338	Neu5Acα2-6Galβ1-3GalNAcα-sp3	6'-sialyl-TF
340	Galα1-3(Neu5Acβ2-6)GalNAcβ-sp3
342	Neu5Acα2-3(6-O-Su)Galβ1-3GalNAcα-sp3
344	Neu5Acβ2-3Galβ1-4GlcNAcβ-sp3	b3’SLN
345	Neu5Acα2-3Galβ1-3(6-O-Su)GalNAcα-sp3
346	Neu5Acα2-3-(6-O-Su)Galβ1-4(6-O-Su)GlcNAcβ-sp3
350	Neu5Gcα2-3Galβ1-4Glcβ-sp3	3'SL(Gc)
359	Galα1-3(Fucα1-2)Galβ1-3GlcNAcβ-sp3	B (type 1)
360	Galα1-3(Fucα1-2)Galβ1-4GlcNAcβ-sp3	B (type 2)
361	Galα1-3(Fucα1-2)Galβ1-4GlcNAcβ-sp2	B (type 2)
362	Galα1-3(Fucα1-2)Galβ1-3GalNAcα-sp3	B (type 3)
363	Galα1-3(Fucα1-2)Galβ1-3GalNAcβ-sp3	B (type 4)
364	Galα1-3Galβ1-4(Fucα1-3)GlcNAcβ-sp3	αGalLex
365	Galα1-4(Fucα1-2)Galβ1-4GlcNAcβ-sp3
366	GalNAcα1-3(Fucα1-2)Galβ1-3GlcNAcβ-sp3	A (type 1)
368	GalNAcα1-3(Fucα1-2)Galβ1-4GlcNAcβ-sp3	A (type 2)
369	GalNAcα1-4(Fucα1-2)Galβ1-4GlcNAcβ-sp3
370	GalNAcβ1-3(Fucα1-2)Galβ1-4GlcNAcβ-sp3
371	Fucα1-2Galβ1-3(Fucα1-4)GlcNAcβ-sp3	Leb
372	Fucα1-2Galβ1-4(Fucα1-3)GlcNAcβ-sp3	Ley
373	Galα1-3Galβ1-4GlcNAcβ1-3Galβ-sp3	Galili (tetra)
374	Galα1-3(Galα1-4)Galβ1-4GlcNAcβ-sp3
376	Galβ1-3GlcNAcβ1-3Galβ1-4Glcβ-sp4	N-acetyllacto-N-tetraose, LNT
377	Galβ1-3GlcNAcβ1-3Galβ1-3GlcNAcβ-sp2
378	Galβ1-3GlcNAcα1-3Galβ1-4GlcNAcβ-sp3
379	Galβ1-3GlcNAcβ1-3Galβ1-4GlcNAcβ-sp3
380	Galβ1-3GlcNAcα1-6Galβ1-4GlcNAcβ-sp2
381	Galβ1-3GlcNAcβ1-6Galβ1-4GlcNAcβ-sp2
383	Galβ1-4GlcNAcβ1-3Galβ1-4Glcβ-sp4	N-acetyllacto-neo-tetraose, LNnT
384	Galβ1-4GlcNAcβ1-3Galβ1-4GlcNAcβ-sp2	i
386	Galβ1-4GlcNAcα1-6Galβ1-4GlcNAcβ-sp2
387	Galβ1-4GlcNAcβ1-6Galβ1-4GlcNAcβ-sp2
388	Galβ1-4GlcNAcβ1-6(Galβ1-3)GalNAcα-sp3
389	GalNAcβ1-3Galα1-4Galβ1-4Glcβ-sp3	Gb4, P
390	(Glcα1-4)4β-sp4	maltotetraose
392	GalNAcα1-3(Fucα1-2)Galβ1-3GalNAcα-sp3	A (type 3)
395	GlcNAcβ1-6(GlcNAcβ1-3)Galβ1-4GlcNAcβ-sp2	Tk
396	(GlcNAcβ1)3-3,4,6-GalNAcα-sp3
401	Galβ1-3GlcNAcβ1-3Galβ1-3GlcNAcβ-sp3
403	Galβ1-3GlcNAcβ1-3Galβ1-4GlcNAcβ-sp2
404	GalNAcα1-3Galβ1-4(Fucα1-3)GlcNAcβ-sp3	αGalNAcLex
408	GlcNAcβ1-4(GlcNAcβ1-3)Galβ1-4GlcNAcβ-sp3	GlcNAc2-3,4LacNAc
410	Galβ1-3GlcNAcα1-3Galβ1-3GlcNAcβ-sp3
419	3-O-SuGalβ1-4GlcNAcβ1-3Galβ1-4GlcNAcβ-sp3
421	Galβ1-3GlcNAcβ1-3Galβ1-4Glcα-sp4
423	Neu5Acα2-3Galβ1-4(Fucα1-3)GlcNAcβ-sp3	SiaLex
425	Neu5Acα2-3Galβ1-4(Fucβ1-3)GlcNAcβ-sp3
426	Neu5Acα2-3Galβ1-3(Fucα1-4)GlcNAcβ-sp3	SiaLea
428	Neu5Acα2-3Galβ1-4(Fucα1-3)(6-O-Su-)GlcNAcβ-sp3	6-O-Su-SiaLex
429	Neu5Acα2-3(6-O-Su)Galβ1-4(Fucα1-3)GlcNAcβ-sp3	6'-O-Su-SiaLex
431	Neu5Acα2-3Galβ1-4(2-O-Su-Fucα1-3)GlcNAcβ-sp3
432	Neu5Acα2-3Galβ1-4(3-O-Su-Fucα1-3)GlcNAcβ-sp3
434	Neu5Acα2-8Neu5Acα2-3Galβ1-4Glcβ-sp4	GD3
435	Neu5Acα2-3Galβ1-4(2-O-Su-Fucα1-3)(6-O-Su-)GlcNAcβ-sp3
436	4-O-Su-Neu5Acα2-3Galβ1-4(Fucα1-3)(6-O-Su-)GlcNAcβ-sp3
437	GalNAcα1-3(Fucα1-2)Galβ1-3GalNAcβ-sp3	A(type 4)
438	Fucβ1-2Galβ1-4(Fucα1-3)GlcNAcβ-sp3
441	Neu5Acα2-6(Fucα1-2)Galβ1-4GlcNAcβ-sp3
442	Neu5Acα2-3 (GalNAcβ1-4)Galβ1-4Glcβ-sp4	GM2
479	Fucα1-2Galβ1-3GlcNAcβ1-3Galβ1-4Glcβ-sp4	LNFP I
481	Galα1-3Galβ1-4GlcNAcβ1-3Galβ1-4Glcβ-sp4	Galili (penta)
482	Galα1-3(Fucα1-2)Galβ1-3(Fucα1-4)GlcNAcβ-sp3	BLeb
483	Galα1-3(Fucα1-2)Galβ1-4(Fucα1-3)GlcNAcβ-sp3	BLey
485	Galβ1-4GalNAcα1-3(Fucα1-2)Galβ1-4GlcNAcβ-sp3
488	Galβ1-4GlcNAcβ1-6(Galβ1-4GlcNAcβ1-3)GalNAcα-sp3
489	Galβ1-4GlcNAcβ1-3(GlcNAcβ1-6)Galβ1-4GlcNAcβ-sp2
491	GalNAcα1-3(Fucα1-2)Galβ1-4(Fucα1-3)GlcNAcβ-sp3	ALey
492	(Glcα1-6)5β-sp4	isomaltopentaose
493	(GlcNAcβ1-4)5β-sp4	chitopentaose
495	Manα1-6(Manα1-3)Manα1-6(Manα1-3)Manβ-sp4	Man5
496	Fucα1-2Galβ1-3(Fucα1-4)GlcNAcβ1-3Galβ1-4Glcβ-sp4
498	Galβ1-4GlcNAcβ1-3Galβ1-4GlcNAcβ1-3Galβ1-4GlcNAcβ-sp3	(LN)3
499	Galβ1-4GlcNAcβ1-6(Galβ1-4GlcNAcβ1-3)Galβ1-4GlcNAcβ-sp2	I
501	Galβ1-3GalNAcβ1-3Galα1-4Galβ1-4Glcβ-sp4	Gb5
502	(Glcα1-6)6β-sp4	maltohexaose
503	(GlcNAcβ1-4)6-sp4	chitohexaose
504	(Aβ1-4GNβ1-2Mα1)2-3,6-Mβ1-4GNβ1-4GNβ-sp4
505	(GNβ1-2Mα1)2-3,6-Mβ1-4GNβ1-4GNβ-sp4
507	GalNAcα1-3GalNAcβ1-3Galα1-4Galβ1-4Glcβ-sp3	Fs-5
508	GalNAcβ1-3(Fucα1-2)Galβ1-4(Fucα1-3)GlcNAcβ-sp3
528	Neu5Acα2-3Galβ1-4(Fucα1-3)GlcNAcβ1-3Galβ-sp3
534	Neu5Acα2-6Galβ1-4GlcNAcβ1-3Galβ1-4GlcNAcβ-sp3
535	Neu5Acα2-8Neu5Acα2-3(GalNAcβ1-4)Galβ1-4Glcβ-sp4	GD2
536	Neu5Aα2-3Galβ1-3GlcNAcβ1-3Galβ1-4Glcβ-sp4	LSTa
537	Neu5Aα2-3Galβ1-4GlcNAcβ1-3Galβ1-4Glcβ-sp4	LSTd
627	(Siaα2-6Aβ1-4GNβ1-2Mα1)2-3,6-Mβ1-4GNβ1-4GNβ-sp4	YDS
630	(GlcAβ1-3GlcNAcβ1-4)20-NH(p-C6H4)CH2CH2NH2	hyaluronic acid
631	(GlcAβ1-3GlcNAcβ1-4)38-NH(p-C6H4)CH2CH2NH2	hyaluronic acid
632	(GlcAβ1-3GlcNAcβ1-4)13-NH(p-C6H4)CH2CH2NH2	hyaluronic acid
633	(Neu5Acα2-8)n-NH(p-C6H4)CH2CH2NH2	colominic acid
800	GlcNAcα1-4GlcNAcβ-sp3
804	[Galβ1-4GlcNAcβ-OCH2CH2]2NH
805	GalNAcβ1-4(6-O-Bn)GlcNAcβ-sp3
806	Galα1-6Glcα-sp3
808	Galα1-6Glcβ-sp3	melibiose
809	GalNAcβ1-3GalNAcα-sp3
810	GalNGcα1-3GalNAcα-sp3
811	3,6-O-Me2-Glcβ1-4(2,3-O-Me2)Rhaβ-O(p-C6H4)-OCH2CH2NH2
812	Galβ1-4Glcα-sp4
813	Galβ1-3GalNGcα-sp3
815	Galα1-4GalNAcα-sp3
816	Galβ1-4GalNAcα-sp3
817	GalNAcβ1-4GalNAcα-sp3
818	GalNAcα1-4GalNAcα-sp3
819	Glcβ1-4GalNAcα-sp3
820	GlcNAcβ1-4GalNAcα-sp3
821	Galα1-4Galβ-sp3
822	GalNAcα1-4Galβ-sp3
823	GalNAcβ1-4Galβ-sp3
825	Glcβ1-3GlcNAcβ-sp3
826	Glcβ1-3GalNAcα-sp3
827	Glcβ1-3GalNAcβ-sp3
828	GlcNAcβ1-2Galβ-sp3
829	GlcNAcβ1-4Galβ-sp3
850	Galβ1-3(6-O-Su)GalNAcα-sp3
851	Galα1-3(6-O-Su)GalNAcα-sp3
852	GlcNAcβ1-4-[HOOC(CH3)CH]-3-O-GlcNAcα-sp4
853	6-O-Su-Galα1-3GalNAcα-sp3
854	(6-O-Su)Neu5Acα2-3Galβ-sp3
855	(O-Su)4Glcα1-4(O-Su)3Glcβ-spacer
1001	-4Qui3Nα1-3Rhaα1-4Galβ1-3(Glcβ1-4)GalNα1-	S. enterica O28deAc
1002	-2Rib-ol5-P-6Galα1-3FucNAmα1-3GlcNβ1-	S. enterica O47deAc
1003	-4(Fucα1-3)GalNα1-6ManNα1-3Fucα1-3(Glcβ1-4)Galβ1-	S. enterica O16deAc
1004	-2Fucα1-2Galβ1-3GalNAcα1-3GlcNAcα1-	S. enterica O13
1005	-4Qui3NAcα1-3Rhaα1-4Galβ1-3(Glcβ1-4)GalNAcα1-	S. enterica O28
1006	-4(Fucα1-3)GalNAcα1-6Man2(20%)Ac3(40%)Ac4(20%)Acα1-3Fucα1-3(Glcβ1-4)Galβ1-	S. enterica O16
1007	-2(Galfα1-4)Galα1-3ManNAcβ1-6Galfβ1-3GlcNAcβ1-	S. enterica O17
1008	-3Galf2(30%)Acβ1-3Galα1-	S. enterica O67
1009	-3(S-3HOBut1-2Ala1-4)Qui4Nβ1-6GlcNAcα1-3QuiNAcα1-3GlcNAcα1-	S. enterica O58
1010	-2Manβ1-4Glcα1-3QiuNAcα1-3GlcNAcα1-	S. enterica O41
1011	-3(GalNAcA6NH2α1-2)Rhaα1-2Rhaα1-3Rhaα1-2Rhaα1-3GlcNAcβ1-	S. enterica O62
1012	-2(Fuc3NFoα1-3)Manβ1-3Glcβ1-3GlcNAcβ1-	S. enterica O60
1013	-4Manα1-2Manα1-2Manβ1-3GalNAcα1-	S. enterica O18
1014	-2Galβ1-3GlcNAcα1-4Rhaα1-3GlcNAcβ1-	S. enterica O59
1015	-3(ManNAcβ1-2)Rhaα1-2Rhaα1-2Galα1-3GlcNAcβ1-	S. enterica O42
1016	-2Ribfβ1-4Galβ1-4GlcNAcα1-4Galβ1-3GlcNAcα1-	S. enterica O52
1017	-3GlcNAcβ1-3(Manβ1-4)Galα1-4Rhaα1-	S. enterica O11
1018	-6Glcα1-4(GlcNAcβ1-3)Galβ1-3GalNAcα1-3GlcNAcβ1-	S. enterica O51
1019	-2Glcα1-6Glcα1-4(GlcNAcβ1-3)Galα1-3GlcNAcβ1-	S. enterica O44
1020	-7Neu5Acα2-3FucNAmα1-3GlcNAc6Acβ1-	S. enterica O21
1021	-3(GlcNAcβ1-2)Rhaα1-2Rhaα1-4Glcα1-3GalNAcβ1-	S. enterica O57
1022	-3(Ser2Ac1-4)Qui4Nβ1-3Ribfβ1-4GalNAcα1-3GlcNAcα1-	S. enterica O56
1023	-3(Galβ1-4)Galβ1-4(GlcNAcβ1-2)Glcβ1-3GalNAcβ1-	S. enterica O38
1024	-3(Rha2(%)Ac3(%)Ac4(%)Acα1-4GalAα1-2)Rhaα1-4Glcα1-2Rhaα1-3GlcNAcβ1-	C. sakazakii G2356 O2
1025	-3FucNAcα1-4(GlcNAcβ1-2)GalAα1-3FucNAcα1-3GlcNAcβ1-	C. sakazakii G2592 O7
1026	-2(Glcα1-4)Glcβ1-2Fuc3NRHbβ1-6GlcNAcα1-4GalNAcα1-3(Glcα1-6)GlcNAcβ1-	C. sakazakii G2594 O4
1027	-4Qui3NAcα1-3Rhaα1-6GlcNAcα1-4GlcAβ1-3(Glcβ1-4)GalNAcα1-	C. sakazakii G2726 O3
1201	-4(Colα1-3)(Colα1-6)Glcα1-4Galα1-3GlcNAcβ1-	E. coli O11
1202	-2Galβ1-3FucNAcα1-3GlcNAcβ1-	E. coli O15
1204	-2(S-3HOBut1-4)Qui4Nα1-4GalNAcβ1-4Rhaα1-3GlcNAc6(30%)Acβ1-	E. coli O49
1205	-3(GlcNAcβ1-2)Rhaα1-2Rhaα1-4Glcα1-3GalNAcβ1-	E. coli O51
1206	-3Fucf2(50%)Acβ1-3-6dmanHepβ1-	E. coli O52
1207	-2-DRha4NAcα1-3Fucα1-4Glcβ1-3GalNAcα1-	E. coli O57
1208	-4(R-Lac2-3Rhap2Acα1-3)Manβ1-4Manα1-3GalNAcβ1-	E. coli O58
1209	-4Quip3NAcα1-3Rhaα1-4Galβ1-3GalNAcα1-	E. coli O71
1210	-6Manα1-2(Glcα1-4)Manα1-2(Glcα1-3)Manβ1-3GlcNAcα1-	E. coli O73
1211	-2(Galfα1-4)Galα1-3ManNAcβ1-6Galfβ1-3GlcNAcβ1-	E. coli O85
1212	-3)Fucα1-3Xlufβ1-	E. coli O95
1213	-3(Glcα1-2)Rhaα1-2Rhaα1-2Rhaα1-3(Glcα1-2)Rhaα1-	E. coli O99
1214	-4-8eLeg5Ac7Acα2-6Galβ1-3FucNAcα1-3GlcNAcα1-	E. coli O108
1215	-4(GlcpNAcβ1-3)GalNAcα1-2Glcα1-4L-IdoAα1-3GalNAcβ1-	E. coli O112ab
1216	-3Rib-ol5-P-6Galα1-3FucNAmα1-3GlcNAcβ1-	E. coli O118
1217	-2(RhaNAc3NFoβ1-3)Manβ1-3Galα1-4Rhaα1-3GlcNAcα1-	E. coli O119
1218	-3(S-3HOBut1-2DAla1-4)Qui4Nb1-6GlcNAcα1-3LQuiNAcα1-3GlcNAc6(30%)Acα1-	E. coli O123
1219	-2(Glcα1-3)Manα1-3Fucα1-3GalNAcα1-4(Galb1-3)GalNAcβ1-	E. coli O125
1220	-2Fuc3(65%)Ac4(35%)Acα1-2Galβ1-3GalNAcα1-3GalNAcα1-	E. coli O127
1221	-4(GalNAcβ1-3)Galα1-6Glcβ1-3GalNAcβ1-	E. coli O130
1222	-3Rhaα1-3Rhaα1-2Glcα1-3GlcNAcα1-	E. coli O148
1223	-3(S-Lac2-4)GlcNAcβ1-2Rhaα1-2Rhaα1-3(Glcβ1-2)Rhaα1-3GlcNAcβ1-	E. coli O150
1224	-2Rib-ol5-P-6Galα1-3FucNAmα1-3(GlcNAcβ1-4)GlcNAcβ1-	E. coli O151
1225	-8(D-Ala1-7)Leg5Acα2-4GlcAβ1-3GlcNAcβ1-	E. coli O161
1226	-4(Fucα1-3)GlcNAc6(30%)Acα1-4GlcAα1-3Fucα1-3GlcNAcβ1-	E. coli O168
1227	-2Galβ1-4Manβ1-4Galα1-3GlcNAcβ1-	E. coli O40
1228	-2)Galα1-3(Fucα1-2)Galβ1-3GalNAcβ1-3GalNAcβ(1-	E. coli O86_B7
1230	Escherichia coli O10a10b	E. coli O10a10b
1231	-2Glcβ1-6GlcNAcα1-3FucNAcα1-3GlcNAcβ1-	E. coli O12
1232	Galα1-2Galα1-2(Galb1-4)Glcα1-3Glcα1-/inner core-lipid A/	E. coli O14
1233	-2Rhaα1-2Rhaα1-2Rhaα1-2Glcα1-3GlcNAc6Acα1-	E. coli O19ab
1234	Escherichia coli O27	E. coli O27
1235	-4(Rhaα1-2Fucα1-3)Manα1-3Fucα1-3GlcNAcβ1-	E. coli O36
1236	-4(D-Gro1-P-O-3)GalNAcβ1-3Galα1-4Galβ1-3GalNAcβ1-	E. coli O37
1237	-3(R-3HOBut1-4)Qui4Nβ1-4(Galα1-3)Manα1-4Rhaα1-3GlcNAcα-	E. coli O39
1238	-3Galα1-3(GlcAb1-4)Fucα1-4GlcNAcβ1-3Fucα1-3GlcNAcβ1-	E. coli O41
1239	Escherichia coli O54	E. coli O54
1240	Escherichia coli O62	E. coli O62
1241	Escherichia coli O81	E. coli O81
1242	-4GlcAβ1-4(GlcNAcβ1-2)GlcAβ1-3GlcNAcα1-	E. coli O30
1243	-4(Rhaα1-2Fucα1-3)Manα1-3Fucα1-3GlcNAcβ1-	E. coli O36
1244	Escherichia coli O37	E. coli O37
1245	-2Galβ1-4Manβ1-4Galα1-3GlcNAcβ1-	E. coli O40
1246	-4(D-aThr3(70%)Ac2-6)GlcAβ1-6Galβ1-6Glcβ1-3GalNAc6(15%)Acβ1-	E. coli O46
1247	-6(Rhaα1-3)Manα1-2(Glcα1-3)Manα1-2Manα1-2Manb1-3GlcNAcα1-	E. coli O68
1248	GlcNAcα1-2Glcα1-2Glcα1-3(Galα1-6)Glcα1-/inner core-lipid A/	E. coli O100
1249	Escherichia coli O102	E. coli O102
1250	-3(Rhaα1-4)GlcAα1-2Rhaα1-2Rhaα1-2Galα1-3GalNAcβ1-	E. coli O120
1251	-2Rhaα1-2Rhaα1-3Rha2Acα1-3(Glcα1-6)GlcNAcβ1-	E. coli O135
1252	-3(Galfα1-2Rhaα1-4)Galβ1-4Glcα1-4GlcAα1-3GalNAcβ1-	E. coli O140
1253	-2Ribfβ1-4Galβ1-4GlcNAcα1-4Galβ1-3GlcNAcα1-	E. coli O153
1254	-2(ManNAcα1-3)Rhaα1-3Rhaα1-3Rhaα1-3GalNAcα1-	E. coli O154
1255	-2Rha4NAcα1-3Fucα1-4Glcβ1-3GalNAcα1-	E. coli O157
1256	-4(Rhaα1-3)(Glcα1-6)Glcα1-3GalNAcα1-3GalNAcβ1-	E. coli O158
1257	-2Manβ1-4GlcAβ1-3LQuiNAcα1-3GlcNAcα1-	E. coli O163
1258	-4ManNAc3NAcAβ1-2Rhaα1-3Rhaβ1-4GlcNAcα1-	E. coli O180
1259	Escherichia coli O84-deAc	E. coli O84deAc
1301	-3(Qui3NFoα1-4)GalA6NH2α1-4GalNAcα1-4Galα1-3GalNAcβ1-	P. alcalifaciens O3
1302	Providencia alcalifaciens O3_2 capsular polysaccharide	P. alcalifaciens O3 CPS
1303	-4GlcNAcβ1-3GlcAα1-4GlcNAcα1-3Rha2Acβ1-	P. alcalifaciens O7
1304	-2Glcβ1-6Galα1-6GalNAcα1-4(Glcβ1-3)GalNAcα1-3GalNAcα1-	P. alcalifaciens O9
1305	Providencia rustigianii O11 capsular polysaccharide	P. rustigianii O11 CPS
1306	-4(GlcNAcβ1-2Glcβ1-2)(GlcNAcβ1-3)Galβ1-3GalNAcα1-4Galβ1-3GalNAcβ1-	P. alcalifaciens O12
1307	-4(D-GroA1NH2(2-P-3))GalNAcβ1-4Galβ1-3FucNAc4Nβ1-	P. alcalifaciens O22
1308	-3(Dhpa2-4Manβ1-4)Galα1-4GalNAcβ1-3GalNAcβ1-	P. alcalifaciens O31
1309	-4Qui3NFoβ1-3Galα1-3GlcAβ1-3GalNAcβ1-	P. alcalifaciens O40
1310	-3GlcAβ1-4(Glcα1-3)Fucα1-4Fucα1-2Glcβ1-3GlcNAcα1-	P. alcalifaciens O46deAc
1311	-3Manα1-2Fucα1-2GlcA4Acβ1-3GalNAcα1-	P. alcalifaciens O48
1312	-4Glcβ1-3Galα1-4GalNAcβ1-4(L-Ser2-6)GlcAβ1-3GalNAcβ1-	P. alcalifaciens O60
1401	GalNAcα1-4GlcNAc3NAcAβ1-3DFucNAcα1-3QuiNAcβ1-3Rhaα1-3(Glcα1-6)Glcb1-3(Glcα1-4)(L-Ala1-2)GalNα(P-6)1-3L-gro-manHepp7Cmα1-3(P-2)(P-4)L-gro-manHepα1-5Kdoα	P. aerginosa O1(F4)
1402	-3Rhaα1-4LGalNAcAα1-3QuiNAcα1-	P. aerginosa O10ac(F5)
1403	-2LGlcβ1-3FucNAcα1-3DFucNAcβ1-	P. aerginosa O11ab
1404	-2Rhaα1-3Rhaα1-4GalNAcA3Acα1-3QuiNAcβ1-	P. aerginosa O13ab
1405	Rhaα1-3Rhaα1-4GalNAcAα1-3QuiNAcβ1-3Rhaα1-3(Glcα1-6)Glcβ1-3(Glcα1-4)(L-Ala1-2GalNα1-3(P-6)L-gro-manHep7Cmα1-3(P-2)(P-4)L-gro-manHepα1-5Kdoα	P. aerginosa O13ac
1406	Glcα1-6Glcβ1-3(Rhaα1-6Glcα1-4)GalNα1-3(P-6)L-gro-manHepα1-3(P-2)(P-4)L-gro-manHepα1-5(Kdoα2-4)Kdoα2-6(P-4)GlcNβ1-6GlcNα1-P	P. aerginosa O14
1407	-2Ribfβ1-3GalNAcα1-	P. aerginosa O15
1408	Pseudomonas aeruginosa O2abc	P. aerginosa O2abc
1409	-4ManNAc3NAmAβ1-4LGulNAc3NAcAα1-3DFucNAc4Nβ1-	P. aerginosa O2ac
1410	-4ManNAc3NAmAβ1-4LGulNAc3NAcAα1-3DFucNAcβ1-	P. aerginosa O2ac(F3)
1411	-4ManNAc3NAmAβ1-4ManNAc3NAcAβ1-3DFucNAcα1-	P. aerginosa O2ad(F7)
1412	-4LGulNAc3NAmAα1-4ManNAc3NAcAβ1-3DFucNAc4Acα1-	P. aerginosa O2adf
1413	-2LRha3Acα1-6GlcNAcα1-4LGalNAcA3Acα1-3(S-3HOBut1-4)QuiNAc4Nβ1-	P. aerginosa O3(Habs 3)
1414	-2Rha3Acα1-6GlcNAcα1-4LGalNAcAα1-3QuiNAc4NSHbβ1-	P. aerginosa O3ab
1415	-2Rhaα1-3FucNAcα1-3FucNAcα1-3QuiNAcα1-	P. aerginosa O4ab
1416	-2Rhaα1-3FucNAcα1-3FucNAcα1-3DFucNAcα1-	P. aerginosa O4ac
1417	-2Rhaα1-4GalNAcA3Acα1-4GalNFoAα1-3QuiNAcα1-	P. aerginosa O6(F1)
1418	-3R-3HOBut1-7Pse4Ac5Acβ2-4DFucNAcα1-3QuiNAcβ1-	P. aerginosa O9ad
1419	Pseudomonas aeruginosa O10a10b	P. aeruginosa O10a10b
1501	Proteus genomospecies 5/6 O79	P. genomospecies 5/6 O79
1502	-3GalNAcβ1-4(L6dTalα1-3)Manα1-3L6dTalα1-	A. hydrophila O34deAc
1503	-2Rhaα1-2Rhaα1-2Rhaα1-4GalAα1-3GlcNAcα1-	E. cloacae G2277
1504	-3Rhaβ1-4(Glcα1-3)Rhaα1-2Rhaα1-3Galα1-3DFucNAcα1-	E. cloacae G3421
1601	Proteus mirabilis 12B-r	P. mirabilis 12B-r
1602	-3(Rib1(50%)Ac-ol5-P-6)Galβ1-4(GlcNAcβ1-2)Glcβ1-3GlcNAcβ1-	P. mirabilis 1B-m
1603	-2Glcβ1-3L6dTal2(85%)Acα1-3GlcNAcβ1-	P. mirabilis 3B-m
1604	-4(LAltpAα1-3)GalNAcα1-3GalAα1-3GlcNAcα1-	P. mirabilis HJ 4320
1605	-3(Glcα1-6)GlcNAcβ1-4(GlcNAcβ1-2)GlcAβ1-3(L-Thr2-6)GalAβ1-	P. mirabilis O11
1606	-3GlcNAcβ1-3(S,R-CetLys2-6GalAα1-4)Galα1-	P. mirabilis O13
1607	GalNAcβ1-4GalNAcα1-3GlcNAcα1-2Rib-ol	P. mirabilis O16
1608	-3GlcAβ1-4(Galα1-3)FucNAcα1-3GlcNAcα1-	P. mirabilis O23
1609	-4(Lys2-6)GalAα1-4Galα1-3(Ser-(2-6)GalA4Acα1-3GlcNAcβ1-	P. mirabilis O28
1610	-3LQuiNAcα1-3GlcNAcα1-6(S-Lac-1-3)GlcNAcα1-	P. mirabilis O31
1611	-2(Rib-ol5-P-3)Galβ1-3GlcNAcα1-3(EtN1-75%P-6)Glcβ1-3GlcNAcβ1-	P. mirabilis O33
1612	-2Fuc3N(R-3HOBu)4Acβ1-6Glc3Acα1-4GlcAβ1-3GlcNAcα1-	P. mirabilis O35
1613	-3(EtNAc1-P-6)GlcNAcα1-3D-Asp2Ac4-4)Qui4Nβ1-6Glcα1-4GalAα1-	P. mirabilis O38
1614	-6(GalA6(L-Lys)α1-4)GalNAcβ1-4(Glcα1-2)GlcAβ1-3GalNAcβ1-	P. mirabilis O3ab
1615	-4(GalA6(L-Thr)3Acα1-3)GalNAcβ1-3Rhaβ1-4GlcNAc6Acβ1-	P. mirabilis O58
1616	-4(GlcAα1-3)FucNAcα1-3GlcNAcβ1-	P. mirabilis O6
1617	-4(S,R-CetLys2-6)GlcAb1-6GalNAcα1-6GlcNAcβ1-3GlcNAcβ1-	P. mirabilis O60
1618	-6GlcNAcα1-3Galβ1-3GalNAcα1-	P. mirabilis OE
1701	-3GlcAβ1-4(Galα1-3)FucNAcα1-3GlcNAcα1-	P. penneri 107
1702	-3(Glcβ1-3GlcNAc4(S-Lac)b1-2)Rhaα1-2Rhaα1-2Gal6Acα1-3GlcNAcβ1-	P. penneri 113
1703	-4(Glcα1-2)GlcA3Acβ1-3GlcNAcα1-2(R-3HOBut1-3)Fuc3Nβ1-6Glc4Acα1-	P. penneri 17
1704	-6GlcNAc3(S-Lac)α1-3LQuiNAcα1-3GlcNAcα1-	P. penneri 28
1705	-3Galα1-4GalNAcα1-3FucNAcα1-3(EtN1-P-6)GlcAcβ1-	P. penneri 31
1706	-6(S-Lac2-3)GlcNAcβ1-3Galα1-3GlcNAc6Acβ1-	P. penneri 40
1707	-4(Glcα1-3)Glcβ1-3Galβ1-3GalNAcβ1-4Rib-ol5-P-	P. penneri 75
1801	-3(EtN1-P-6)GlcNAcα1-2(R-3HOBut1-3)Fuc3Nβ1-6Glcα1-4GlcAβ1-	P. vulgaris 32/57 O17
1802	-4(L-Ala2-6)GlcAβ1-3GalNAcβ1-4Glcβ1-3Galα1-4GalNAcβ1-	P. vulgaris 70/57 O44
1803	-4GalN6Acα1-3DFuc2Acα1-3(EtN1-P-6)GlcNAcβ1-3Galα1-	P. vulgaris O19ab
1804	-3GlcNAcβ1-3(Qui3NAc2(65%)Ac4Acα1-2)Rhaβ1-4Rhaα1-4GlcAβ1-	P. vulgaris O22
1805	-4GalNAcβ1-3GlcNAcβ1-2(R-Lac1-3Glcα1-3)Rhaα1-2Ribfβ1-	P. vulgaris O25
1806	-4GlcAβ1-3GlcNAcβ1-2(R-3HOBut1-2L-Ala1-4)Qui4Nβ1-3Galα1-	P. vulgaris O4
1807	-4Glc6(65%)Acα1-3GlcA4Acβ1-3GlcNAcα1-3GlcA4(87%)Acβ1-	P. vulgaris O46
1808	-4Glcβ1-3GalNAcβ1-4GalNAcβ1-4Galβ1-	P. vulgaris O65
1809	-4LQuiNAcα1-3GlcNAcα1-4(LQuiNAcα1-3)GalNAcα1-4Galα1-P	P. vulgaris OX19
1810	-4Glcβ1-3GalNAcβ1-4GalNAcβ1-4Galβ1-	P. vulgaris TG251
1901	Acinetobacter baumannii LUH5534	A.baumannii LUH5534
2001	-3(Ribfβ1-4GlcAβ1-4)Galα1-6Manα1-2Manα1-3GalNAcβ1-	Sh. boydii type 10
2002	-3GlcNAcβ1-4GlcA3Acβ1-2(Rha3Acα1-3)Manα1-4Galβ1-	Sh. boydii type 12
2003	-6Galα1-4GlcAβ1-6Galβ1-4Galβ1-4GlcNAcβ1-	Sh. boydii type 14
2004	-4(GlcNAcβ1-3)GalNAcα1-4Glcα1-4L-IdoAα1-3GalNAcβ1-	Sh. boydii type 15
2005	-4GlcAβ1-2(Galα1-3)Man6(50%)Acβ1-4Manβ1-3GlcNAcβ1-	Sh. boydii type 16
2006	-6(R-Lac2-4)Glcβ1-4GalNAcα1-3GalNAcβ1-	Sh. boydii type 17
2007	-3Rhaβ1-4Rhaα1-2Rhaα1-2GalAα1-3GalNAcα1-	Sh. boydii type 18
2008	-2Ribfβ1-4GalAα1-3GlcNAcα1-2(Galfb1-3)Rhaα1-2Rhaα1-2Ribfβ1-4GalAα1-	Sh. boydii type 2
2009	-3(GlcAβ1-4)Galα1-6Manα1-2Manα1-3GalNAcβ1-	Sh. boydii type 6
2010	-2Galfβ1-3GlcNAcα1-8(3HOBut1-7)Pse5Ac2-6Galα1-6Glcα1-	Sh. boydii type 7
2011	-3GalNAcα1-4GlcAβ1-3GlcNAcβ1-2GalAβ1-	Sh. boydii type 8
2012	-4Glcα1-4GlcAβ1-3GlcNAcα1-3Rhaα1-	Sh. boydii type 9
2013	Shigella boydii type X	Sh. boydii type X
2101	-3Rhaα1-3Rhaα1-2Galα1-3GlcNAcα1-	Sh. dysenteriae type 1
2102	-1D-Gro3-P-6Glcβ1-4(Glcα1-6Gal2(25%)Acα1-3)FucNAcα1-3GlcNAcβ1-	Sh. dysenteriae type 11
2103	-3(R-Lac2-4Glcβ1-6Glcα1-4)Galβ1-6Galfβ1-3GalNAcβ1-	Sh. dysenteriae type 3
2104	-3GlcNAcα1-3(Fuc3Ac4Acα1-4)GlcNAcα1-4GlcAα1-3Fucα1-	Sh. dysenteriae type 4
2105	GalNAcA3Ac6NH2α1-4GalNAcAα1-3GlcNAc	Sh. dysenteriae type 7
2106	-4GlcAβ1-3GalNAcβ1-3(GlcNAcβ1-4Glcβ1-4)GalNAcβ1-	Sh. dysenteriae type 8
2107	-2Gal3,4(RPyr)b1-4Manβ1-4Galα1-3GlcNAcβ1-	Sh. dysenteriae type 9
2201	-3GlcNAcβ1-2Rhaα1-2Rhaα1-3(Glcβ1-4)Rhaα1-	Sh. flexneri type 2a
2202	-3GlcNAcβ1-2(Glcα1-3)Rhaα1-2Rhaα1-3(Glcα1-4)Rhaα1-	Sh. flexneri type 2b
2203	-3GlcNAcβ1-2(Glcα1-3)Rhaα1-2Rhaα1-3Rha2Acα1-	Sh. flexneri type 3a
2204	-2Rhaα1-2Rhaα1-3Rha2Acα1-3GlcNAcβ1-	Sh. flexneri type 3b
2205	-3(Glcα1-6)GlcNAcβ1-2Rhaα1-2Rhaα1-3Rhaα1-	Sh. flexneri type 4a
2206	-3(Glcα1-6)GlcNAcβ1-2Rhaα1-2Rhaα1-3Rha2Acα1-	Sh. flexneri type 4b
2207	-3GlcNAcβ1-2Rhaα1-2(Glcα1-3)Rhaα1-3Rhaα1-	Sh. flexneri type 5a
2208	-3GlcNAcβ1-2(Glcα1-3)Rhaα1-2(Glcα1-3)Rhaα1-3Rhaα1-	Sh. flexneri type 5b
2209	-2Rha3(%)Ac4(%)Acα1-2Rhaα1-4GalAb1-3GalNAcβ1-	Sh. flexneri type 6
2210	-2Rha3(60%)Ac4(30%)Acα1-2Rhaα1-4GalAb1-3GalNAcβ1-	Sh. flexneri type 6b
2211	-3GlcNAcβ1-2(Glcα1-3)Rhaα1-2Rhaα1-3Rhaα1-	Sh. flexneri type X
2212	-2Rhaα1-2Rhaα1-3Rhaα1-3GlcNAcβ1-	Sh. flexneri type Y
2213	-3Rhaα1-3(Glcα1-4)GlcNAcβ1-2Rhaα1-2Rhaα1-	Sh. flexneri type 1a
2214	Shigella flexneri type 2c	Sh. flexneri type 2c
2215	-2(EtN1-P-3)Rhaα1-2Rhaα1-3Rhaα1-3(Glcα1-6)GlcNAcβ1-	Sh. flexneri 4av
2216	Shigella flexneri type 5c	Sh. flexneri type 5c
2217	-2(Glcα1-3)Rhaα1-2Rhaα1-3Rhaα1-3(Glcα1-4)GlcNAcβ1-	Sh. flexneri type 1d
2218	Shigella flexneri type Ya	Sh. flexneri type Ya
2219	-2Rha3(%)Acα1-2Rhaα1-3Rhaα1-3GlcNAc6(%)Acβ1-	Sh. flexneri type Y_2
2220	-2(EtN1-P-3)Rhaα1-2(20%EtN1-P-3)Rhaα1-3Rhaα1-3GlcNAc6(45%)Acβ1-	Sh. flexneri type Yv
2221	-2(Glcα1-3)Rhaα1-2(EtN1-P-3)Rhaα1-3Rhaα1-3GlcNAcβ1-	Sh. flexneri type Xv
2501	Streptococcus equi sp. hyaluronic acid sodium salt	S. equi sp. hyaluronic acid
2502	-4(2-O-Su)L-IdoAα1-4(6-O-Su)GlcNSuα1-_-4GlcAβ1-4GlcNAcα1-	Heparin
2601	Acetobacter methanolicus LPS	A. methanolicus LPS
3001	-3Glcβ1-	S. cerevisiae zymozan A
3002	-6Manα1-	Mannan
3301	-3Glcβ1-6Glcβ1-	Laminarin
3302	-3Glcβ1-	Laminaran
3401	-4Glcβ1-4Glcβ1-3Glcβ1-	bGlucan
3501	Rha:Ara:Gal:GalA 9:3:79:9, MW 900-2000 kDa	Galactan-1
3502	Rha:Ara:Gal:GalA 17:3:62:18, MW 100-400kDa	Galactan-2
8001	-2)Galα1-3(Fucα1-2)Galβ1-3GalNAcβ1-3GalNAcβ(1-LPS	E. coli O86_B7 LPS
8002	-3Rhaα1-3Rhaα1-2Glcα1-3GlcNAcα1- LPS	E. coli O148 LPS
8003	-4(Fucα1-3)GlcNAc6(30%)Acα1-4GlcAα1-3Fucα1-3GlcNAcβ1- LPS	E. coli O168 LPS
8004	-4(GalNAcβ1-3)Galα1-6Glcβ1-3GalNAcβ1- LPS	E. coli O130 LPS
8005	-2Rib-ol5-P-6Galα1-3FucNAmα1-3(GlcNAcβ1-4)GlcNAcβ1- LPS	E. coli O151 LPS
8006	-3(Glcα1-2)Rhaα1-2Rhaα1-2Rhaα1-3(Glcα1-2)Rhaα1- LPS	E. coli O99 LPS
8007	-6Manα1-2(Glcα1-4)Manα1-2(Glcα1-3)Manβ1-3GlcNAcα1- LPS	E. coli O73 LPS
8008	-3Rib-ol5-P-6Galα1-3FucNAmα1-3GlcNAcβ1- LPS	E. coli O118 LPS
8009	-4(R-Lac2-3Rhap2Acα1-3)Manβ1-4Manα1-3GalNAcβ1- LPS	E. coli O58 LPS
8010	-4(GlcpNAcβ1-3)GalNAcα1-2Glcα1-4L-IdoAα1-3GalNAcβ1- LPS	E. coli O112ab LPS
8011	-3(S-Lac2-4)GlcNAcβ1-2Rhaα1-2Rhaα1-3(Glcβ1-2)Rhaα1-3GlcNAcβ1- LPS	E. coli O150 LPS
8012	Escherichia coli O40 LPS	E.coli O40 LPS
8013	Escherichia coli O49 LPS	E.coli O49 LPS
8014	Escherichia coli O81 LPS	E.coli O81 LPS
8015	Escherichia coli O52 LPS	E.coli O52 LPS
9001	-3Glcβ1-3Glcβ1-3(Glcβ1-6)Glcβ1-	Scleroglucan
9002	-3Glcβ1-	Curdlan
9003	-4GlcN(%)Acβ1-	Chitosan
9004	Saccharomyces cerevisiae mannan SIGMA	Mannan
9005	Bakers yeast glucan SIGMA	Glucan
9006	Saccharomyces cerevisiae zymosan A SIGMA	Zymosan A
9007	Hyaluronic acid E77-2 KBL6413 17kDa	HyalU(E77-2)
	Structure of polysaccharides - according to [Toukach, P. V., Egorova, K.S., 2016. Carbohydrate structure database merged from bacterial, archaeal, plant and fungal parts. Nucleic Acids Res. 44, D1229–D1236. https://doi.org/10.1093/nar/gkv840]
	Structures of polysaccharides are shown in "glycan form” instead conventional “polysaccharide form” for convenience of comparison with oligosaccharides; it means that we omitted designations of ring size (pyranose/furanose) and in most cases configuration (D/L). Accordingly, monosaccharides are pyranoses on default; fucose and rhamnose are L-sugars (on default), all others are D-sugars. Other abb…
sp2 = C2 = -O(CH2)2NH2
sp3 = C3 = -O(CH2)3NH2
sp4 =Gly = -NHCOCH2NH2
sp5 =C8 = -O(CH2)3NH-CO(CH2)5NH2
sp9 = Bn = -OCH2C6H4-p-NHCOCH2NH2
sp10 = PEG2 = -(OCH2CH2)2NH2
GID	Glycan ID
Median	Median fluorescent signal within the 6 replicates of each glycan
MAD	Median absolute deviation

## Sheet: Сontrol
standard normal human serum with EDTA + (anti-C3)								standard normal human serum without EDTA + (anti-C3)
GID	Median	MAD	Structure	Common Name				GID	Median	MAD	Structure	Common Name			% inhibition
1	722	292	Fucα-sp3					1	15334	5152	Fucα-sp3				95.2915
2	412	84	Galα-sp3					2	14186	2810	Galα-sp3				97.0957
3	1332	1117	Galβ-sp3					3	6841	5142	Galβ-sp3				80.5292
4	919	139	GalNAcα1-OSer	Tn-Ser				4	3126	491	GalNAcα1-OSer	Tn-Ser			70.6014
5	262	21	GalNAcα-sp3	Tn				5	13358	2639	GalNAcα-sp3	Tn			98.0386
6	328	35	GalNAcβ-sp3					6	10792	2935	GalNAcβ-sp3				96.9607
7	330	59	Glcα-sp3					7	14042	890	Glcα-sp3				97.6499
9	243	15	Glcβ-sp3					9	8987	1842	Glcβ-sp3				97.2961
10	3046	675	GlcNAcβ-sp3					10	24446	1899	GlcNAcβ-sp3				87.5399
11	1684	292	GlcNAcβ-sp2					11	21964	1290	GlcNAcβ-sp2				92.3329
13	872	56	GlcNAcβ-sp8					13	20166	1663	GlcNAcβ-sp8				95.6759
14	239	35	GlcN(Gc)β-sp4					14	13302	2406	GlcN(Gc)β-sp4				98.2033
15	342	21	HOCH2(HOCH)4CH2NH2	aminoglucitol				15	11782	1537	HOCH2(HOCH)4CH2NH2	aminoglucitol			97.0973
16	136	21	Manα-sp3					16	3884	153	Manα-sp3				96.4985
17	384	35	Manα-sp4					17	14658	1513	Manα-sp4				97.3803
18	374	14	Manβ-sp4					18	12838	1509	Manβ-sp4				97.0868
19	5410	626	ManNAcβ-sp4					19	20710	658	ManNAcβ-sp4				73.8774
20	4326	375	Rhaα-sp3					20	17899	385	Rhaα-sp3				75.8311
21	324	63	Galβ-sp4					21	11548	2226	Galβ-sp4				97.1943
22	148	14	GlcNAcβ-sp4					22	4371	557	GlcNAcβ-sp4				96.614
23	164	14	GalNAcβ-sp4					23	6360	709	GalNAcβ-sp4				97.4214
24	1022	62	GlcNAcα-sp3					24	21444	1629	GlcNAcα-sp3				95.2341
25	410	14	GalNAcβ-sp10					25	15732	1318	GalNAcβ-sp10				97.3938
26	806	59	Rhaβ-sp4					26	17594	2236	Rhaβ-sp4				95.4189
28	281	63	Xylβ-sp4					28	11344	7142	Xylβ-sp4				97.5229
29	204	24	Fucβ-sp4					29	7554	1454	Fucβ-sp4				97.2994
30	342	48	Glcβ-sp4					30	12894	1718	Glcβ-sp4				97.3476
31	300	49	L-Araα-sp4					31	11534	814	L-Araα-sp4				97.399
32	267	24	GalNGcβ-sp3					32	11027	1286	GalNGcβ-sp3				97.5787
33	354	56	Glc-2-NH2					33	9653	1909	Glc-2-NH2				96.3327
34	356	38	L-Glcβ-sp4					34	13352	1641	L-Glcβ-sp4				97.3337
37	98	7	3-O-Su-Galβ-sp3					37	1942	1001	3-O-Su-Galβ-sp3				94.9537
38	84	0	3-O-Su-GalNAcβ-sp3					38	7704	1342	3-O-Su-GalNAcβ-sp3				98.9097
41	1477	101	6-O-Su-GalNAcα-sp3					41	19302	202	6-O-Su-GalNAcα-sp3				92.3479
43	483	31	6-O-Su-GlcNAcβ-sp3					43	13204	3609	6-O-Su-GlcNAcβ-sp3				96.342
44	206	35	GlcAα-sp3	α-glucuronic acid				44	5502	480	GlcAα-sp3	α-glucuronic acid			96.2559
45	323	42	GlcAβ-sp3	β-glucuronic acid				45	10366	1158	GlcAβ-sp3	β-glucuronic acid			96.884
46	336	42	6-H2PO3Glcβ-sp4	Glc6P				46	9738	1203	6-H2PO3Glcβ-sp4	Glc6P			96.5496
47	576	31	6-H2PO3Manα-sp3	Man6P				47	9698	845	6-H2PO3Manα-sp3	Man6P			94.0606
48	80	7	Neu5Acα-sp3					48	1402	807	Neu5Acα-sp3				94.2939
49	80	10	Neu5Acα-sp9					49	1426	313	Neu5Acα-sp9				94.3899
50	103	7	Neu5Acβ-sp3					50	3800	369	Neu5Acβ-sp3				97.2895
51	168	21	Neu5Acβ-sp9					51	25228	2480	Neu5Acβ-sp9				99.3341
52	98	14	Neu5Gcα-sp3					52	4214	386	Neu5Gcα-sp3				97.6744
53	103	14	Neu5Gcβ-sp3					53	5797	800	Neu5Gcβ-sp3				98.2232
55	3706	357	3-O-Su-GlcNAcβ-sp3					55	20250	1361	3-O-Su-GlcNAcβ-sp3				81.6988
57	312	38	D-Ribβ -sp4					57	10408	508	D-Ribβ -sp4				97.0023
58	88	13	Fucβ-sp3					58	1557	282	Fucβ-sp3				94.3481
59	154	13	αKdo-5-phosphate-sp11					59	3358	1332	αKdo-5-phosphate-sp11				95.4139
60	2188	278	6-O-Su-Galβ-sp3					60	21293	1036	6-O-Su-Galβ-sp3				89.7243
61	572	56	3-O-Su-GalNAcα-sp3					61	14682	1273	3-O-Su-GalNAcα-sp3				96.1041
62	202	62	GlcAβ-sp2					62	7896	1123	GlcAβ-sp2				97.4417
63	93	14	4-O-Su-GlcNAcβ-sp2					63	3818	994	4-O-Su-GlcNAcβ-sp2				97.5642
64	126	14	4-O-Su-Galβ-sp3					64	2530	188	4-O-Su-Galβ-sp3				95.0198
65	68	18	4-O-Su-GalNAcα-sp3					65	1440	328	4-O-Su-GalNAcα-sp3				95.2778
66	65	14	4-O-Su-GalNAcβ-sp3					66	914	400	4-O-Su-GalNAcβ-sp3				92.8884
71	103	7	Fucα1-2Galβ-sp3	Hdi				71	11768	814	Fucα1-2Galβ-sp3	Hdi			99.1247
72	2322	216	Fucα1-3GlcNAcβ-sp3					72	20679	764	Fucα1-3GlcNAcβ-sp3				88.7712
73	3919	466	Fucα1-4GlcNAcβ-sp3	Le				73	21666	1133	Fucα1-4GlcNAcβ-sp3	Le			81.9118
75	703	21	Galα1-2Galβ-sp3					75	17318	3191	Galα1-2Galβ-sp3				95.9406
76	248	21	Galα1-3Galβ-sp3	Bdi				76	7399	487	Galα1-3Galβ-sp3	Bdi			96.6482
77	450	76	Galα1-3GalNAcβ-sp3					77	18890	4741	Galα1-3GalNAcβ-sp3				97.6178
78	145	14	Galα1-3GalNAcα-sp3	Tαα				78	12822	4751	Galα1-3GalNAcα-sp3	Tαα			98.8691
80	3602	615	Galα1-3GlcNAcβ-sp3					80	21155	1996	Galα1-3GlcNAcβ-sp3				82.9733
81	2874	320	Galα1-4GlcNAcβ-sp3					81	19792	1323	Galα1-4GlcNAcβ-sp3				85.479
82	2209	118	Galα1-4GlcNAcβ-sp8					82	20757	1420	Galα1-4GlcNAcβ-sp8				89.3578
83	618	56	Galα1-6Glcβ-sp4	melibiose				83	15238	1210	Galα1-6Glcβ-sp4	melibiose			95.9443
84	384	34	Galβ1-2Galβ-sp3					84	9880	1603	Galβ1-2Galβ-sp3				96.1134
85	4043	445	Galβ1-3GlcNAcβ-sp3	Lec				85	19494	1981	Galβ1-3GlcNAcβ-sp3	Lec			79.2603
86	2537	591	Galβ1-3GlcNAcβ-sp2	Lec				86	20143	1226	Galβ1-3GlcNAcβ-sp2	Lec			87.4051
87	258	14	Galβ1-3Galβ-sp3					87	7490	1968	Galβ1-3Galβ-sp3				96.5554
88	574	80	Galβ1-3GalNAcβ-sp3	Tββ				88	21624	818	Galβ1-3GalNAcβ-sp3	Tββ			97.3455
89	112	13	Galβ1-3GalNAcα-sp3	TF				89	9278	2018	Galβ1-3GalNAcα-sp3	TF			98.7928
92	121	0	Galβ1-4Glcβ-sp2	Lactose, Lac				92	3665	560	Galβ1-4Glcβ-sp2	Lactose, Lac			96.6985
93	403	69	Galβ1-4Glcβ-sp4	Lactose, Lac				93	8701	1711	Galβ1-4Glcβ-sp4	Lactose, Lac			95.3683
94	238	27	Galβ1-4Galβ-sp4					94	7911	2695	Galβ1-4Galβ-sp4				96.9915
96	122	14	Galβ1-4GlcNAcβ-sp2	N-acetyllactosamine, LN				96	2358	198	Galβ1-4GlcNAcβ-sp2	N-acetyllactosamine, LN			94.8261
97	88	7	Galβ1-4GlcNAcβ-sp3	N-acetyllactosamine, LN				97	2059	647	Galβ1-4GlcNAcβ-sp3	N-acetyllactosamine, LN			95.7261
98	150	13	Galβ1-4GlcNAcβ-sp5	N-acetyllactosamine, LN				98	1515	219	Galβ1-4GlcNAcβ-sp5	N-acetyllactosamine, LN			90.099
99	51	14	Galβ1-4GlcNAcβ-sp8	N-acetyllactosamine, LN				99	1036	118	Galβ1-4GlcNAcβ-sp8	N-acetyllactosamine, LN			95.0772
100	684	150	Galβ1-6Galβ-sp4					100	19188	1340	Galβ1-6Galβ-sp4				96.4353
101	2218	278	GalNAcα1-3GalNAcβ-sp3	Fs-2				101	21762	1755	GalNAcα1-3GalNAcβ-sp3	Fs-2			89.8079
102	2019	411	GalNAcα1-3Galβ-sp3	Adi				102	25594	2248	GalNAcα1-3Galβ-sp3	Adi			92.1114
103	806	111	GalNAcα1-3GalNAcα-sp3	core 5				103	21344	850	GalNAcα1-3GalNAcα-sp3	core 5			96.2238
104	544	28	GalNAcβ1-3Galβ-sp3					104	21769	716	GalNAcβ1-3Galβ-sp3				97.501
105	468	70	GalNAcβ1-3GalNAcβ-sp3	para-Fs				105	20270	450	GalNAcβ1-3GalNAcβ-sp3	para-Fs			97.6912
106	140	7	GalNAcβ1-4GlcNAcβ-sp3	LacdiNAc				106	6935	1443	GalNAcβ1-4GlcNAcβ-sp3	LacdiNAc			97.9813
107	140	21	GalNAcβ1-4GlcNAcβ-sp2	LacdiNAc				107	5004	511	GalNAcβ1-4GlcNAcβ-sp2	LacdiNAc			97.2022
110	410	35	Glcα1-4Glcβ-sp3	maltose				110	17862	1510	Glcα1-4Glcβ-sp3	maltose			97.7046
111	567	104	Glcβ1-4Glcβ-sp4	cellobiose				111	17526	1752	Glcβ1-4Glcβ-sp4	cellobiose			96.7648
112	431	63	Glcβ1-6Glcβ-sp4	gentiobiose				112	10300	1064	Glcβ1-6Glcβ-sp4	gentiobiose			95.8155
113	267	31	GlcNAcβ1-3GalNAcα-sp3	core 3				113	20004	1137	GlcNAcβ1-3GalNAcα-sp3	core 3			98.6653
114	159	17	GlcNAcβ1-3Manβ-sp4					114	5666	1189	GlcNAcβ1-3Manβ-sp4				97.1938
116	400	42	GlcNAcβ1-4GlcNAcβ-sp3	chitobiose				116	19472	998	GlcNAcβ1-4GlcNAcβ-sp3	chitobiose			97.9458
117	256	90	GlcNAcβ1-4GlcNAcβ-sp4	chitobiose				117	17849	2650	GlcNAcβ1-4GlcNAcβ-sp4	chitobiose			98.5657
118	994	181	GlcNAcβ1-6GalNAcα-sp3	core 6				118	19970	485	GlcNAcβ1-6GalNAcα-sp3	core 6			95.0225
121	284	31	Manα1-4Manβ-sp4					121	9222	921	Manα1-4Manβ-sp4				96.9204
122	565	174	Manα1-6Manβ-sp4					122	12604	1008	Manα1-6Manβ-sp4				95.5173
123	281	17	Manβ1-4GlcNAcβ-sp4					123	13912	1412	Manβ1-4GlcNAcβ-sp4				97.9802
125	103	4	6-Bn-Galβ1-4GlcNAcβ-sp2					125	8241	1961	6-Bn-Galβ1-4GlcNAcβ-sp2				98.7502
126	2458	236	6-Bn-Galα1-4(6-Bn)GlcNAcβ-sp3					126	18790	1097	6-Bn-Galα1-4(6-Bn)GlcNAcβ-sp3				86.9186
128	783	39	Galβ1-4Glcβ-sp4-Trp					128	12407	880	Galβ1-4Glcβ-sp4-Trp				93.689
129	93	14	Galβ1-3(6-O-Bn)GlcNAcβ-sp3					129	1784	348	Galβ1-3(6-O-Bn)GlcNAcβ-sp3				94.787
130	1500	264	(6-O-Bn-Galβ1)-3GlcNAcβ-sp3					130	19688	911	(6-O-Bn-Galβ1)-3GlcNAcβ-sp3				92.3811
131	154	52	(6-O-Bn-Galβ1)-3(6-O-Bn)GlcNAcβ-sp3					131	3436	497	(6-O-Bn-Galβ1)-3(6-O-Bn)GlcNAcβ-sp3				95.518
132	121	7	Galβ1-3GalNAcα-sp5	TF				132	13626	1057	Galβ1-3GalNAcα-sp5	TF			99.112
133	715	35	Galβ1-4Glcβ-sp4-Ala					133	13246	438	Galβ1-4Glcβ-sp4-Ala				94.6021
135	408	46	Galβ1-4Glcβ-sp4-Asn					135	14150	2277	Galβ1-4Glcβ-sp4-Asn				97.1166
136	834	105	Galβ1-4Glcβ-sp4-Ile					136	12965	358	Galβ1-4Glcβ-sp4-Ile				93.5673
137	933	90	Galβ1-4Glcβ-sp4-Nle					137	14766	737	Galβ1-4Glcβ-sp4-Nle				93.6814
138	844	62	Galβ1-4Glcβ-sp4-Val					138	18760	1156	Galβ1-4Glcβ-sp4-Val				95.5011
139	2772	738	Galβ1-4GlcNAcα-sp3					139	21398	974	Galβ1-4GlcNAcα-sp3				87.0455
140	1548	223	Galα1-3GalNAc(fur)β-sp3					140	23998	1891	Galα1-3GalNAc(fur)β-sp3				93.5495
142	4212	1120	GlcNAcα1-3GalNAcβ-sp3					142	18897	1606	GlcNAcα1-3GalNAcβ-sp3				77.7107
143	93	13	Fucα1-2(3-O-Su)Galβ-sp3					143	5441	2236	Fucα1-2(3-O-Su)Galβ-sp3				98.2908
144	234	28	Galβ1-3(6-O-Su)GlcNAcβ-sp2					144	10357	1259	Galβ1-3(6-O-Su)GlcNAcβ-sp2				97.7407
145	126	28	Galβ1-3(6-O-Su)GlcNAcβ-sp3					145	17224	2222	Galβ1-3(6-O-Su)GlcNAcβ-sp3				99.2685
146	258	42	Galβ1-4(6-O-Su)Glcβ-sp2					146	11830	1551	Galβ1-4(6-O-Su)Glcβ-sp2				97.8191
149	502	139	GlсNAcβ1-4(6-O-Su)GlcNAcβ-sp2					149	26856	1367	GlсNAcβ1-4(6-O-Su)GlcNAcβ-sp2				98.1308
150	108	7	3-O-Su-Galβ1-3GalNAcα-sp3					150	17588	2248	3-O-Su-Galβ1-3GalNAcα-sp3				99.3859
151	262	42	6-O-Su-Galβ1-3GalNAcα-sp3					151	19063	1145	6-O-Su-Galβ1-3GalNAcα-sp3				98.6256
153	140	7	6-O-Su-Galβ1-4Glcβ-sp2					153	6698	486	6-O-Su-Galβ1-4Glcβ-sp2				97.9098
154	3921	275	3-O-Su-Galβ1-3GlcNAcβ-sp3					154	21050	1159	3-O-Su-Galβ1-3GlcNAcβ-sp3				81.3729
156	74	14	3-O-Su-Galβ1-4GlcNAcβ-sp2					156	1210	115	3-O-Su-Galβ1-4GlcNAcβ-sp2				93.8843
158	1684	245	4-O-Su-Galβ1-4GlcNAcβ-sp2					158	20940	738	4-O-Su-Galβ1-4GlcNAcβ-sp2				91.958
159	1006	191	4-O-Su-Galβ1-4GlcNAcβ-sp3					159	22004	1234	4-O-Su-Galβ1-4GlcNAcβ-sp3				95.4281
160	1608	122	6-O-Su-Galβ1-3GlcNAcβ-sp2					160	24829	1260	6-O-Su-Galβ1-3GlcNAcβ-sp2				93.5237
161	2064	201	6-O-Su-Galβ1-3GlcNAcβ-sp3					161	20112	1179	6-O-Su-Galβ1-3GlcNAcβ-sp3				89.7375
162	93	0	6-O-Su-Galβ1-4GlcNAcβ-sp2					162	3306	358	6-O-Su-Galβ1-4GlcNAcβ-sp2				97.1869
164	919	146	GlcAβ1-3GlcNAcβ-sp3					164	20306	1675	GlcAβ1-3GlcNAcβ-sp3				95.4742
165	267	27	GlcAβ1-3Galβ-sp3					165	8846	508	GlcAβ1-3Galβ-sp3				96.9817
166	380	56	GlcAβ1-6Galβ-sp3					166	9072	1158	GlcAβ1-6Galβ-sp3				95.8113
167	1412	76	GlcNAcβ1-4-[HOOC(CH3)CH]-3-O-GlcNAcβ-sp4	GlcNAc-Mur				167	21487	301	GlcNAcβ1-4-[HOOC(CH3)CH]-3-O-GlcNAcβ-sp4	GlcNAc-Mur			93.4286
168	4854	445	GlcNAcβ1-4Mur-L-Ala-D-i-Gln-Lys	GMDP-Lys				168	21742	1891	GlcNAcβ1-4Mur-L-Ala-D-i-Gln-Lys	GMDP-Lys			77.6745
169	88	7	Neu5Acα2-3Galβ-sp3	GM4				169	1902	804	Neu5Acα2-3Galβ-sp3	GM4			95.3733
170	276	35	Neu5Acα2-6Galβ-sp3					170	15366	953	Neu5Acα2-6Galβ-sp3				98.2038
171	103	13	Neu5Acα2-3GalNAcα-sp3					171	1542	149	Neu5Acα2-3GalNAcα-sp3				93.3204
172	300	34	Neu5Acα2-6GalNAcα-sp3	SiaTn				172	18652	828	Neu5Acα2-6GalNAcα-sp3	SiaTn			98.3916
173	108	7	Neu5Acβ2-6GalNAcα-sp3					173	20730	858	Neu5Acβ2-6GalNAcα-sp3				99.479
174	262	21	Neu5Gcα2-6GalNAcα-sp3					174	16302	2222	Neu5Gcα2-6GalNAcα-sp3				98.3928
177	88	21	3-O-Su-Galβ1-4(6-O-Su)GlcNAcβ-sp3					177	3086	1158	3-O-Su-Galβ1-4(6-O-Su)GlcNAcβ-sp3				97.1484
178	117	21	6-O-Su-Galβ1-4(6-O-Su)Glcβ-sp2					178	7412	2059	6-O-Su-Galβ1-4(6-O-Su)Glcβ-sp2				98.4215
179	230	24	6-O-Su-Galβ1-3(6-O-Su)GlcNAcβ-sp2					179	3961	341	6-O-Su-Galβ1-3(6-O-Su)GlcNAcβ-sp2				94.1934
180	70	21	6-O-Su-Galβ1-4(6-O-Su)GlcNAcβ-sp2					180	1580	143	6-O-Su-Galβ1-4(6-O-Su)GlcNAcβ-sp2				95.5696
181	178	14	3,4-O-Su2-Galβ1-4GlcNAcβ-sp3					181	5314	480	3,4-O-Su2-Galβ1-4GlcNAcβ-sp3				96.6504
182	75	7	3,6-O-Su2-Galβ1-4GlcNAcβ-sp2					182	500	146	3,6-O-Su2-Galβ1-4GlcNAcβ-sp2				85
183	2456	428	4,6-O-Su2-Galβ1-4GlcNAcβ-sp2					183	20911	862	4,6-O-Su2-Galβ1-4GlcNAcβ-sp2				88.255
184	2190	105	4,6-O-Su2-Galβ1-4GlcNAcβ-sp3					184	23514	4115	4,6-O-Su2-Galβ1-4GlcNAcβ-sp3				90.6864
187	75	0	Neu5Acα2-8Neu5Acα2-sp9	(Sia)2				187	2528	296	Neu5Acα2-8Neu5Acα2-sp9	(Sia)2			97.0332
188	914	73	Neu5Acα2-8Neu5Acβ-sp9					188	20625	827	Neu5Acα2-8Neu5Acβ-sp9				95.5685
189	732	160	3,6-O-Su2-Galβ1-4(6-O-Su)GlcNAcβ-sp2					189	3808	411	3,6-O-Su2-Galβ1-4(6-O-Su)GlcNAcβ-sp2				80.7773
190	126	27	Galβ1-4-(6-P)GlcNAcβ-sp2					190	2238	702	Galβ1-4-(6-P)GlcNAcβ-sp2				94.37
191	408	34	6-P-Galβ1-4GlcNAcβ-sp2					191	11014	2038	6-P-Galβ1-4GlcNAcβ-sp2				96.2956
192	96	13	GalNAcβ1-4(6-O-Su)GlcNAcβ-sp3					192	11018	831	GalNAcβ1-4(6-O-Su)GlcNAcβ-sp3				99.1287
193	103	21	3-O-Su-GalNAcβ1-4GlcNAcβ-sp3					193	19020	519	3-O-Su-GalNAcβ1-4GlcNAcβ-sp3				99.4585
194	98	14	6-O-Su-GalNAcβ1-4GlcNAcβ-sp3					194	15268	1669	6-O-Su-GalNAcβ1-4GlcNAcβ-sp3				99.3581
195	98	21	6-O-Su-GalNAcβ1-4-(3-O-Ac)GlcNAcβ-sp3					195	5028	1162	6-O-Su-GalNAcβ1-4-(3-O-Ac)GlcNAcβ-sp3				98.0509
196	740	87	3-O-Su-GalNAcβ1-4(3-O-Su)-GlcNAcβ-sp3					196	20252	803	3-O-Su-GalNAcβ1-4(3-O-Su)-GlcNAcβ-sp3				96.346
197	187	121	3,6-O-Su2-GalNAcβ1-4-GlcNAcβ-sp3					197	19810	858	3,6-O-Su2-GalNAcβ1-4-GlcNAcβ-sp3				99.056
198	56	0	4,6-O-Su2-GalNAcβ1-4GlcNAcβ-sp3					198	1106	194	4,6-O-Su2-GalNAcβ1-4GlcNAcβ-sp3				94.9367
199	80	24	4,6-O-Su2-GalNAcβ1-4-(3-O-Ac)GlcNAcβ-sp3					199	1536	497	4,6-O-Su2-GalNAcβ1-4-(3-O-Ac)GlcNAcβ-sp3				94.7917
200	108	17	4-O-Su-GalNAcβ1-4GlcNAcβ-sp3					200	762	104	4-O-Su-GalNAcβ1-4GlcNAcβ-sp3				85.8268
202	538	49	6-O-Su-GalNAcβ1-4(6-O-Su)GlcNAcβ-sp3					202	18644	1368	6-O-Su-GalNAcβ1-4(6-O-Su)GlcNAcβ-sp3				97.1144
203	112	0	Galβ1-4(6-O-Su)GlcNAcβ-sp2					203	1862	466	Galβ1-4(6-O-Su)GlcNAcβ-sp2				93.985
204	98	14	4-O-Su-GalNAcβ1-4GlcNAcβ-sp2					204	1104	230	4-O-Su-GalNAcβ1-4GlcNAcβ-sp2				91.1232
205	108	21	Neu5Acα2-6GalNAcβ-sp3					205	18860	518	Neu5Acα2-6GalNAcβ-sp3				99.4274
206	112	7	Neu5Gcα2-3Galβ-sp3					206	3260	515	Neu5Gcα2-3Galβ-sp3				96.5644
208	159	27	Galβ1-3GlcNAcβ-sp4	Lec				208	5262	901	Galβ1-3GlcNAcβ-sp4	Lec			96.9783
211	1336	93	αKdo-(2→8)-αKdo-sp11					211	21530	2219	αKdo-(2→8)-αKdo-sp11				93.7947
214	380	49	$delta$GlcAβ1-3Galβ-sp3	ΔGlcAb3Gal				214	18964	1156	$delta$GlcAβ1-3Galβ-sp3	ΔGlcAb3Gal			97.9962
215	2682	180	Fucα1-2Galβ1-3GlcNAcβ-sp3	Led, H (type 1)				215	21840	1941	Fucα1-2Galβ1-3GlcNAcβ-sp3	Led, H (type 1)			87.7198
216	126	34	Fucα1-2Galβ1-4GlcNAcβ-sp3	H (type 2)				216	1182	316	Fucα1-2Galβ1-4GlcNAcβ-sp3	H (type 2)			89.3401
217	98	14	Fucα1-2Galβ1-3GalNAcα-sp3	H (type 3)				217	9421	813	Fucα1-2Galβ1-3GalNAcα-sp3	H (type 3)			98.9598
219	328	45	Fucα1-2Galβ1-4Glcβ-sp4	H (type 6)				219	8635	626	Fucα1-2Galβ1-4Glcβ-sp4	H (type 6)			96.2015
222	276	27	Galα1-3Galβ1-4GlcNAcβ-sp3	Galili (tri)				222	10840	933	Galα1-3Galβ1-4GlcNAcβ-sp3	Galili (tri)			97.4539
223	370	28	Galα1-4Galβ1-4Glcβ-sp2	Pk, Gb3, GbOse3				223	12962	1279	Galα1-4Galβ1-4Glcβ-sp2	Pk, Gb3, GbOse3			97.1455
225	398	65	Galα1-4Galβ1-4GlcNAcβ-sp2	P1				225	21468	2099	Galα1-4Galβ1-4GlcNAcβ-sp2	P1			98.1461
226	116	7	Galα1-3(Fucα1-2)Galβ-sp3	Btri				226	2832	174	Galα1-3(Fucα1-2)Galβ-sp3	Btri			95.904
227	131	14	Galα1-3(Fucα1-2)Galβ-sp5	Btri				227	2228	205	Galα1-3(Fucα1-2)Galβ-sp5	Btri			94.1203
229	412	59	Galβ1-3Galβ1-4GlcNAcβ-sp4					229	18742	2863	Galβ1-3Galβ1-4GlcNAcβ-sp4				97.8017
230	2174	205	Fucβ1-2Galβ1-3GlcNAcβ-sp3					230	20216	3379	Fucβ1-2Galβ1-3GlcNAcβ-sp3				89.2461
231	121	13	Galβ1-4GlcNAcβ1-3GalNAcα-sp3					231	13298	2110	Galβ1-4GlcNAcβ1-3GalNAcα-sp3				99.0901
232	539	35	Galβ1-4GlcNAcβ1-6GalNAcα-sp3					232	21619	1543	Galβ1-4GlcNAcβ1-6GalNAcα-sp3				97.5068
233	152	45	Galβ1-3(Fucα1-4)GlcNAcβ-sp3	Lea				233	8344	536	Galβ1-3(Fucα1-4)GlcNAcβ-sp3	Lea			98.1783
234	88	35	Galβ1-4(Fucα1-3)GlcNAcβ-sp3	Lex				234	994	195	Galβ1-4(Fucα1-3)GlcNAcβ-sp3	Lex			91.1469
235	436	48	GalNAcα1-3(Fucα1-2)Galβ-sp3	Atri				235	22148	1830	GalNAcα1-3(Fucα1-2)Galβ-sp3	Atri			98.0314
236	350	56	GalNAcα1-3(Fucα1-2)Galβ-sp5	Atri				236	22282	936	GalNAcα1-3(Fucα1-2)Galβ-sp5	Atri			98.4292
237	84	14	GalNHα1-3(Fucα1-2)Galβ-OCH2CH2CH2NHAc					237	5105	229	GalNHα1-3(Fucα1-2)Galβ-OCH2CH2CH2NHAc				98.3546
239	210	13	GalNAcβ1-3(Fucα1-2)Galβ-sp3					239	8039	274	GalNAcβ1-3(Fucα1-2)Galβ-sp3				97.3877
240	206	7	(Glcα1-4)3β-sp4	maltotriose				240	5922	667	(Glcα1-4)3β-sp4	maltotriose			96.5214
241	352	32	(Glcα1-6)3β-sp4	isomaltotriose				241	11640	1871	(Glcα1-6)3β-sp4	isomaltotriose			96.9759
242	7228	1092	GlcNAc1αa1-3Galβ1-4GlcNAcβ-sp2					242	22952	970	GlcNAc1αa1-3Galβ1-4GlcNAcβ-sp2				68.5082
243	6998	717	GlcNAcα1-3Galβ1-4GlcNAcβ-sp3					243	20828	1755	GlcNAcα1-3Galβ1-4GlcNAcβ-sp3				66.401
245	290	35	GlcNAcα1-6Galβ1-4GlcNAcβ-sp2					245	11096	1572	GlcNAcα1-6Galβ1-4GlcNAcβ-sp2				97.3864
246	2631	341	GlcNAcβ1-2Galβ1-3GalNAcα-sp3					246	20440	793	GlcNAcβ1-2Galβ1-3GalNAcα-sp3				87.1282
247	980	188	GlcNAcβ1-3Galβ1-3GalNAcα-sp3					247	20440	1185	GlcNAcβ1-3Galβ1-3GalNAcα-sp3				95.2055
249	80	20	GlcNAcβ1-3Galβ1-4GlcNAcβ-sp2					249	2538	184	GlcNAcβ1-3Galβ1-4GlcNAcβ-sp2				96.8479
250	197	4	GlcNAcβ1-3Galβ1-4GlcNAcβ-sp3					250	2910	209	GlcNAcβ1-3Galβ1-4GlcNAcβ-sp3				93.2302
251	2664	97	GlcNAcβ1-4Galβ1-4GlcNAcβ-sp2					251	23192	1230	GlcNAcβ1-4Galβ1-4GlcNAcβ-sp2				88.5133
252	126	25	GlcNAcβ1-4GlcNAcβ1-4GlcNAcβ-sp4	chitotriose				252	16052	674	GlcNAcβ1-4GlcNAcβ1-4GlcNAcβ-sp4	chitotriose			99.2151
253	131	13	GlcNAcβ1-6Galβ1-4GlcNAcβ-sp2					253	7632	678	GlcNAcβ1-6Galβ1-4GlcNAcβ-sp2				98.2835
254	162	28	GlcNAcβ1-6(Galβ1-3)GalNAcα-sp3	core 2				254	9226	257	GlcNAcβ1-6(Galβ1-3)GalNAcα-sp3	core 2			98.2441
255	258	42	GlcNAcβ1-6(GlcNAcβ1-3)GalNAcα-sp3	core 4				255	18910	2536	GlcNAcβ1-6(GlcNAcβ1-3)GalNAcα-sp3	core 4			98.6356
256	1364	173	GlcNAcβ1-6(GlcNAcβ1-4)GalNAcα-sp3					256	21657	1153	GlcNAcβ1-6(GlcNAcβ1-4)GalNAcα-sp3				93.7018
258	476	35	Manα1-6(Manα1-3)Manβ-sp4	Man3				258	18673	1201	Manα1-6(Manα1-3)Manβ-sp4	Man3			97.4509
259	103	0	Galβ1-4(Galβ1-3)GlcNAcβ-sp3					259	2331	1384	Galβ1-4(Galβ1-3)GlcNAcβ-sp3				95.5813
260	94	14	Galβ1-3(Fucβ1-4)GlcNAcβ-sp3					260	1270	177	Galβ1-3(Fucβ1-4)GlcNAcβ-sp3				92.5984
263	502	35	(GalNAcβ-PEG2)3-β-DD					263	20393	1458	(GalNAcβ-PEG2)3-β-DD				97.5384
264	2723	223	Galβ1-4Galβ1-4GlcNAcβ-sp3					264	22522	3878	Galβ1-4Galβ1-4GlcNAcβ-sp3				87.9096
266	389	49	Galα1-4Galβ1-4GlcNAcβ-sp3	P1				266	19890	1713	Galα1-4Galβ1-4GlcNAcβ-sp3	P1			98.0442
267	4113	521	GlcNAcβ1-3Galβ1-3GlcNAcβ-sp3					267	20286	1249	GlcNAcβ1-3Galβ1-3GlcNAcβ-sp3				79.7249
268	258	21	GlсNAcβ1-4(Fucα1-6)GlcNAcβ-sp3					268	19894	1618	GlсNAcβ1-4(Fucα1-6)GlcNAcβ-sp3				98.7031
272	332	56	Neu5Acα2-3Galβ1-4Glcβ-sp4-Cit					272	12472	1516	Neu5Acα2-3Galβ1-4Glcβ-sp4-Cit				97.338
273	93	7	Fucβ1-2Galβ1-4GlcNAcβ-sp3					273	21854	1841	Fucβ1-2Galβ1-4GlcNAcβ-sp3				99.5744
274	136	45	GalNAcα1-3Galβ1-4GlcNAcβ-sp3					274	13814	3571	GalNAcα1-3Galβ1-4GlcNAcβ-sp3				99.0155
275	93	10	GalNAcβ1-3Galβ1-4GlcNAcβ-sp3					275	1622	83	GalNAcβ1-3Galβ1-4GlcNAcβ-sp3				94.2663
276	1756	66	GlcNAcβ1-4Galβ1-4GlcNAcβ-sp3					276	23530	4170	GlcNAcβ1-4Galβ1-4GlcNAcβ-sp3				92.5372
277	145	7	GalNGcα1-3(Fucα1-2)Galβ-sp3					277	6802	1454	GalNGcα1-3(Fucα1-2)Galβ-sp3				97.8683
278	1786	292	GalNAcα1-3GalNAcβ1-3Galβ-sp3	Fs-3				278	20607	514	GalNAcα1-3GalNAcβ1-3Galβ-sp3	Fs-3			91.333
279	4292	331	Galβ1-3GlcNAcα1-3GalNAcα-sp3	LeCa3Tn				279	22420	607	Galβ1-3GlcNAcα1-3GalNAcα-sp3	LeCa3Tn			80.8564
281	124	28	Fucα1-2Galβ1-3GalNAcβ-sp3	H type4				281	8752	237	Fucα1-2Galβ1-3GalNAcβ-sp3	H type4			98.5832
282	332	80	Galβ1-3Galβ1-4GlcNAcβ-sp3					282	18898	3254	Galβ1-3Galβ1-4GlcNAcβ-sp3				98.2432
287	65	0	3-O-Su-Galβ1-3(Fucα1-4)GlcNAcβ-sp3	3'-O-Su-Lea				287	530	118	3-O-Su-Galβ1-3(Fucα1-4)GlcNAcβ-sp3	3'-O-Su-Lea			87.7358
288	88	21	3-O-Su-Galβ1-4(Fucα1-3)GlcNAcβ-sp3	3'-O-Su-Lex				288	825	133	3-O-Su-Galβ1-4(Fucα1-3)GlcNAcβ-sp3	3'-O-Su-Lex			89.3333
289	84	13	Neu5Acα2-6(Galβ1-3)GalNAcα-sp3					289	8114	1057	Neu5Acα2-6(Galβ1-3)GalNAcα-sp3				98.9648
290	84	27	Neu5Acα2-6(Galα1-3)GalNAcα-sp3					290	3710	445	Neu5Acα2-6(Galα1-3)GalNAcα-sp3				97.7358
291	112	21	Neu5Acβ2-6(Galβ1-3)GalNAcα-sp3					291	7533	575	Neu5Acβ2-6(Galβ1-3)GalNAcα-sp3				98.5132
292	112	10	Neu5Acα2-3Galβ1-3GalNAcα-sp3					292	4953	606	Neu5Acα2-3Galβ1-3GalNAcα-sp3				97.7387
293	112	10	Neu5Acα2-3Galβ1-4Glcβ-sp3	3'SL				293	4789	1078	Neu5Acα2-3Galβ1-4Glcβ-sp3	3'SL			97.6613
294	374	97	Neu5Acα2-3Galβ1-4Glcβ-sp4	3'SL				294	16436	1961	Neu5Acα2-3Galβ1-4Glcβ-sp4	3'SL			97.7245
295	110	21	Neu5Acα2-6Galβ1-4Glcβ-sp2	6'SL				295	2532	438	Neu5Acα2-6Galβ1-4Glcβ-sp2	6'SL			95.6556
297	103	7	Neu5Acβ2-6Galβ1-4Glcβ-sp2					297	4348	556	Neu5Acβ2-6Galβ1-4Glcβ-sp2				97.6311
298	93	7	Neu5Acα2-3Galβ1-4GlcNAcβ-sp3	3'SLN				298	356	49	Neu5Acα2-3Galβ1-4GlcNAcβ-sp3	3'SLN			73.8764
299	3490	449	Neu5Acα2-3Galβ1-3GlcNAcβ-sp3	3'SiaLeC				299	23831	2348	Neu5Acα2-3Galβ1-3GlcNAcβ-sp3	3'SiaLeC			85.3552
300	148	7	Neu5Acα2-6Galβ1-4GlcNAcβ-sp3	6'SLN				300	4060	1133	Neu5Acα2-6Galβ1-4GlcNAcβ-sp3	6'SLN			96.3547
302	98	27	Neu5Acβ2-6Galβ1-4GlcNAcβ-sp3					302	1543	101	Neu5Acβ2-6Galβ1-4GlcNAcβ-sp3				93.6487
303	108	10	Neu5Gcα2-3Galβ1-4GlcNAcβ-sp3					303	450	110	Neu5Gcα2-3Galβ1-4GlcNAcβ-sp3				76
304	116	31	Neu5Gcα2-6Galβ1-4GlcNAcβ-sp3					304	5445	683	Neu5Gcα2-6Galβ1-4GlcNAcβ-sp3				97.8696
305	116	21	Neu5Gcβ2-6Galβ1-4GlcNAcβ-sp3					305	2246	146	Neu5Gcβ2-6Galβ1-4GlcNAcβ-sp3				94.8353
309	166	32	Neu5Acα2-6(Neu5Acα2-3)GalNAcα-sp3					309	5522	1103	Neu5Acα2-6(Neu5Acα2-3)GalNAcα-sp3				96.9938
310	84	42	Neu5Acα2-3Galβ1-4GlcNAcβ-O(CH2)3NH-amide-Neu5Acα2-3Galβ1-4GlcNAcβ-sp3					310	726	56	Neu5Acα2-3Galβ1-4GlcNAcβ-O(CH2)3NH-amide-Neu5Acα2-3Galβ1-4GlcNAcβ-sp3				88.4298
315	93	14	Neu5Acα2-3Galβ1-4-(6-O-Su)GlcNAcβ-sp3					315	1390	125	Neu5Acα2-3Galβ1-4-(6-O-Su)GlcNAcβ-sp3				93.3094
316	88	35	Fucα1-2(6-Su)Galβ1-4GlcNAcβ-sp3					316	895	201	Fucα1-2(6-Su)Galβ1-4GlcNAcβ-sp3				90.1676
318	108	21	Neu5Acα2-6Galβ1-4-(6-O-Su)GlcNAcβ-sp3					318	7355	1411	Neu5Acα2-6Galβ1-4-(6-O-Su)GlcNAcβ-sp3				98.5316
319	70	21	Neu5Acα2-3-(6-O-Su)Galβ1-4GlcNAcβ-sp3					319	312	27	Neu5Acα2-3-(6-O-Su)Galβ1-4GlcNAcβ-sp3				77.5641
320	84	13	4-O-Su-Neu5Acα2-3-(6-O-Su)Galβ1-4GlcNAcβ-sp3					320	1707	552	4-O-Su-Neu5Acα2-3-(6-O-Su)Galβ1-4GlcNAcβ-sp3				95.0791
321	91	28	(Neu5Acα2-8)3-sp3	(Sia)3				321	706	177	(Neu5Acα2-8)3-sp3	(Sia)3			87.1105
322	1330	108	(Neu5Acα2-8)3β-sp3					322	20706	1404	(Neu5Acα2-8)3β-sp3				93.5767
323	323	42	Neu5Acα2-6Galβ1-3GlcNAcβ-sp3	6'-SiaLec				323	19204	724	Neu5Acα2-6Galβ1-3GlcNAcβ-sp3	6'-SiaLec			98.3181
324	304	37	Neu5Acα2-6Galβ1-3(6-O-Su)GlcNAcβ-sp3					324	8724	786	Neu5Acα2-6Galβ1-3(6-O-Su)GlcNAcβ-sp3				96.5154
327	460	73	Neu5Acα2-3Galβ1-4Glcβ-sp4-Nle					327	5713	571	Neu5Acα2-3Galβ1-4Glcβ-sp4-Nle				91.9482
328	281	56	Neu5Acα2-3Galβ1-4Glcβ-sp4-Phe					328	2429	263	Neu5Acα2-3Galβ1-4Glcβ-sp4-Phe				88.4315
329	422	15	Neu5Acα2-3Galβ1-4Glcβ-sp4-Trp					329	4596	341	Neu5Acα2-3Galβ1-4Glcβ-sp4-Trp				90.8181
331	3958	403	Neu5Gcα2-3Galβ1-3GlcNAcβ-sp3					331	20552	998	Neu5Gcα2-3Galβ1-3GlcNAcβ-sp3				80.7415
334	88	20	Neu5Gcα2-3Galβ1-4-(6-O-Su)GlcNAcβ-sp3					334	2012	411	Neu5Gcα2-3Galβ1-4-(6-O-Su)GlcNAcβ-sp3				95.6262
335	394	70	Neu5Acα2-3Galβ1-3-(6-O-Su)GlcNAcβ-sp3					335	9824	828	Neu5Acα2-3Galβ1-3-(6-O-Su)GlcNAcβ-sp3				95.9894
337	745	77	GalNAcα1-4Galβ1-4GlcNAcβ-sp3					337	19422	636	GalNAcα1-4Galβ1-4GlcNAcβ-sp3				96.1641
338	121	14	Neu5Acα2-6Galβ1-3GalNAcα-sp3	6'-sialyl-TF				338	3352	557	Neu5Acα2-6Galβ1-3GalNAcα-sp3	6'-sialyl-TF			96.3902
340	108	13	Galα1-3(Neu5Acβ2-6)GalNAcβ-sp3					340	12270	2225	Galα1-3(Neu5Acβ2-6)GalNAcβ-sp3				99.1198
342	178	35	Neu5Acα2-3(6-O-Su)Galβ1-3GalNAcα-sp3					342	6609	588	Neu5Acα2-3(6-O-Su)Galβ1-3GalNAcα-sp3				97.3067
344	4507	420	Neu5Acβ2-3Galβ1-4GlcNAcβ-sp3	b3’SLN				344	21964	1992	Neu5Acβ2-3Galβ1-4GlcNAcβ-sp3	b3’SLN			79.4801
345	28	7	Neu5Acα2-3Galβ1-3(6-O-Su)GalNAcα-sp3					345	164	21	Neu5Acα2-3Galβ1-3(6-O-Su)GalNAcα-sp3				82.9268
346	60	28	Neu5Acα2-3-(6-O-Su)Galβ1-4(6-O-Su)GlcNAcβ-sp3					346	332	35	Neu5Acα2-3-(6-O-Su)Galβ1-4(6-O-Su)GlcNAcβ-sp3				81.9277
350	215	14	Neu5Gcα2-3Galβ1-4Glcβ-sp3	3'SL(Gc)				350	6994	1981	Neu5Gcα2-3Galβ1-4Glcβ-sp3	3'SL(Gc)			96.9259
359	1620	202	Galα1-3(Fucα1-2)Galβ1-3GlcNAcβ-sp3	B (type 1)				359	20804	866	Galα1-3(Fucα1-2)Galβ1-3GlcNAcβ-sp3	B (type 1)			92.213
360	88	21	Galα1-3(Fucα1-2)Galβ1-4GlcNAcβ-sp3	B (type 2)				360	1024	118	Galα1-3(Fucα1-2)Galβ1-4GlcNAcβ-sp3	B (type 2)			91.4062
361	126	30	Galα1-3(Fucα1-2)Galβ1-4GlcNAcβ-sp2	B (type 2)				361	2422	762	Galα1-3(Fucα1-2)Galβ1-4GlcNAcβ-sp2	B (type 2)			94.7977
362	136	21	Galα1-3(Fucα1-2)Galβ1-3GalNAcα-sp3	B (type 3)				362	4085	1168	Galα1-3(Fucα1-2)Galβ1-3GalNAcα-sp3	B (type 3)			96.6707
363	140	18	Galα1-3(Fucα1-2)Galβ1-3GalNAcβ-sp3	B (type 4)				363	5854	981	Galα1-3(Fucα1-2)Galβ1-3GalNAcβ-sp3	B (type 4)			97.6085
364	196	21	Galα1-3Galβ1-4(Fucα1-3)GlcNAcβ-sp3	αGalLex				364	5262	1064	Galα1-3Galβ1-4(Fucα1-3)GlcNAcβ-sp3	αGalLex			96.2752
365	140	21	Galα1-4(Fucα1-2)Galβ1-4GlcNAcβ-sp3					365	12474	2030	Galα1-4(Fucα1-2)Galβ1-4GlcNAcβ-sp3				98.8777
366	2106	188	GalNAcα1-3(Fucα1-2)Galβ1-3GlcNAcβ-sp3	A (type 1)				366	21158	1055	GalNAcα1-3(Fucα1-2)Galβ1-3GlcNAcβ-sp3	A (type 1)			90.0463
368	328	45	GalNAcα1-3(Fucα1-2)Galβ1-4GlcNAcβ-sp3	A (type 2)				368	20884	944	GalNAcα1-3(Fucα1-2)Galβ1-4GlcNAcβ-sp3	A (type 2)			98.4294
369	332	70	GalNAcα1-4(Fucα1-2)Galβ1-4GlcNAcβ-sp3					369	19082	1477	GalNAcα1-4(Fucα1-2)Galβ1-4GlcNAcβ-sp3				98.2601
370	93	13	GalNAcβ1-3(Fucα1-2)Galβ1-4GlcNAcβ-sp3					370	10812	1140	GalNAcβ1-3(Fucα1-2)Galβ1-4GlcNAcβ-sp3				99.1398
371	452	90	Fucα1-2Galβ1-3(Fucα1-4)GlcNAcβ-sp3	Leb				371	17344	849	Fucα1-2Galβ1-3(Fucα1-4)GlcNAcβ-sp3	Leb			97.3939
372	88	13	Fucα1-2Galβ1-4(Fucα1-3)GlcNAcβ-sp3	Ley				372	1032	122	Fucα1-2Galβ1-4(Fucα1-3)GlcNAcβ-sp3	Ley			91.4729
373	530	56	Galα1-3Galβ1-4GlcNAcβ1-3Galβ-sp3	Galili (tetra)				373	19827	835	Galα1-3Galβ1-4GlcNAcβ1-3Galβ-sp3	Galili (tetra)			97.3269
374	252	21	Galα1-3(Galα1-4)Galβ1-4GlcNAcβ-sp3					374	10474	1332	Galα1-3(Galα1-4)Galβ1-4GlcNAcβ-sp3				97.594
376	584	51	Galβ1-3GlcNAcβ1-3Galβ1-4Glcβ-sp4	N-acetyllacto-N-tetraose, LNT				376	11036	795	Galβ1-3GlcNAcβ1-3Galβ1-4Glcβ-sp4	N-acetyllacto-N-tetraose, LNT			94.7082
377	2430	209	Galβ1-3GlcNAcβ1-3Galβ1-3GlcNAcβ-sp2					377	19986	2505	Galβ1-3GlcNAcβ1-3Galβ1-3GlcNAcβ-sp2				87.8415
378	2136	188	Galβ1-3GlcNAcα1-3Galβ1-4GlcNAcβ-sp3					378	19770	1761	Galβ1-3GlcNAcα1-3Galβ1-4GlcNAcβ-sp3				89.1958
379	88	14	Galβ1-3GlcNAcβ1-3Galβ1-4GlcNAcβ-sp3					379	1426	164	Galβ1-3GlcNAcβ1-3Galβ1-4GlcNAcβ-sp3				93.8289
380	647	56	Galβ1-3GlcNAcα1-6Galβ1-4GlcNAcβ-sp2					380	20730	1723	Galβ1-3GlcNAcα1-6Galβ1-4GlcNAcβ-sp2				96.8789
381	88	27	Galβ1-3GlcNAcβ1-6Galβ1-4GlcNAcβ-sp2					381	4411	689	Galβ1-3GlcNAcβ1-6Galβ1-4GlcNAcβ-sp2				98.005
383	562	42	Galβ1-4GlcNAcβ1-3Galβ1-4Glcβ-sp4	N-acetyllacto-neo-tetraose, LNnT				383	12008	327	Galβ1-4GlcNAcβ1-3Galβ1-4Glcβ-sp4	N-acetyllacto-neo-tetraose, LNnT			95.3198
384	86	10	Galβ1-4GlcNAcβ1-3Galβ1-4GlcNAcβ-sp2	i				384	1892	125	Galβ1-4GlcNAcβ1-3Galβ1-4GlcNAcβ-sp2	i			95.4545
386	2312	178	Galβ1-4GlcNAcα1-6Galβ1-4GlcNAcβ-sp2					386	20396	959	Galβ1-4GlcNAcα1-6Galβ1-4GlcNAcβ-sp2				88.6644
387	103	13	Galβ1-4GlcNAcβ1-6Galβ1-4GlcNAcβ-sp2					387	5502	932	Galβ1-4GlcNAcβ1-6Galβ1-4GlcNAcβ-sp2				98.128
388	84	21	Galβ1-4GlcNAcβ1-6(Galβ1-3)GalNAcα-sp3					388	1622	243	Galβ1-4GlcNAcβ1-6(Galβ1-3)GalNAcα-sp3				94.8212
389	1130	209	GalNAcβ1-3Galα1-4Galβ1-4Glcβ-sp3	Gb4, P				389	20834	2209	GalNAcβ1-3Galα1-4Galβ1-4Glcβ-sp3	Gb4, P			94.5762
390	188	21	(Glcα1-4)4β-sp4	maltotetraose				390	5262	434	(Glcα1-4)4β-sp4	maltotetraose			96.4272
392	1252	87	GalNAcα1-3(Fucα1-2)Galβ1-3GalNAcα-sp3	A (type 3)				392	19710	1625	GalNAcα1-3(Fucα1-2)Galβ1-3GalNAcα-sp3	A (type 3)			93.6479
395	159	21	GlcNAcβ1-6(GlcNAcβ1-3)Galβ1-4GlcNAcβ-sp2	Tk				395	2838	751	GlcNAcβ1-6(GlcNAcβ1-3)Galβ1-4GlcNAcβ-sp2	Tk			94.3975
396	1322	90	(GlcNAcβ1)3-3,4,6-GalNAcα-sp3					396	19932	916	(GlcNAcβ1)3-3,4,6-GalNAcα-sp3				93.3674
401	3921	327	Galβ1-3GlcNAcβ1-3Galβ1-3GlcNAcβ-sp3					401	19926	974	Galβ1-3GlcNAcβ1-3Galβ1-3GlcNAcβ-sp3				80.3222
403	117	14	Galβ1-3GlcNAcβ1-3Galβ1-4GlcNAcβ-sp2					403	2072	83	Galβ1-3GlcNAcβ1-3Galβ1-4GlcNAcβ-sp2				94.3533
404	380	28	GalNAcα1-3Galβ1-4(Fucα1-3)GlcNAcβ-sp3	αGalNAcLex				404	12434	1001	GalNAcα1-3Galβ1-4(Fucα1-3)GlcNAcβ-sp3	αGalNAcLex			96.9439
408	842	45	GlcNAcβ1-4(GlcNAcβ1-3)Galβ1-4GlcNAcβ-sp3	GlcNAc2-3,4LacNAc				408	20927	1418	GlcNAcβ1-4(GlcNAcβ1-3)Galβ1-4GlcNAcβ-sp3	GlcNAc2-3,4LacNAc			95.9765
410	5333	383	Galβ1-3GlcNAcα1-3Galβ1-3GlcNAcβ-sp3					410	19726	3047	Galβ1-3GlcNAcα1-3Galβ1-3GlcNAcβ-sp3				72.9646
419	96	35	3-O-SuGalβ1-4GlcNAcβ1-3Galβ1-4GlcNAcβ-sp3					419	1608	181	3-O-SuGalβ1-4GlcNAcβ1-3Galβ1-4GlcNAcβ-sp3				94.0299
421	290	14	Galβ1-3GlcNAcβ1-3Galβ1-4Glcα-sp4					421	17086	2342	Galβ1-3GlcNAcβ1-3Galβ1-4Glcα-sp4				98.3027
423	46	13	Neu5Acα2-3Galβ1-4(Fucα1-3)GlcNAcβ-sp3	SiaLex				423	431	42	Neu5Acα2-3Galβ1-4(Fucα1-3)GlcNAcβ-sp3	SiaLex			89.3271
425	78	10	Neu5Acα2-3Galβ1-4(Fucβ1-3)GlcNAcβ-sp3					425	2702	178	Neu5Acα2-3Galβ1-4(Fucβ1-3)GlcNAcβ-sp3				97.1132
426	88	14	Neu5Acα2-3Galβ1-3(Fucα1-4)GlcNAcβ-sp3	SiaLea				426	942	216	Neu5Acα2-3Galβ1-3(Fucα1-4)GlcNAcβ-sp3	SiaLea			90.6582
428	56	14	Neu5Acα2-3Galβ1-4(Fucα1-3)(6-O-Su-)GlcNAcβ-sp3	6-O-Su-SiaLex				428	572	7	Neu5Acα2-3Galβ1-4(Fucα1-3)(6-O-Su-)GlcNAcβ-sp3	6-O-Su-SiaLex			90.2098
429	74	18	Neu5Acα2-3(6-O-Su)Galβ1-4(Fucα1-3)GlcNAcβ-sp3	6'-O-Su-SiaLex				429	1322	268	Neu5Acα2-3(6-O-Su)Galβ1-4(Fucα1-3)GlcNAcβ-sp3	6'-O-Su-SiaLex			94.4024
431	136	15	Neu5Acα2-3Galβ1-4(2-O-Su-Fucα1-3)GlcNAcβ-sp3					431	4330	1297	Neu5Acα2-3Galβ1-4(2-O-Su-Fucα1-3)GlcNAcβ-sp3				96.8591
432	70	21	Neu5Acα2-3Galβ1-4(3-O-Su-Fucα1-3)GlcNAcβ-sp3					432	900	216	Neu5Acα2-3Galβ1-4(3-O-Su-Fucα1-3)GlcNAcβ-sp3				92.2222
434	103	48	Neu5Acα2-8Neu5Acα2-3Galβ1-4Glcβ-sp4	GD3				434	1284	167	Neu5Acα2-8Neu5Acα2-3Galβ1-4Glcβ-sp4	GD3			91.9782
435	74	21	Neu5Acα2-3Galβ1-4(2-O-Su-Fucα1-3)(6-O-Su-)GlcNAcβ-sp3					435	980	31	Neu5Acα2-3Galβ1-4(2-O-Su-Fucα1-3)(6-O-Su-)GlcNAcβ-sp3				92.449
436	241	42	4-O-Su-Neu5Acα2-3Galβ1-4(Fucα1-3)(6-O-Su-)GlcNAcβ-sp3					436	9381	1050	4-O-Su-Neu5Acα2-3Galβ1-4(Fucα1-3)(6-O-Su-)GlcNAcβ-sp3				97.431
437	968	107	GalNAcα1-3(Fucα1-2)Galβ1-3GalNAcβ-sp3	A(type 4)				437	22086	1864	GalNAcα1-3(Fucα1-2)Galβ1-3GalNAcβ-sp3	A(type 4)			95.6171
438	112	10	Fucβ1-2Galβ1-4(Fucα1-3)GlcNAcβ-sp3					438	6884	1203	Fucβ1-2Galβ1-4(Fucα1-3)GlcNAcβ-sp3				98.373
441	84	21	Neu5Acα2-6(Fucα1-2)Galβ1-4GlcNAcβ-sp3					441	795	44	Neu5Acα2-6(Fucα1-2)Galβ1-4GlcNAcβ-sp3				89.434
442	103	17	Neu5Acα2-3 (GalNAcβ1-4)Galβ1-4Glcβ-sp4	GM2				442	2049	2204	Neu5Acα2-3 (GalNAcβ1-4)Galβ1-4Glcβ-sp4	GM2			94.9732
479	293	215	Fucα1-2Galβ1-3GlcNAcβ1-3Galβ1-4Glcβ-sp4	LNFP I				479	9324	911	Fucα1-2Galβ1-3GlcNAcβ1-3Galβ1-4Glcβ-sp4	LNFP I			96.8576
481	675	66	Galα1-3Galβ1-4GlcNAcβ1-3Galβ1-4Glcβ-sp4	Galili (penta)				481	19642	844	Galα1-3Galβ1-4GlcNAcβ1-3Galβ1-4Glcβ-sp4	Galili (penta)			96.5635
482	93	11	Galα1-3(Fucα1-2)Galβ1-3(Fucα1-4)GlcNAcβ-sp3	BLeb				482	942	173	Galα1-3(Fucα1-2)Galβ1-3(Fucα1-4)GlcNAcβ-sp3	BLeb			90.1274
483	98	27	Galα1-3(Fucα1-2)Galβ1-4(Fucα1-3)GlcNAcβ-sp3	BLey				483	1810	959	Galα1-3(Fucα1-2)Galβ1-4(Fucα1-3)GlcNAcβ-sp3	BLey			94.5856
485	417	27	Galβ1-4GalNAcα1-3(Fucα1-2)Galβ1-4GlcNAcβ-sp3					485	16206	1540	Galβ1-4GalNAcα1-3(Fucα1-2)Galβ1-4GlcNAcβ-sp3				97.4269
488	121	7	Galβ1-4GlcNAcβ1-6(Galβ1-4GlcNAcβ1-3)GalNAcα-sp3					488	4709	2076	Galβ1-4GlcNAcβ1-6(Galβ1-4GlcNAcβ1-3)GalNAcα-sp3				97.4305
489	79	42	Galβ1-4GlcNAcβ1-3(GlcNAcβ1-6)Galβ1-4GlcNAcβ-sp2					489	797	136	Galβ1-4GlcNAcβ1-3(GlcNAcβ1-6)Galβ1-4GlcNAcβ-sp2				90.0878
491	166	24	GalNAcα1-3(Fucα1-2)Galβ1-4(Fucα1-3)GlcNAcβ-sp3	ALey				491	20213	715	GalNAcα1-3(Fucα1-2)Galβ1-4(Fucα1-3)GlcNAcβ-sp3	ALey			99.1787
492	178	70	(Glcα1-6)5β-sp4	isomaltopentaose				492	10160	1537	(Glcα1-6)5β-sp4	isomaltopentaose			98.248
493	262	29	(GlcNAcβ1-4)5β-sp4	chitopentaose				493	12120	682	(GlcNAcβ1-4)5β-sp4	chitopentaose			97.8383
495	140	14	Manα1-6(Manα1-3)Manα1-6(Manα1-3)Manβ-sp4	Man5				495	3696	1009	Manα1-6(Manα1-3)Manα1-6(Manα1-3)Manβ-sp4	Man5			96.2121
496	487	70	Fucα1-2Galβ1-3(Fucα1-4)GlcNAcβ1-3Galβ1-4Glcβ-sp4					496	15416	1982	Fucα1-2Galβ1-3(Fucα1-4)GlcNAcβ1-3Galβ1-4Glcβ-sp4				96.8409
498	126	21	Galβ1-4GlcNAcβ1-3Galβ1-4GlcNAcβ1-3Galβ1-4GlcNAcβ-sp3	(LN)3				498	4108	747	Galβ1-4GlcNAcβ1-3Galβ1-4GlcNAcβ1-3Galβ1-4GlcNAcβ-sp3	(LN)3			96.9328
499	58	4	Galβ1-4GlcNAcβ1-6(Galβ1-4GlcNAcβ1-3)Galβ1-4GlcNAcβ-sp2	I				499	862	62	Galβ1-4GlcNAcβ1-6(Galβ1-4GlcNAcβ1-3)Galβ1-4GlcNAcβ-sp2	I			93.2715
501	1414	170	Galβ1-3GalNAcβ1-3Galα1-4Galβ1-4Glcβ-sp4	Gb5				501	22622	1741	Galβ1-3GalNAcβ1-3Galα1-4Galβ1-4Glcβ-sp4	Gb5			93.7494
502	206	42	(Glcα1-6)6β-sp4	maltohexaose				502	11056	2351	(Glcα1-6)6β-sp4	maltohexaose			98.1368
503	497	44	(GlcNAcβ1-4)6-sp4	chitohexaose				503	7376	612	(GlcNAcβ1-4)6-sp4	chitohexaose			93.2619
504	91	24	(Aβ1-4GNβ1-2Mα1)2-3,6-Mβ1-4GNβ1-4GNβ-sp4					504	1562	174	(Aβ1-4GNβ1-2Mα1)2-3,6-Mβ1-4GNβ1-4GNβ-sp4				94.1741
505	68	17	(GNβ1-2Mα1)2-3,6-Mβ1-4GNβ1-4GNβ-sp4					505	774	156	(GNβ1-2Mα1)2-3,6-Mβ1-4GNβ1-4GNβ-sp4				91.2145
507	1606	605	GalNAcα1-3GalNAcβ1-3Galα1-4Galβ1-4Glcβ-sp3	Fs-5				507	21593	448	GalNAcα1-3GalNAcβ1-3Galα1-4Galβ1-4Glcβ-sp3	Fs-5			92.5624
508	154	13	GalNAcβ1-3(Fucα1-2)Galβ1-4(Fucα1-3)GlcNAcβ-sp3					508	6736	605	GalNAcβ1-3(Fucα1-2)Galβ1-4(Fucα1-3)GlcNAcβ-sp3				97.7138
528	93	15	Neu5Acα2-3Galβ1-4(Fucα1-3)GlcNAcβ1-3Galβ-sp3					528	9888	1787	Neu5Acα2-3Galβ1-4(Fucα1-3)GlcNAcβ1-3Galβ-sp3				99.0595
534	84	28	Neu5Acα2-6Galβ1-4GlcNAcβ1-3Galβ1-4GlcNAcβ-sp3					534	1008	125	Neu5Acα2-6Galβ1-4GlcNAcβ1-3Galβ1-4GlcNAcβ-sp3				91.6667
535	116	21	Neu5Acα2-8Neu5Acα2-3(GalNAcβ1-4)Galβ1-4Glcβ-sp4	GD2				535	4193	239	Neu5Acα2-8Neu5Acα2-3(GalNAcβ1-4)Galβ1-4Glcβ-sp4	GD2			97.2335
536	440	56	Neu5Aα2-3Galβ1-3GlcNAcβ1-3Galβ1-4Glcβ-sp4	LSTa				536	8150	230	Neu5Aα2-3Galβ1-3GlcNAcβ1-3Galβ1-4Glcβ-sp4	LSTa			94.6012
537	389	90	Neu5Aα2-3Galβ1-4GlcNAcβ1-3Galβ1-4Glcβ-sp4	LSTd				537	5994	598	Neu5Aα2-3Galβ1-4GlcNAcβ1-3Galβ1-4Glcβ-sp4	LSTd			93.5102
627	79	32	(Siaα2-6Aβ1-4GNβ1-2Mα1)2-3,6-Mβ1-4GNβ1-4GNβ-sp4	YDS				627	646	107	(Siaα2-6Aβ1-4GNβ1-2Mα1)2-3,6-Mβ1-4GNβ1-4GNβ-sp4	YDS			87.7709
629	378	70	Trehalose-ethanolamine					629	11844	1099	Trehalose-ethanolamine				96.8085
630	248	34	(GlcAβ1-3GlcNAcβ1-4)20-NH(p-C6H4)CH2CH2NH2	hyaluronic acid				630	9846	588	(GlcAβ1-3GlcNAcβ1-4)20-NH(p-C6H4)CH2CH2NH2	hyaluronic acid			97.4812
631	154	28	(GlcAβ1-3GlcNAcβ1-4)38-NH(p-C6H4)CH2CH2NH2	hyaluronic acid				631	4582	483	(GlcAβ1-3GlcNAcβ1-4)38-NH(p-C6H4)CH2CH2NH2	hyaluronic acid			96.639
632	187	7	(GlcAβ1-3GlcNAcβ1-4)13-NH(p-C6H4)CH2CH2NH2	hyaluronic acid				632	14285	1092	(GlcAβ1-3GlcNAcβ1-4)13-NH(p-C6H4)CH2CH2NH2	hyaluronic acid			98.6909
633	225	59	(Neu5Acα2-8)n-NH(p-C6H4)CH2CH2NH2	colominic acid				633	11222	2254	(Neu5Acα2-8)n-NH(p-C6H4)CH2CH2NH2	colominic acid			97.995
800	1562	216	GlcNAcα1-4GlcNAcβ-sp3					800	19822	166	GlcNAcα1-4GlcNAcβ-sp3				92.1199
804	60	21	[Galβ1-4GlcNAcβ-OCH2CH2]2NH					804	3274	619	[Galβ1-4GlcNAcβ-OCH2CH2]2NH				98.1674
805	778	42	GalNAcβ1-4(6-O-Bn)GlcNAcβ-sp3					805	22210	1651	GalNAcβ1-4(6-O-Bn)GlcNAcβ-sp3				96.4971
806	717	132	Galα1-6Glcα-sp3					806	18603	2195	Galα1-6Glcα-sp3				96.1458
808	3006	195	Galα1-6Glcβ-sp3	melibiose				808	21866	1752	Galα1-6Glcβ-sp3	melibiose			86.2526
809	206	28	GalNAcβ1-3GalNAcα-sp3					809	19558	579	GalNAcβ1-3GalNAcα-sp3				98.9467
810	159	32	GalNGcα1-3GalNAcα-sp3					810	15484	2247	GalNGcα1-3GalNAcα-sp3				98.9731
811	164	28	3,6-O-Me2-Glcβ1-4(2,3-O-Me2)Rhaβ-O(p-C6H4)-OCH2CH2NH2					811	2040	490	3,6-O-Me2-Glcβ1-4(2,3-O-Me2)Rhaβ-O(p-C6H4)-OCH2CH2NH2				91.9608
812	250	38	Galβ1-4Glcα-sp4					812	8270	1495	Galβ1-4Glcα-sp4				96.977
813	4808	518	Galβ1-3GalNGcα-sp3					813	21380	1392	Galβ1-3GalNGcα-sp3				77.5117
815	3487	275	Galα1-4GalNAcα-sp3					815	22175	2436	Galα1-4GalNAcα-sp3				84.2751
816	260	28	Galβ1-4GalNAcα-sp3					816	6482	1294	Galβ1-4GalNAcα-sp3				95.9889
817	2143	302	GalNAcβ1-4GalNAcα-sp3					817	21320	839	GalNAcβ1-4GalNAcα-sp3				89.9484
818	5188	678	GalNAcα1-4GalNAcα-sp3					818	20620	476	GalNAcα1-4GalNAcα-sp3				74.84
819	1098	126	Glcβ1-4GalNAcα-sp3					819	23434	3380	Glcβ1-4GalNAcα-sp3				95.3145
820	3576	567	GlcNAcβ1-4GalNAcα-sp3					820	20636	707	GlcNAcβ1-4GalNAcα-sp3				82.6711
821	895	56	Galα1-4Galβ-sp3					821	19942	1261	Galα1-4Galβ-sp3				95.512
822	386	76	GalNAcα1-4Galβ-sp3					822	22448	1698	GalNAcα1-4Galβ-sp3				98.2805
823	103	15	GalNAcβ1-4Galβ-sp3					823	3018	327	GalNAcβ1-4Galβ-sp3				96.5871
825	4156	442	Glcβ1-3GlcNAcβ-sp3					825	19913	1048	Glcβ1-3GlcNAcβ-sp3				79.1292
826	3398	34	Glcβ1-3GalNAcα-sp3					826	24767	3475	Glcβ1-3GalNAcα-sp3				86.2801
827	3196	375	Glcβ1-3GalNAcβ-sp3					827	23374	3225	Glcβ1-3GalNAcβ-sp3				86.3267
828	1880	223	GlcNAcβ1-2Galβ-sp3					828	20620	774	GlcNAcβ1-2Galβ-sp3				90.8826
829	8333	960	GlcNAcβ1-4Galβ-sp3					829	21092	1838	GlcNAcβ1-4Galβ-sp3				60.4921
850	358	49	Galβ1-3(6-O-Su)GalNAcα-sp3					850	20188	938	Galβ1-3(6-O-Su)GalNAcα-sp3				98.2267
851	314	21	Galα1-3(6-O-Su)GalNAcα-sp3					851	6466	1715	Galα1-3(6-O-Su)GalNAcα-sp3				95.1438
852	994	125	GlcNAcβ1-4-[HOOC(CH3)CH]-3-O-GlcNAcα-sp4					852	19454	116	GlcNAcβ1-4-[HOOC(CH3)CH]-3-O-GlcNAcα-sp4				94.8905
853	1402	104	6-O-Su-Galα1-3GalNAcα-sp3					853	23294	3299	6-O-Su-Galα1-3GalNAcα-sp3				93.9813
854	75	4	(6-O-Su)Neu5Acα2-3Galβ-sp3					854	1496	285	(6-O-Su)Neu5Acα2-3Galβ-sp3				94.9866
855	858	111	(O-Su)4Glcα1-4(O-Su)3Glcβ-spacer					855	10408	1665	(O-Su)4Glcα1-4(O-Su)3Glcβ-spacer				91.7563
900	286	49	H-(Gly)6-NH2 Gly6-amide, linear					900	8842	792	H-(Gly)6-NH2 Gly6-amide, linear				96.7654
901	23688	566	biot-CMG2-NH2					901	19636	1503	biot-CMG2-NH2				-20.6356
927	432	83	Crypted formula, available on request					927	17620	2484	Crypted formula, available on request				97.5482
1001	785	59	-4Qui3Nα1-3Rhaα1-4Galβ1-3(Glcβ1-4)GalNα1-					1001	12810	4214	-4Qui3Nα1-3Rhaα1-4Galβ1-3(Glcβ1-4)GalNα1-				93.872
1002	318	70	-2Rib-ol5-P-6Galα1-3FucNAmα1-3GlcNβ1-					1002	16998	2685	-2Rib-ol5-P-6Galα1-3FucNAmα1-3GlcNβ1-				98.1292
1003	3016	317	-4(Fucα1-3)GalNα1-6ManNα1-3Fucα1-3(Glcβ1-4)Galβ1-					1003	15847	1881	-4(Fucα1-3)GalNα1-6ManNα1-3Fucα1-3(Glcβ1-4)Galβ1-				80.968
1004	502	90	-2Fucα1-2Galβ1-3GalNAcα1-3GlcNAcα1-					1004	9602	2893	-2Fucα1-2Galβ1-3GalNAcα1-3GlcNAcα1-				94.7719
1005	570	115	-4Qui3NAcα1-3Rhaα1-4Galβ1-3(Glcβ1-4)GalNAcα1-					1005	12096	1113	-4Qui3NAcα1-3Rhaα1-4Galβ1-3(Glcβ1-4)GalNAcα1-				95.2877
1006	1613	361	-4(Fucα1-3)GalNAcα1-6Man2(20%)Ac3(40%)Ac4(20%)Acα1-3Fucα1-3(Glcβ1-4)Galβ1-					1006	14508	1408	-4(Fucα1-3)GalNAcα1-6Man2(20%)Ac3(40%)Ac4(20%)Acα1-3Fucα1-3(Glcβ1-4)Galβ1-				88.882
1007	2354	185	-2(Galfα1-4)Galα1-3ManNAcβ1-6Galfβ1-3GlcNAcβ1-					1007	20323	1610	-2(Galfα1-4)Galα1-3ManNAcβ1-6Galfβ1-3GlcNAcβ1-				88.4171
1008	2980	139	-3Galf2(30%)Acβ1-3Galα1-					1008	22174	1547	-3Galf2(30%)Acβ1-3Galα1-				86.5608
1009	3042	164	-3(S-3HOBut1-2Ala1-4)Qui4Nβ1-6GlcNAcα1-3QuiNAcα1-3GlcNAcα1-					1009	20872	584	-3(S-3HOBut1-2Ala1-4)Qui4Nβ1-6GlcNAcα1-3QuiNAcα1-3GlcNAcα1-				85.4255
1010	332	27	-2Manβ1-4Glcα1-3QiuNAcα1-3GlcNAcα1-					1010	17327	2100	-2Manβ1-4Glcα1-3QiuNAcα1-3GlcNAcα1-				98.0839
1011	856	118	-3(GalNAcA6NH2α1-2)Rhaα1-2Rhaα1-3Rhaα1-2Rhaα1-3GlcNAcβ1-					1011	17083	1551	-3(GalNAcA6NH2α1-2)Rhaα1-2Rhaα1-3Rhaα1-2Rhaα1-3GlcNAcβ1-				94.9892
1012	340	87	-2(Fuc3NFoα1-3)Manβ1-3Glcβ1-3GlcNAcβ1-					1012	12190	870	-2(Fuc3NFoα1-3)Manβ1-3Glcβ1-3GlcNAcβ1-				97.2108
1013	567	73	-4Manα1-2Manα1-2Manβ1-3GalNAcα1-					1013	11759	4395	-4Manα1-2Manα1-2Manβ1-3GalNAcα1-				95.1782
1014	1716	216	-2Galβ1-3GlcNAcα1-4Rhaα1-3GlcNAcβ1-					1014	16984	3351	-2Galβ1-3GlcNAcα1-4Rhaα1-3GlcNAcβ1-				89.8964
1015	3569	650	-3(ManNAcβ1-2)Rhaα1-2Rhaα1-2Galα1-3GlcNAcβ1-					1015	13504	2316	-3(ManNAcβ1-2)Rhaα1-2Rhaα1-2Galα1-3GlcNAcβ1-				73.5708
1016	1392	362	-2Ribfβ1-4Galβ1-4GlcNAcα1-4Galβ1-3GlcNAcα1-					1016	12838	2754	-2Ribfβ1-4Galβ1-4GlcNAcα1-4Galβ1-3GlcNAcα1-				89.1572
1017	2387	605	-3GlcNAcβ1-3(Manβ1-4)Galα1-4Rhaα1-					1017	13988	1972	-3GlcNAcβ1-3(Manβ1-4)Galα1-4Rhaα1-				82.9354
1018	2533	842	-6Glcα1-4(GlcNAcβ1-3)Galβ1-3GalNAcα1-3GlcNAcβ1-					1018	13338	3522	-6Glcα1-4(GlcNAcβ1-3)Galβ1-3GalNAcα1-3GlcNAcβ1-				81.0091
1019	814	228	-2Glcα1-6Glcα1-4(GlcNAcβ1-3)Galα1-3GlcNAcβ1-					1019	16218	3769	-2Glcα1-6Glcα1-4(GlcNAcβ1-3)Galα1-3GlcNAcβ1-				94.9809
1020	1228	150	-7Neu5Acα2-3FucNAmα1-3GlcNAc6Acβ1-					1020	16726	1297	-7Neu5Acα2-3FucNAmα1-3GlcNAc6Acβ1-				92.6581
1021	2584	466	-3(GlcNAcβ1-2)Rhaα1-2Rhaα1-4Glcα1-3GalNAcβ1-					1021	22380	1336	-3(GlcNAcβ1-2)Rhaα1-2Rhaα1-4Glcα1-3GalNAcβ1-				88.454
1022	975	66	-3(Ser2Ac1-4)Qui4Nβ1-3Ribfβ1-4GalNAcα1-3GlcNAcα1-					1022	18192	2184	-3(Ser2Ac1-4)Qui4Nβ1-3Ribfβ1-4GalNAcα1-3GlcNAcα1-				94.6405
1023	940	195	-3(Galβ1-4)Galβ1-4(GlcNAcβ1-2)Glcβ1-3GalNAcβ1-					1023	15638	2605	-3(Galβ1-4)Galβ1-4(GlcNAcβ1-2)Glcβ1-3GalNAcβ1-				93.989
1024	584	254	-3(Rha2(%)Ac3(%)Ac4(%)Acα1-4GalAα1-2)Rhaα1-4Glcα1-2Rhaα1-3GlcNAcβ1-					1024	7955	1815	-3(Rha2(%)Ac3(%)Ac4(%)Acα1-4GalAα1-2)Rhaα1-4Glcα1-2Rhaα1-3GlcNAcβ1-				92.6587
1025	553	28	-3FucNAcα1-4(GlcNAcβ1-2)GalAα1-3FucNAcα1-3GlcNAcβ1-					1025	10263	1092	-3FucNAcα1-4(GlcNAcβ1-2)GalAα1-3FucNAcα1-3GlcNAcβ1-				94.6117
1026	530	28	-2(Glcα1-4)Glcβ1-2Fuc3NRHbβ1-6GlcNAcα1-4GalNAcα1-3(Glcα1-6)GlcNAcβ1-					1026	10673	2232	-2(Glcα1-4)Glcβ1-2Fuc3NRHbβ1-6GlcNAcα1-4GalNAcα1-3(Glcα1-6)GlcNAcβ1-				95.0342
1027	511	278	-4Qui3NAcα1-3Rhaα1-6GlcNAcα1-4GlcAβ1-3(Glcβ1-4)GalNAcα1-					1027	9700	897	-4Qui3NAcα1-3Rhaα1-6GlcNAcα1-4GlcAβ1-3(Glcβ1-4)GalNAcα1-				94.732
1201	1670	640	-4(Colα1-3)(Colα1-6)Glcα1-4Galα1-3GlcNAcβ1-					1201	12472	1033	-4(Colα1-3)(Colα1-6)Glcα1-4Galα1-3GlcNAcβ1-				86.61
1202	914	372	-2Galβ1-3FucNAcα1-3GlcNAcβ1-					1202	12374	6676	-2Galβ1-3FucNAcα1-3GlcNAcβ1-				92.6135
1204	736	63	-2(S-3HOBut1-4)Qui4Nα1-4GalNAcβ1-4Rhaα1-3GlcNAc6(30%)Acβ1-					1204	19848	1915	-2(S-3HOBut1-4)Qui4Nα1-4GalNAcβ1-4Rhaα1-3GlcNAc6(30%)Acβ1-				96.2918
1205	3166	146	-3(GlcNAcβ1-2)Rhaα1-2Rhaα1-4Glcα1-3GalNAcβ1-					1205	22313	2073	-3(GlcNAcβ1-2)Rhaα1-2Rhaα1-4Glcα1-3GalNAcβ1-				85.811
1206	596	49	-3Fucf2(50%)Acβ1-3-6dmanHepβ1-					1206	20942	1918	-3Fucf2(50%)Acβ1-3-6dmanHepβ1-				97.154
1207	448	42	-2-DRha4NAcα1-3Fucα1-4Glcβ1-3GalNAcα1-					1207	18802	804	-2-DRha4NAcα1-3Fucα1-4Glcβ1-3GalNAcα1-				97.6173
1208	1210	250	-4(R-Lac2-3Rhap2Acα1-3)Manβ1-4Manα1-3GalNAcβ1-					1208	12294	4019	-4(R-Lac2-3Rhap2Acα1-3)Manβ1-4Manα1-3GalNAcβ1-				90.1578
1209	762	142	-4Quip3NAcα1-3Rhaα1-4Galβ1-3GalNAcα1-					1209	6841	1881	-4Quip3NAcα1-3Rhaα1-4Galβ1-3GalNAcα1-				88.8613
1210	1641	343	-6Manα1-2(Glcα1-4)Manα1-2(Glcα1-3)Manβ1-3GlcNAcα1-					1210	16595	1922	-6Manα1-2(Glcα1-4)Manα1-2(Glcα1-3)Manβ1-3GlcNAcα1-				90.1115
1211	1885	67	-2(Galfα1-4)Galα1-3ManNAcβ1-6Galfβ1-3GlcNAcβ1-					1211	14001	3738	-2(Galfα1-4)Galα1-3ManNAcβ1-6Galfβ1-3GlcNAcβ1-				86.5367
1212	830	417	-3)Fucα1-3Xlufβ1-					1212	7678	2130	-3)Fucα1-3Xlufβ1-				89.1899
1213	1604	359	-3(Glcα1-2)Rhaα1-2Rhaα1-2Rhaα1-3(Glcα1-2)Rhaα1-					1213	14752	2364	-3(Glcα1-2)Rhaα1-2Rhaα1-2Rhaα1-3(Glcα1-2)Rhaα1-				89.1269
1214	590	107	-4-8eLeg5Ac7Acα2-6Galβ1-3FucNAcα1-3GlcNAcα1-					1214	12484	2003	-4-8eLeg5Ac7Acα2-6Galβ1-3FucNAcα1-3GlcNAcα1-				95.274
1215	286	17	-4(GlcpNAcβ1-3)GalNAcα1-2Glcα1-4L-IdoAα1-3GalNAcβ1-					1215	10762	1860	-4(GlcpNAcβ1-3)GalNAcα1-2Glcα1-4L-IdoAα1-3GalNAcβ1-				97.3425
1216	1300	191	-3Rib-ol5-P-6Galα1-3FucNAmα1-3GlcNAcβ1-					1216	14906	3067	-3Rib-ol5-P-6Galα1-3FucNAmα1-3GlcNAcβ1-				91.2787
1217	690	83	-2(RhaNAc3NFoβ1-3)Manβ1-3Galα1-4Rhaα1-3GlcNAcα1-					1217	17074	2178	-2(RhaNAc3NFoβ1-3)Manβ1-3Galα1-4Rhaα1-3GlcNAcα1-				95.9588
1218	2078	153	-3(S-3HOBut1-2DAla1-4)Qui4Nb1-6GlcNAcα1-3LQuiNAcα1-3GlcNAc6(30%)Acα1-					1218	17212	2675	-3(S-3HOBut1-2DAla1-4)Qui4Nb1-6GlcNAcα1-3LQuiNAcα1-3GlcNAc6(30%)Acα1-				87.927
1219	722	90	-2(Glcα1-3)Manα1-3Fucα1-3GalNAcα1-4(Galb1-3)GalNAcβ1-					1219	17707	2037	-2(Glcα1-3)Manα1-3Fucα1-3GalNAcα1-4(Galb1-3)GalNAcβ1-				95.9225
1220	654	70	-2Fuc3(65%)Ac4(35%)Acα1-2Galβ1-3GalNAcα1-3GalNAcα1-					1220	10765	1432	-2Fuc3(65%)Ac4(35%)Acα1-2Galβ1-3GalNAcα1-3GalNAcα1-				93.9248
1221	637	334	-4(GalNAcβ1-3)Galα1-6Glcβ1-3GalNAcβ1-					1221	14414	5669	-4(GalNAcβ1-3)Galα1-6Glcβ1-3GalNAcβ1-				95.5807
1222	1678	278	-3Rhaα1-3Rhaα1-2Glcα1-3GlcNAcα1-					1222	13286	1878	-3Rhaα1-3Rhaα1-2Glcα1-3GlcNAcα1-				87.3702
1223	888	66	-3(S-Lac2-4)GlcNAcβ1-2Rhaα1-2Rhaα1-3(Glcβ1-2)Rhaα1-3GlcNAcβ1-					1223	10510	6151	-3(S-Lac2-4)GlcNAcβ1-2Rhaα1-2Rhaα1-3(Glcβ1-2)Rhaα1-3GlcNAcβ1-				91.5509
1224	450	115	-2Rib-ol5-P-6Galα1-3FucNAmα1-3(GlcNAcβ1-4)GlcNAcβ1-					1224	8228	2308	-2Rib-ol5-P-6Galα1-3FucNAmα1-3(GlcNAcβ1-4)GlcNAcβ1-				94.5309
1225	480	56	-8(D-Ala1-7)Leg5Acα2-4GlcAβ1-3GlcNAcβ1-					1225	7848	4709	-8(D-Ala1-7)Leg5Acα2-4GlcAβ1-3GlcNAcβ1-				93.8838
1226	729	219	-4(Fucα1-3)GlcNAc6(30%)Acα1-4GlcAα1-3Fucα1-3GlcNAcβ1-					1226	7031	2423	-4(Fucα1-3)GlcNAc6(30%)Acα1-4GlcAα1-3Fucα1-3GlcNAcβ1-				89.6316
1227	1658	400						1227	14114	3053					88.2528
1228	501	105	-2)Galα1-3(Fucα1-2)Galβ1-3GalNAcβ1-3GalNAcβ(1-					1228	20030	1712	-2)Galα1-3(Fucα1-2)Galβ1-3GalNAcβ1-3GalNAcβ(1-				97.4988
1230	502	39	Escherichia coli O10a10b					1230	10549	1551	Escherichia coli O10a10b				95.2413
1231	2577	251	-2Glcβ1-6GlcNAcα1-3FucNAcα1-3GlcNAcβ1-					1231	17585	3047	-2Glcβ1-6GlcNAcα1-3FucNAcα1-3GlcNAcβ1-				85.3455
1232	2724	884	Galα1-2Galα1-2(Galb1-4)Glcα1-3Glcα1-/inner core-lipid A/					1232	20090	1487	Galα1-2Galα1-2(Galb1-4)Glcα1-3Glcα1-/inner core-lipid A/				86.441
1233	3000	782	-2Rhaα1-2Rhaα1-2Rhaα1-2Glcα1-3GlcNAc6Acα1-					1233	14546	1968	-2Rhaα1-2Rhaα1-2Rhaα1-2Glcα1-3GlcNAc6Acα1-				79.3758
1234	337	90	Escherichia coli O27					1234	7130	2142	Escherichia coli O27				95.2735
1235	1514	274	-4(Rhaα1-2Fucα1-3)Manα1-3Fucα1-3GlcNAcβ1-					1235	17097	2973	-4(Rhaα1-2Fucα1-3)Manα1-3Fucα1-3GlcNAcβ1-				91.1446
1236	4446	769	-4(D-Gro1-P-O-3)GalNAcβ1-3Galα1-4Galβ1-3GalNAcβ1-					1236	20412	1636	-4(D-Gro1-P-O-3)GalNAcβ1-3Galα1-4Galβ1-3GalNAcβ1-				78.2187
1237	754	39	-3(R-3HOBut1-4)Qui4Nβ1-4(Galα1-3)Manα1-4Rhaα1-3GlcNAcα-					1237	8650	3942	-3(R-3HOBut1-4)Qui4Nβ1-4(Galα1-3)Manα1-4Rhaα1-3GlcNAcα-				91.2832
1238	553	111	-3Galα1-3(GlcAb1-4)Fucα1-4GlcNAcβ1-3Fucα1-3GlcNAcβ1-					1238	7214	1460	-3Galα1-3(GlcAb1-4)Fucα1-4GlcNAcβ1-3Fucα1-3GlcNAcβ1-				92.3343
1239	877	261	Escherichia coli O54					1239	9254	2545	Escherichia coli O54				90.523
1240	408	14	Escherichia coli O62					1240	13274	1227	Escherichia coli O62				96.9263
1241	488	66	Escherichia coli O81					1241	21280	1520	Escherichia coli O81				97.7068
1242	1430	73	-4GlcAβ1-4(GlcNAcβ1-2)GlcAβ1-3GlcNAcα1-					1242	19508	1299	-4GlcAβ1-4(GlcNAcβ1-2)GlcAβ1-3GlcNAcα1-				92.6697
1243	1060	146	-4(Rhaα1-2Fucα1-3)Manα1-3Fucα1-3GlcNAcβ1-					1243	19244	1363	-4(Rhaα1-2Fucα1-3)Manα1-3Fucα1-3GlcNAcβ1-				94.4918
1244	3190	195	Escherichia coli O37					1244	21724	1122	Escherichia coli O37				85.3158
1245	1386	459	-2Galβ1-4Manβ1-4Galα1-3GlcNAcβ1-					1245	16731	3348	-2Galβ1-4Manβ1-4Galα1-3GlcNAcβ1-				91.716
1246	1862	320	-4(D-aThr3(70%)Ac2-6)GlcAβ1-6Galβ1-6Glcβ1-3GalNAc6(15%)Acβ1-					1246	19330	1619	-4(D-aThr3(70%)Ac2-6)GlcAβ1-6Galβ1-6Glcβ1-3GalNAc6(15%)Acβ1-				90.3673
1247	4868	258	-6(Rhaα1-3)Manα1-2(Glcα1-3)Manα1-2Manα1-2Manb1-3GlcNAcα1-					1247	20153	2274	-6(Rhaα1-3)Manα1-2(Glcα1-3)Manα1-2Manα1-2Manb1-3GlcNAcα1-				75.8448
1248	909	49	GlcNAcα1-2Glcα1-2Glcα1-3(Galα1-6)Glcα1-/inner core-lipid A/					1248	10390	3936	GlcNAcα1-2Glcα1-2Glcα1-3(Galα1-6)Glcα1-/inner core-lipid A/				91.2512
1249	1815	188	Escherichia coli O102					1249	11602	800	Escherichia coli O102				84.3561
1250	1705	136	-3(Rhaα1-4)GlcAα1-2Rhaα1-2Rhaα1-2Galα1-3GalNAcβ1-					1250	10924	4625	-3(Rhaα1-4)GlcAα1-2Rhaα1-2Rhaα1-2Galα1-3GalNAcβ1-				84.3922
1251	1152	119	-2Rhaα1-2Rhaα1-3Rha2Acα1-3(Glcα1-6)GlcNAcβ1-					1251	10864	1259	-2Rhaα1-2Rhaα1-3Rha2Acα1-3(Glcα1-6)GlcNAcβ1-				89.3962
1252	1008	230	-3(Galfα1-2Rhaα1-4)Galβ1-4Glcα1-4GlcAα1-3GalNAcβ1-					1252	12620	1871	-3(Galfα1-2Rhaα1-4)Galβ1-4Glcα1-4GlcAα1-3GalNAcβ1-				92.0127
1253	1468	174	-2Ribfβ1-4Galβ1-4GlcNAcα1-4Galβ1-3GlcNAcα1-					1253	19804	569	-2Ribfβ1-4Galβ1-4GlcNAcα1-4Galβ1-3GlcNAcα1-				92.5874
1254	502	42	-2(ManNAcα1-3)Rhaα1-3Rhaα1-3Rhaα1-3GalNAcα1-					1254	18092	772	-2(ManNAcα1-3)Rhaα1-3Rhaα1-3Rhaα1-3GalNAcα1-				97.2253
1255	525	42	-2Rha4NAcα1-3Fucα1-4Glcβ1-3GalNAcα1-					1255	16689	1446	-2Rha4NAcα1-3Fucα1-4Glcβ1-3GalNAcα1-				96.8542
1256	2359	185	-4(Rhaα1-3)(Glcα1-6)Glcα1-3GalNAcα1-3GalNAcβ1-					1256	14724	1395	-4(Rhaα1-3)(Glcα1-6)Glcα1-3GalNAcα1-3GalNAcβ1-				83.9785
1257	1182	411	-2Manβ1-4GlcAβ1-3LQuiNAcα1-3GlcNAcα1-					1257	8964	4492	-2Manβ1-4GlcAβ1-3LQuiNAcα1-3GlcNAcα1-				86.8139
1258	1534	428	-4ManNAc3NAcAβ1-2Rhaα1-3Rhaβ1-4GlcNAcα1-					1258	9278	3630	-4ManNAc3NAcAβ1-2Rhaα1-3Rhaβ1-4GlcNAcα1-				83.4663
1259	182	24	Escherichia coli O84-deAc					1259	11924	1655	Escherichia coli O84-deAc				98.4737
1301	352	45	-3(Qui3NFoα1-4)GalA6NH2α1-4GalNAcα1-4Galα1-3GalNAcβ1-					1301	15751	4030	-3(Qui3NFoα1-4)GalA6NH2α1-4GalNAcα1-4Galα1-3GalNAcβ1-				97.7652
1302	323	7	Providencia alcalifaciens O3_2 capsular polysaccharide					1302	9709	1798	Providencia alcalifaciens O3_2 capsular polysaccharide				96.6732
1303	534	188	-4GlcNAcβ1-3GlcAα1-4GlcNAcα1-3Rha2Acβ1-					1303	8204	3317	-4GlcNAcβ1-3GlcAα1-4GlcNAcα1-3Rha2Acβ1-				93.491
1304	790	90	-2Glcβ1-6Galα1-6GalNAcα1-4(Glcβ1-3)GalNAcα1-3GalNAcα1-					1304	12188	1982	-2Glcβ1-6Galα1-6GalNAcα1-4(Glcβ1-3)GalNAcα1-3GalNAcα1-				93.5182
1305	982	56	Providencia rustigianii O11 capsular polysaccharide					1305	10202	1634	Providencia rustigianii O11 capsular polysaccharide				90.3744
1306	262	27	-4(GlcNAcβ1-2Glcβ1-2)(GlcNAcβ1-3)Galβ1-3GalNAcα1-4Galβ1-3GalNAcβ1-					1306	15658	3824	-4(GlcNAcβ1-2Glcβ1-2)(GlcNAcβ1-3)Galβ1-3GalNAcα1-4Galβ1-3GalNAcβ1-				98.3267
1307	712	48	-4(D-GroA1NH2(2-P-3))GalNAcβ1-4Galβ1-3FucNAc4Nβ1-					1307	19836	527	-4(D-GroA1NH2(2-P-3))GalNAcβ1-4Galβ1-3FucNAc4Nβ1-				96.4106
1308	2716	80	-3(Dhpa2-4Manβ1-4)Galα1-4GalNAcβ1-3GalNAcβ1-					1308	20580	1504	-3(Dhpa2-4Manβ1-4)Galα1-4GalNAcβ1-3GalNAcβ1-				86.8027
1309	459	21	-4Qui3NFoβ1-3Galα1-3GlcAβ1-3GalNAcβ1-					1309	20934	1469	-4Qui3NFoβ1-3Galα1-3GlcAβ1-3GalNAcβ1-				97.8074
1310	211	42	-3GlcAβ1-4(Glcα1-3)Fucα1-4Fucα1-2Glcβ1-3GlcNAcα1-					1310	13260	3867	-3GlcAβ1-4(Glcα1-3)Fucα1-4Fucα1-2Glcβ1-3GlcNAcα1-				98.4087
1311	1256	146	-3Manα1-2Fucα1-2GlcA4Acβ1-3GalNAcα1-					1311	16302	1154	-3Manα1-2Fucα1-2GlcA4Acβ1-3GalNAcα1-				92.2954
1312	4488	835	-4Glcβ1-3Galα1-4GalNAcβ1-4(L-Ser2-6)GlcAβ1-3GalNAcβ1-					1312	22360	1076	-4Glcβ1-3Galα1-4GalNAcβ1-4(L-Ser2-6)GlcAβ1-3GalNAcβ1-				79.9284
1401	426	49	GalNAcα1-4GlcNAc3NAcAβ1-3DFucNAcα1-3QuiNAcβ1-3Rhaα1-3(Glcα1-6)Glcb1-3(Glcα1-4)(L-Ala1-2)GalNα(P-6)1-3L-gro-manHepp7Cmα1-3(P-2)(P-4)L-gro-manHepα1-5Kdoα					1401	19958	1031	GalNAcα1-4GlcNAc3NAcAβ1-3DFucNAcα1-3QuiNAcβ1-3Rhaα1-3(Glcα1-6)Glcb1-3(Glcα1-4)(L-Ala1-2)GalNα(P-6)1-3L-gro-manHepp7Cmα1-3(P-2)(P-4)L-gro-manHepα1-5Kdoα				97.8655
1402	581	42	-3Rhaα1-4LGalNAcAα1-3QuiNAcα1-					1402	13492	658	-3Rhaα1-4LGalNAcAα1-3QuiNAcα1-				95.6937
1403	1097	101	-2LGlcβ1-3FucNAcα1-3DFucNAcβ1-					1403	18990	835	-2LGlcβ1-3FucNAcα1-3DFucNAcβ1-				94.2233
1404	2040	188	-2Rhaα1-3Rhaα1-4GalNAcA3Acα1-3QuiNAcβ1-					1404	20072	798	-2Rhaα1-3Rhaα1-4GalNAcA3Acα1-3QuiNAcβ1-				89.8366
1405	1252	111	Rhaα1-3Rhaα1-4GalNAcAα1-3QuiNAcβ1-3Rhaα1-3(Glcα1-6)Glcβ1-3(Glcα1-4)(L-Ala1-2GalNα1-3(P-6)L-gro-manHep7Cmα1-3(P-2)(P-4)L-gro-manHepα1-5Kdoα					1405	13936	977	Rhaα1-3Rhaα1-4GalNAcAα1-3QuiNAcβ1-3Rhaα1-3(Glcα1-6)Glcβ1-3(Glcα1-4)(L-Ala1-2GalNα1-3(P-6)L-gro-manHep7Cmα1-3(P-2)(P-4)L-gro-manHepα1-5Kdoα				91.0161
1406	2274	521	Glcα1-6Glcβ1-3(Rhaα1-6Glcα1-4)GalNα1-3(P-6)L-gro-manHepα1-3(P-2)(P-4)L-gro-manHepα1-5(Kdoα2-4)Kdoα2-6(P-4)GlcNβ1-6GlcNα1-P					1406	15969	4966	Glcα1-6Glcβ1-3(Rhaα1-6Glcα1-4)GalNα1-3(P-6)L-gro-manHepα1-3(P-2)(P-4)L-gro-manHepα1-5(Kdoα2-4)Kdoα2-6(P-4)GlcNβ1-6GlcNα1-P				85.7599
1407	1092	274	-2Ribfβ1-3GalNAcα1-					1407	14508	3212	-2Ribfβ1-3GalNAcα1-				92.4731
1408	431	76	Pseudomonas aeruginosa O2abc					1408	12669	2684	Pseudomonas aeruginosa O2abc				96.598
1409	253	42	-4ManNAc3NAmAβ1-4LGulNAc3NAcAα1-3DFucNAc4Nβ1-					1409	10934	3546	-4ManNAc3NAmAβ1-4LGulNAc3NAcAα1-3DFucNAc4Nβ1-				97.6861
1410	295	14	-4ManNAc3NAmAβ1-4LGulNAc3NAcAα1-3DFucNAcβ1-					1410	7221	716	-4ManNAc3NAmAβ1-4LGulNAc3NAcAα1-3DFucNAcβ1-				95.9147
1411	248	42	-4ManNAc3NAmAβ1-4ManNAc3NAcAβ1-3DFucNAcα1-					1411	10042	4284	-4ManNAc3NAmAβ1-4ManNAc3NAcAβ1-3DFucNAcα1-				97.5304
1412	1388	97	-4LGulNAc3NAmAα1-4ManNAc3NAcAβ1-3DFucNAc4Acα1-					1412	16117	1888	-4LGulNAc3NAmAα1-4ManNAc3NAcAβ1-3DFucNAc4Acα1-				91.388
1413	804	53	-2LRha3Acα1-6GlcNAcα1-4LGalNAcA3Acα1-3(S-3HOBut1-4)QuiNAc4Nβ1-					1413	19406	1345	-2LRha3Acα1-6GlcNAcα1-4LGalNAcA3Acα1-3(S-3HOBut1-4)QuiNAc4Nβ1-				95.857
1414	2472	251	-2Rha3Acα1-6GlcNAcα1-4LGalNAcAα1-3QuiNAc4NSHbβ1-					1414	20668	2503	-2Rha3Acα1-6GlcNAcα1-4LGalNAcAα1-3QuiNAc4NSHbβ1-				88.0395
1415	548	35	-2Rhaα1-3FucNAcα1-3FucNAcα1-3QuiNAcα1-					1415	15200	2754	-2Rhaα1-3FucNAcα1-3FucNAcα1-3QuiNAcα1-				96.3947
1416	2666	122	-2Rhaα1-3FucNAcα1-3FucNAcα1-3DFucNAcα1-					1416	13621	1022	-2Rhaα1-3FucNAcα1-3FucNAcα1-3DFucNAcα1-				80.4273
1417	248	42	-2Rhaα1-4GalNAcA3Acα1-4GalNFoAα1-3QuiNAcα1-					1417	10444	2082	-2Rhaα1-4GalNAcA3Acα1-4GalNFoAα1-3QuiNAcα1-				97.6254
1418	426	83	-3R-3HOBut1-7Pse4Ac5Acβ2-4DFucNAcα1-3QuiNAcβ1-					1418	14163	1693	-3R-3HOBut1-7Pse4Ac5Acβ2-4DFucNAcα1-3QuiNAcβ1-				96.9922
1419	704	63	Pseudomonas aeruginosa O10a10b					1419	13687	1906	Pseudomonas aeruginosa O10a10b				94.8564
1501	276	7	Proteus genomospecies 5/6 O79					1501	13796	3504	Proteus genomospecies 5/6 O79				97.9994
1502	1008	73	-3GalNAcβ1-4(L6dTalα1-3)Manα1-3L6dTalα1-					1502	15698	3698	-3GalNAcβ1-4(L6dTalα1-3)Manα1-3L6dTalα1-				93.5788
1503	1278	73	-2Rhaα1-2Rhaα1-2Rhaα1-4GalAα1-3GlcNAcα1-					1503	13685	1099	-2Rhaα1-2Rhaα1-2Rhaα1-4GalAα1-3GlcNAcα1-				90.6613
1504	1139	446	-3Rhaβ1-4(Glcα1-3)Rhaα1-2Rhaα1-3Galα1-3DFucNAcα1-					1504	10873	1620	-3Rhaβ1-4(Glcα1-3)Rhaα1-2Rhaα1-3Galα1-3DFucNAcα1-				89.5245
1601	321	62	Proteus mirabilis 12B-r					1601	16428	646	Proteus mirabilis 12B-r				98.046
1602	262	28	-3(Rib1(50%)Ac-ol5-P-6)Galβ1-4(GlcNAcβ1-2)Glcβ1-3GlcNAcβ1-					1602	15859	2444	-3(Rib1(50%)Ac-ol5-P-6)Galβ1-4(GlcNAcβ1-2)Glcβ1-3GlcNAcβ1-				98.3479
1603	2580	532	-2Glcβ1-3L6dTal2(85%)Acα1-3GlcNAcβ1-					1603	16307	2776	-2Glcβ1-3L6dTal2(85%)Acα1-3GlcNAcβ1-				84.1786
1604	432	87	-4(LAltpAα1-3)GalNAcα1-3GalAα1-3GlcNAcα1-					1604	10734	2862	-4(LAltpAα1-3)GalNAcα1-3GalAα1-3GlcNAcα1-				95.9754
1605	333	76	-3(Glcα1-6)GlcNAcβ1-4(GlcNAcβ1-2)GlcAβ1-3(L-Thr2-6)GalAβ1-					1605	8579	3943	-3(Glcα1-6)GlcNAcβ1-4(GlcNAcβ1-2)GlcAβ1-3(L-Thr2-6)GalAβ1-				96.1184
1606	1608	170	-3GlcNAcβ1-3(S,R-CetLys2-6GalAα1-4)Galα1-					1606	15150	2546	-3GlcNAcβ1-3(S,R-CetLys2-6GalAα1-4)Galα1-				89.3861
1607	290	34	GalNAcβ1-4GalNAcα1-3GlcNAcα1-2Rib-ol					1607	11522	772	GalNAcβ1-4GalNAcα1-3GlcNAcα1-2Rib-ol				97.4831
1608	546	170	-3GlcAβ1-4(Galα1-3)FucNAcα1-3GlcNAcα1-					1608	7181	2434	-3GlcAβ1-4(Galα1-3)FucNAcα1-3GlcNAcα1-				92.3966
1609	131	98	-4(Lys2-6)GalAα1-4Galα1-3(Ser-(2-6)GalA4Acα1-3GlcNAcβ1-					1609	7898	2131	-4(Lys2-6)GalAα1-4Galα1-3(Ser-(2-6)GalA4Acα1-3GlcNAcβ1-				98.3414
1610	1798	271	-3LQuiNAcα1-3GlcNAcα1-6(S-Lac-1-3)GlcNAcα1-					1610	11726	3908	-3LQuiNAcα1-3GlcNAcα1-6(S-Lac-1-3)GlcNAcα1-				84.6666
1611	202	28	-2(Rib-ol5-P-3)Galβ1-3GlcNAcα1-3(EtN1-75%P-6)Glcβ1-3GlcNAcβ1-					1611	11325	4002	-2(Rib-ol5-P-3)Galβ1-3GlcNAcα1-3(EtN1-75%P-6)Glcβ1-3GlcNAcβ1-				98.2163
1612	258	24	-2Fuc3N(R-3HOBu)4Acβ1-6Glc3Acα1-4GlcAβ1-3GlcNAcα1-					1612	21934	1074	-2Fuc3N(R-3HOBu)4Acβ1-6Glc3Acα1-4GlcAβ1-3GlcNAcα1-				98.8237
1613	3626	147	-3(EtNAc1-P-6)GlcNAcα1-3D-Asp2Ac4-4)Qui4Nβ1-6Glcα1-4GalAα1-					1613	22413	788	-3(EtNAc1-P-6)GlcNAcα1-3D-Asp2Ac4-4)Qui4Nβ1-6Glcα1-4GalAα1-				83.8219
1614	628	90	-6(GalA6(L-Lys)α1-4)GalNAcβ1-4(Glcα1-2)GlcAβ1-3GalNAcβ1-					1614	19964	1564	-6(GalA6(L-Lys)α1-4)GalNAcβ1-4(Glcα1-2)GlcAβ1-3GalNAcβ1-				96.8543
1615	267	49	-4(GalA6(L-Thr)3Acα1-3)GalNAcβ1-3Rhaβ1-4GlcNAc6Acβ1-					1615	16225	2864	-4(GalA6(L-Thr)3Acα1-3)GalNAcβ1-3Rhaβ1-4GlcNAc6Acβ1-				98.3544
1616	360	105	-4(GlcAα1-3)FucNAcα1-3GlcNAcβ1-					1616	12158	3755	-4(GlcAα1-3)FucNAcα1-3GlcNAcβ1-				97.039
1617	370	17	-4(S,R-CetLys2-6)GlcAb1-6GalNAcα1-6GlcNAcβ1-3GlcNAcβ1-					1617	11018	2351	-4(S,R-CetLys2-6)GlcAb1-6GalNAcα1-6GlcNAcβ1-3GlcNAcβ1-				96.6419
1618	272	21	-6GlcNAcα1-3Galβ1-3GalNAcα1-					1618	18750	3962	-6GlcNAcα1-3Galβ1-3GalNAcα1-				98.5493
1701	276	34	-3GlcAβ1-4(Galα1-3)FucNAcα1-3GlcNAcα1-					1701	9423	2156	-3GlcAβ1-4(Galα1-3)FucNAcα1-3GlcNAcα1-				97.071
1702	708	205	-3(Glcβ1-3GlcNAc4(S-Lac)b1-2)Rhaα1-2Rhaα1-2Gal6Acα1-3GlcNAcβ1-					1702	11604	3623	-3(Glcβ1-3GlcNAc4(S-Lac)b1-2)Rhaα1-2Rhaα1-2Gal6Acα1-3GlcNAcβ1-				93.8987
1703	349	90	-4(Glcα1-2)GlcA3Acβ1-3GlcNAcα1-2(R-3HOBut1-3)Fuc3Nβ1-6Glc4Acα1-					1703	19981	565	-4(Glcα1-2)GlcA3Acβ1-3GlcNAcα1-2(R-3HOBut1-3)Fuc3Nβ1-6Glc4Acα1-				98.2533
1704	417	31	-6GlcNAc3(S-Lac)α1-3LQuiNAcα1-3GlcNAcα1-					1704	15263	3596	-6GlcNAc3(S-Lac)α1-3LQuiNAcα1-3GlcNAcα1-				97.2679
1705	942	98	-3Galα1-4GalNAcα1-3FucNAcα1-3(EtN1-P-6)GlcAcβ1-					1705	18602	2642	-3Galα1-4GalNAcα1-3FucNAcα1-3(EtN1-P-6)GlcAcβ1-				94.936
1706	1222	251	-6(S-Lac2-3)GlcNAcβ1-3Galα1-3GlcNAc6Acβ1-					1706	14918	3196	-6(S-Lac2-3)GlcNAcβ1-3Galα1-3GlcNAc6Acβ1-				91.8086
1707	279	90	-4(Glcα1-3)Glcβ1-3Galβ1-3GalNAcβ1-4Rib-ol5-P-					1707	15568	2580	-4(Glcα1-3)Glcβ1-3Galβ1-3GalNAcβ1-4Rib-ol5-P-				98.2079
1801	1449	97	-3(EtN1-P-6)GlcNAcα1-2(R-3HOBut1-3)Fuc3Nβ1-6Glcα1-4GlcAβ1-					1801	20031	712	-3(EtN1-P-6)GlcNAcα1-2(R-3HOBut1-3)Fuc3Nβ1-6Glcα1-4GlcAβ1-				92.7662
1802	304	39	-4(L-Ala2-6)GlcAβ1-3GalNAcβ1-4Glcβ1-3Galα1-4GalNAcβ1-					1802	16698	1787	-4(L-Ala2-6)GlcAβ1-3GalNAcβ1-4Glcβ1-3Galα1-4GalNAcβ1-				98.1794
1803	1506	145	-4GalN6Acα1-3DFuc2Acα1-3(EtN1-P-6)GlcNAcβ1-3Galα1-					1803	22538	1570	-4GalN6Acα1-3DFuc2Acα1-3(EtN1-P-6)GlcNAcβ1-3Galα1-				93.318
1804	574	87	-3GlcNAcβ1-3(Qui3NAc2(65%)Ac4Acα1-2)Rhaβ1-4Rhaα1-4GlcAβ1-					1804	8762	709	-3GlcNAcβ1-3(Qui3NAc2(65%)Ac4Acα1-2)Rhaβ1-4Rhaα1-4GlcAβ1-				93.449
1805	372	104	-4GalNAcβ1-3GlcNAcβ1-2(R-Lac1-3Glcα1-3)Rhaα1-2Ribfβ1-					1805	17364	3040	-4GalNAcβ1-3GlcNAcβ1-2(R-Lac1-3Glcα1-3)Rhaα1-2Ribfβ1-				97.8576
1806	797	69	-4GlcAβ1-3GlcNAcβ1-2(R-3HOBut1-2L-Ala1-4)Qui4Nβ1-3Galα1-					1806	17901	2166	-4GlcAβ1-3GlcNAcβ1-2(R-3HOBut1-2L-Ala1-4)Qui4Nβ1-3Galα1-				95.5477
1807	572	105	-4Glc6(65%)Acα1-3GlcA4Acβ1-3GlcNAcα1-3GlcA4(87%)Acβ1-					1807	14802	5020	-4Glc6(65%)Acα1-3GlcA4Acβ1-3GlcNAcα1-3GlcA4(87%)Acβ1-				96.1357
1808	975	59	-4Glcβ1-3GalNAcβ1-4GalNAcβ1-4Galβ1-					1808	14198	2285	-4Glcβ1-3GalNAcβ1-4GalNAcβ1-4Galβ1-				93.1328
1809	224	56	-4LQuiNAcα1-3GlcNAcα1-4(LQuiNAcα1-3)GalNAcα1-4Galα1-P					1809	4184	973	-4LQuiNAcα1-3GlcNAcα1-4(LQuiNAcα1-3)GalNAcα1-4Galα1-P				94.6463
1810	516	147	-4Glcβ1-3GalNAcβ1-4GalNAcβ1-4Galβ1-					1810	12768	633	-4Glcβ1-3GalNAcβ1-4GalNAcβ1-4Galβ1-				95.9586
1901	647	27	Acinetobacter baumannii LUH5534					1901	14623	2180	Acinetobacter baumannii LUH5534				95.5755
2001	1270	59	-3(Ribfβ1-4GlcAβ1-4)Galα1-6Manα1-2Manα1-3GalNAcβ1-					2001	20546	1792	-3(Ribfβ1-4GlcAβ1-4)Galα1-6Manα1-2Manα1-3GalNAcβ1-				93.8187
2002	2992	90	-3GlcNAcβ1-4GlcA3Acβ1-2(Rha3Acα1-3)Manα1-4Galβ1-					2002	22610	1102	-3GlcNAcβ1-4GlcA3Acβ1-2(Rha3Acα1-3)Manα1-4Galβ1-				86.7669
2003	530	42	-6Galα1-4GlcAβ1-6Galβ1-4Galβ1-4GlcNAcβ1-					2003	18078	835	-6Galα1-4GlcAβ1-6Galβ1-4Galβ1-4GlcNAcβ1-				97.0683
2004	337	39	-4(GlcNAcβ1-3)GalNAcα1-4Glcα1-4L-IdoAα1-3GalNAcβ1-					2004	14606	3838	-4(GlcNAcβ1-3)GalNAcα1-4Glcα1-4L-IdoAα1-3GalNAcβ1-				97.6927
2005	3356	546	-4GlcAβ1-2(Galα1-3)Man6(50%)Acβ1-4Manβ1-3GlcNAcβ1-					2005	19143	1426	-4GlcAβ1-2(Galα1-3)Man6(50%)Acβ1-4Manβ1-3GlcNAcβ1-				82.4688
2006	1778	327	-6(R-Lac2-4)Glcβ1-4GalNAcα1-3GalNAcβ1-					2006	15894	5873	-6(R-Lac2-4)Glcβ1-4GalNAcα1-3GalNAcβ1-				88.8134
2007	1132	244	-3Rhaβ1-4Rhaα1-2Rhaα1-2GalAα1-3GalNAcα1-					2007	12695	2076	-3Rhaβ1-4Rhaα1-2Rhaα1-2GalAα1-3GalNAcα1-				91.0831
2008	568	160	-2Ribfβ1-4GalAα1-3GlcNAcα1-2(Galfb1-3)Rhaα1-2Rhaα1-2Ribfβ1-4GalAα1-					2008	17190	3268	-2Ribfβ1-4GalAα1-3GlcNAcα1-2(Galfb1-3)Rhaα1-2Rhaα1-2Ribfβ1-4GalAα1-				96.6958
2009	408	24	-3(GlcAβ1-4)Galα1-6Manα1-2Manα1-3GalNAcβ1-					2009	12378	3285	-3(GlcAβ1-4)Galα1-6Manα1-2Manα1-3GalNAcβ1-				96.7038
2010	501	38	-2Galfβ1-3GlcNAcα1-8(3HOBut1-7)Pse5Ac2-6Galα1-6Glcα1-					2010	21215	746	-2Galfβ1-3GlcNAcα1-8(3HOBut1-7)Pse5Ac2-6Galα1-6Glcα1-				97.6385
2011	224	42	-3GalNAcα1-4GlcAβ1-3GlcNAcβ1-2GalAβ1-					2011	18925	1188	-3GalNAcα1-4GlcAβ1-3GlcNAcβ1-2GalAβ1-				98.8164
2012	2176	98	-4Glcα1-4GlcAβ1-3GlcNAcα1-3Rhaα1-					2012	21258	630	-4Glcα1-4GlcAβ1-3GlcNAcα1-3Rhaα1-				89.7639
2013	2861	174	Shigella boydii type X					2013	20638	951	Shigella boydii type X				86.1372
2101	464	76	-3Rhaα1-3Rhaα1-2Galα1-3GlcNAcα1-					2101	12228	351	-3Rhaα1-3Rhaα1-2Galα1-3GlcNAcα1-				96.2054
2102	1534	615	-1D-Gro3-P-6Glcβ1-4(Glcα1-6Gal2(25%)Acα1-3)FucNAcα1-3GlcNAcβ1-					2102	14843	1857	-1D-Gro3-P-6Glcβ1-4(Glcα1-6Gal2(25%)Acα1-3)FucNAcα1-3GlcNAcβ1-				89.6652
2103	1446	278	-3(R-Lac2-4Glcβ1-6Glcα1-4)Galβ1-6Galfβ1-3GalNAcβ1-					2103	16133	5217	-3(R-Lac2-4Glcβ1-6Glcα1-4)Galβ1-6Galfβ1-3GalNAcβ1-				91.037
2104	392	94	-3GlcNAcα1-3(Fuc3Ac4Acα1-4)GlcNAcα1-4GlcAα1-3Fucα1-					2104	8950	1641	-3GlcNAcα1-3(Fuc3Ac4Acα1-4)GlcNAcα1-4GlcAα1-3Fucα1-				95.6201
2105	802	243	GalNAcA3Ac6NH2α1-4GalNAcAα1-3GlcNAc					2105	13994	2615	GalNAcA3Ac6NH2α1-4GalNAcAα1-3GlcNAc				94.269
2106	544	112	-4GlcAβ1-3GalNAcβ1-3(GlcNAcβ1-4Glcβ1-4)GalNAcβ1-					2106	13002	2319	-4GlcAβ1-3GalNAcβ1-3(GlcNAcβ1-4Glcβ1-4)GalNAcβ1-				95.816
2107	610	49	-2Gal3,4(RPyr)b1-4Manβ1-4Galα1-3GlcNAcβ1-					2107	11898	3321	-2Gal3,4(RPyr)b1-4Manβ1-4Galα1-3GlcNAcβ1-				94.8731
2201	286	14	-3GlcNAcβ1-2Rhaα1-2Rhaα1-3(Glcβ1-4)Rhaα1-					2201	11220	1221	-3GlcNAcβ1-2Rhaα1-2Rhaα1-3(Glcβ1-4)Rhaα1-				97.451
2202	309	48	-3GlcNAcβ1-2(Glcα1-3)Rhaα1-2Rhaα1-3(Glcα1-4)Rhaα1-					2202	18354	1477	-3GlcNAcβ1-2(Glcα1-3)Rhaα1-2Rhaα1-3(Glcα1-4)Rhaα1-				98.3164
2203	1027	35	-3GlcNAcβ1-2(Glcα1-3)Rhaα1-2Rhaα1-3Rha2Acα1-					2203	15786	1242	-3GlcNAcβ1-2(Glcα1-3)Rhaα1-2Rhaα1-3Rha2Acα1-				93.4942
2204	816	70	-2Rhaα1-2Rhaα1-3Rha2Acα1-3GlcNAcβ1-					2204	13312	2051	-2Rhaα1-2Rhaα1-3Rha2Acα1-3GlcNAcβ1-				93.8702
2205	323	27	-3(Glcα1-6)GlcNAcβ1-2Rhaα1-2Rhaα1-3Rhaα1-					2205	19990	381	-3(Glcα1-6)GlcNAcβ1-2Rhaα1-2Rhaα1-3Rhaα1-				98.3842
2206	450	91	-3(Glcα1-6)GlcNAcβ1-2Rhaα1-2Rhaα1-3Rha2Acα1-					2206	15150	2699	-3(Glcα1-6)GlcNAcβ1-2Rhaα1-2Rhaα1-3Rha2Acα1-				97.0297
2207	384	21	-3GlcNAcβ1-2Rhaα1-2(Glcα1-3)Rhaα1-3Rhaα1-					2207	15847	1843	-3GlcNAcβ1-2Rhaα1-2(Glcα1-3)Rhaα1-3Rhaα1-				97.5768
2208	598	24	-3GlcNAcβ1-2(Glcα1-3)Rhaα1-2(Glcα1-3)Rhaα1-3Rhaα1-					2208	11616	3018	-3GlcNAcβ1-2(Glcα1-3)Rhaα1-2(Glcα1-3)Rhaα1-3Rhaα1-				94.8519
2209	553	56	-2Rha3(%)Ac4(%)Acα1-2Rhaα1-4GalAb1-3GalNAcβ1-					2209	17728	3088	-2Rha3(%)Ac4(%)Acα1-2Rhaα1-4GalAb1-3GalNAcβ1-				96.8806
2210	712	119	-2Rha3(60%)Ac4(30%)Acα1-2Rhaα1-4GalAb1-3GalNAcβ1-					2210	16066	2170	-2Rha3(60%)Ac4(30%)Acα1-2Rhaα1-4GalAb1-3GalNAcβ1-				95.5683
2211	680	83	-3GlcNAcβ1-2(Glcα1-3)Rhaα1-2Rhaα1-3Rhaα1-					2211	10882	1070	-3GlcNAcβ1-2(Glcα1-3)Rhaα1-2Rhaα1-3Rhaα1-				93.7511
2212	1548	407	-2Rhaα1-2Rhaα1-3Rhaα1-3GlcNAcβ1-					2212	10310	2156	-2Rhaα1-2Rhaα1-3Rhaα1-3GlcNAcβ1-				84.9855
2213	1557	521	-3Rhaα1-3(Glcα1-4)GlcNAcβ1-2Rhaα1-2Rhaα1-					2213	14494	2657	-3Rhaα1-3(Glcα1-4)GlcNAcβ1-2Rhaα1-2Rhaα1-				89.2576
2214	492	49	Shigella flexneri type 2c					2214	11824	5925	Shigella flexneri type 2c				95.839
2215	246	42	-2(EtN1-P-3)Rhaα1-2Rhaα1-3Rhaα1-3(Glcα1-6)GlcNAcβ1-					2215	10026	3532	-2(EtN1-P-3)Rhaα1-2Rhaα1-3Rhaα1-3(Glcα1-6)GlcNAcβ1-				97.5464
2216	510	139	Shigella flexneri type 5c					2216	8250	1572	Shigella flexneri type 5c				93.8182
2217	902	480	-2(Glcα1-3)Rhaα1-2Rhaα1-3Rhaα1-3(Glcα1-4)GlcNAcβ1-					2217	12364	1203	-2(Glcα1-3)Rhaα1-2Rhaα1-3Rhaα1-3(Glcα1-4)GlcNAcβ1-				92.7046
2218	2322	536	Shigella flexneri type Ya					2218	14288	1884	Shigella flexneri type Ya				83.7486
2219	1416	136	-2Rha3(%)Acα1-2Rhaα1-3Rhaα1-3GlcNAc6(%)Acβ1-					2219	13138	1537	-2Rha3(%)Acα1-2Rhaα1-3Rhaα1-3GlcNAc6(%)Acβ1-				89.2221
2220	464	90	-2(EtN1-P-3)Rhaα1-2(20%EtN1-P-3)Rhaα1-3Rhaα1-3GlcNAc6(45%)Acβ1-					2220	16282	6350	-2(EtN1-P-3)Rhaα1-2(20%EtN1-P-3)Rhaα1-3Rhaα1-3GlcNAc6(45%)Acβ1-				97.1502
2221	215	17	-2(Glcα1-3)Rhaα1-2(EtN1-P-3)Rhaα1-3Rhaα1-3GlcNAcβ1-					2221	7889	3234	-2(Glcα1-3)Rhaα1-2(EtN1-P-3)Rhaα1-3Rhaα1-3GlcNAcβ1-				97.2747
2501	187	63	Streptococcus equi sp. hyaluronic acid sodium salt					2501	8316	2629	Streptococcus equi sp. hyaluronic acid sodium salt				97.7513
2502	279	14	-4(2-O-Su)L-IdoAα1-4(6-O-Su)GlcNSuα1-_-4GlcAβ1-4GlcNAcα1-					2502	9046	3345	-4(2-O-Su)L-IdoAα1-4(6-O-Su)GlcNSuα1-_-4GlcAβ1-4GlcNAcα1-				96.9158
2601	342	83	Acetobacter methanolicus LPS					2601	14991	1606	Acetobacter methanolicus LPS				97.7186
3001	328	42	-3Glcβ1-					3001	19490	3947	-3Glcβ1-				98.3171
3002	130	66	-6Manα1-					3002	19722	1480	-6Manα1-				99.3408
3301	197	27	-3Glcβ1-6Glcβ1-					3301	10896	2315	-3Glcβ1-6Glcβ1-				98.192
3302	262	42	-3Glcβ1-					3302	14705	2122	-3Glcβ1-				98.2183
3401	300	56	-4Glcβ1-4Glcβ1-3Glcβ1-					3401	10038	1600	-4Glcβ1-4Glcβ1-3Glcβ1-				97.0114
3501	88	20	Rha:Ara:Gal:GalA 9:3:79:9, MW 900-2000 kDa					3501	5274	1659	Rha:Ara:Gal:GalA 9:3:79:9, MW 900-2000 kDa				98.3314
3502	168	17	Rha:Ara:Gal:GalA 17:3:62:18, MW 100-400kDa					3502	8456	1523	Rha:Ara:Gal:GalA 17:3:62:18, MW 100-400kDa				98.0132
8001	314	42	-2)Galα1-3(Fucα1-2)Galβ1-3GalNAcβ1-3GalNAcβ(1-LPS					8001	11834	6019	-2)Galα1-3(Fucα1-2)Galβ1-3GalNAcβ1-3GalNAcβ(1-LPS				97.3466
8002	508	261	-3Rhaα1-3Rhaα1-2Glcα1-3GlcNAcα1- LPS					8002	8326	1411	-3Rhaα1-3Rhaα1-2Glcα1-3GlcNAcα1- LPS				93.8986
8003	768	84	-4(Fucα1-3)GlcNAc6(30%)Acα1-4GlcAα1-3Fucα1-3GlcNAcβ1- LPS					8003	7584	1308	-4(Fucα1-3)GlcNAc6(30%)Acα1-4GlcAα1-3Fucα1-3GlcNAcβ1- LPS				89.8734
8004	628	156	-4(GalNAcβ1-3)Galα1-6Glcβ1-3GalNAcβ1- LPS					8004	6675	1747	-4(GalNAcβ1-3)Galα1-6Glcβ1-3GalNAcβ1- LPS				90.5918
8005	244	21	-2Rib-ol5-P-6Galα1-3FucNAmα1-3(GlcNAcβ1-4)GlcNAcβ1- LPS					8005	8916	2761	-2Rib-ol5-P-6Galα1-3FucNAmα1-3(GlcNAcβ1-4)GlcNAcβ1- LPS				97.2633
8006	452	76	-3(Glcα1-2)Rhaα1-2Rhaα1-2Rhaα1-3(Glcα1-2)Rhaα1- LPS					8006	19612	803	-3(Glcα1-2)Rhaα1-2Rhaα1-2Rhaα1-3(Glcα1-2)Rhaα1- LPS				97.6953
8007	572	42	-6Manα1-2(Glcα1-4)Manα1-2(Glcα1-3)Manβ1-3GlcNAcα1- LPS					8007	17298	2350	-6Manα1-2(Glcα1-4)Manα1-2(Glcα1-3)Manβ1-3GlcNAcα1- LPS				96.6933
8008	1062	70	-3Rib-ol5-P-6Galα1-3FucNAmα1-3GlcNAcβ1- LPS					8008	10024	1909	-3Rib-ol5-P-6Galα1-3FucNAmα1-3GlcNAcβ1- LPS				89.4054
8009	581	132	-4(R-Lac2-3Rhap2Acα1-3)Manβ1-4Manα1-3GalNAcβ1- LPS					8009	12493	1927	-4(R-Lac2-3Rhap2Acα1-3)Manβ1-4Manα1-3GalNAcβ1- LPS				95.3494
8010	281	56	-4(GlcpNAcβ1-3)GalNAcα1-2Glcα1-4L-IdoAα1-3GalNAcβ1- LPS					8010	10704	2838	-4(GlcpNAcβ1-3)GalNAcα1-2Glcα1-4L-IdoAα1-3GalNAcβ1- LPS				97.3748
8011	412	42	-3(S-Lac2-4)GlcNAcβ1-2Rhaα1-2Rhaα1-3(Glcβ1-2)Rhaα1-3GlcNAcβ1- LPS					8011	10253	2065	-3(S-Lac2-4)GlcNAcβ1-2Rhaα1-2Rhaα1-3(Glcβ1-2)Rhaα1-3GlcNAcβ1- LPS				95.9817
8012	605	59	Escherichia coli O40 LPS					8012	14874	3886	Escherichia coli O40 LPS				95.9325
8013	262	66	Escherichia coli O49 LPS					8013	11186	4785	Escherichia coli O49 LPS				97.6578
8014	202	17	Escherichia coli O81 LPS					8014	9346	4371	Escherichia coli O81 LPS				97.8386
8015	200	11	Escherichia coli O52 LPS					8015	6283	689	Escherichia coli O52 LPS				96.8168
9001	253	15	-3Glcβ1-3Glcβ1-3(Glcβ1-6)Glcβ1-					9001	5872	1148	-3Glcβ1-3Glcβ1-3(Glcβ1-6)Glcβ1-				95.6914
9002	248	24	-3Glcβ1-					9002	12378	4589	-3Glcβ1-				97.9964
9003	436	111	-4GlcN(%)Acβ1-					9003	19820	2053	-4GlcN(%)Acβ1-				97.8002
9004	220	17	Saccharomyces cerevisiae mannan SIGMA					9004	15312	1819	Saccharomyces cerevisiae mannan SIGMA				98.5632
9005	286	21	Bakers yeast glucan SIGMA					9005	17740	1599	Bakers yeast glucan SIGMA				98.3878
9006	386	10	Saccharomyces cerevisiae zymosan A SIGMA					9006	20456	434	Saccharomyces cerevisiae zymosan A SIGMA				98.113
9007	154	90	Hyaluronic acid E77-2 KBL6413 17kDa					9007	12116	2414	Hyaluronic acid E77-2 KBL6413 17kDa				98.729

## Sheet: Donor 1_B Rh+
IgG		Colored wells - significant ligands, sorted by IgM signals					IgM							aC3
10098125_g2_g6_A555_A647_532$N$.csv							10098125_g2_g6_A555_A647_635$N$.csv							10098268_g0.5_A555$N$.csv
GalFile,C:\Users\Polyakova\Desktop\GAL\OSPS060818v1.gal							GalFile,C:\Users\Polyakova\Desktop\GAL\OSPS060818v1.gal							GalFile,C:\Users\Polyakova\Desktop\GAL\OSPS060818v1.gal
GID	Median	MAD	Structure	Common Name			GID	Median	MAD	Structure	Common Name			GID	Median	MAD			Structure	Common Name
829	7162	573	GlcNAcβ1-4Galβ-sp3				829	61516	4093	GlcNAcβ1-4Galβ-sp3				829	21092	1838			GlcNAcβ1-4Galβ-sp3
242	7432	839	GlcNAc1αa1-3Galβ1-4GlcNAcβ-sp2				242	55800	2353	GlcNAc1αa1-3Galβ1-4GlcNAcβ-sp2				242	22952	970			GlcNAc1αa1-3Galβ1-4GlcNAcβ-sp2
813	9624	428	Galβ1-3GalNGcα-sp3				813	52784	6078	Galβ1-3GalNGcα-sp3				813	21380	1392			Galβ1-3GalNGcα-sp3
243	7498	1013	GlcNAcα1-3Galβ1-4GlcNAcβ-sp3				243	52638	3116	GlcNAcα1-3Galβ1-4GlcNAcβ-sp3				243	20828	1755			GlcNAcα1-3Galβ1-4GlcNAcβ-sp3
818	10944	162	GalNAcα1-4GalNAcα-sp3				818	51917	5679	GalNAcα1-4GalNAcα-sp3				818	20620	476			GalNAcα1-4GalNAcα-sp3
410	11741	831	Galβ1-3GlcNAcα1-3Galβ1-3GlcNAcβ-sp3				410	51820	6716	Galβ1-3GlcNAcα1-3Galβ1-3GlcNAcβ-sp3				410	19726	3047			Galβ1-3GlcNAcα1-3Galβ1-3GlcNAcβ-sp3
331	6034	703	Neu5Gcα2-3Galβ1-3GlcNAcβ-sp3				331	50746	3768	Neu5Gcα2-3Galβ1-3GlcNAcβ-sp3				331	20552	998			Neu5Gcα2-3Galβ1-3GlcNAcβ-sp3
85	4832	217	Galβ1-3GlcNAcβ-sp3	Lec			85	50401	1416	Galβ1-3GlcNAcβ-sp3	Lec			85	19494	1981			Galβ1-3GlcNAcβ-sp3	Lec
401	4278	721	Galβ1-3GlcNAcβ1-3Galβ1-3GlcNAcβ-sp3				401	50060	374	Galβ1-3GlcNAcβ1-3Galβ1-3GlcNAcβ-sp3				401	19926	974			Galβ1-3GlcNAcβ1-3Galβ1-3GlcNAcβ-sp3
267	4562	193	GlcNAcβ1-3Galβ1-3GlcNAcβ-sp3				267	50014	1617	GlcNAcβ1-3Galβ1-3GlcNAcβ-sp3				267	20286	1249			GlcNAcβ1-3Galβ1-3GlcNAcβ-sp3
73	5104	660	Fucα1-4GlcNAcβ-sp3	Le			73	49712	4108	Fucα1-4GlcNAcβ-sp3	Le			73	21666	1133			Fucα1-4GlcNAcβ-sp3	Le
142	7572	1016	GlcNAcα1-3GalNAcβ-sp3				142	49433	4076	GlcNAcα1-3GalNAcβ-sp3				142	18897	1606			GlcNAcα1-3GalNAcβ-sp3
279	5598	153	Galβ1-3GlcNAcα1-3GalNAcα-sp3	LeCa3Tn			279	49357	3472	Galβ1-3GlcNAcα1-3GalNAcα-sp3	LeCa3Tn			279	22420	607			Galβ1-3GlcNAcα1-3GalNAcα-sp3	LeCa3Tn
815	12547	271	Galα1-4GalNAcα-sp3				815	48768	2680	Galα1-4GalNAcα-sp3				815	22175	2436			Galα1-4GalNAcα-sp3
154	5396	527	3-O-Su-Galβ1-3GlcNAcβ-sp3				154	47984	2871	3-O-Su-Galβ1-3GlcNAcβ-sp3				154	21050	1159			3-O-Su-Galβ1-3GlcNAcβ-sp3
19	12622	374	ManNAcβ-sp4				19	47862	2817	ManNAcβ-sp4				19	20710	658			ManNAcβ-sp4
86	7018	228	Galβ1-3GlcNAcβ-sp2	Lec			86	45826	3014	Galβ1-3GlcNAcβ-sp2	Lec			86	20143	1226			Galβ1-3GlcNAcβ-sp2	Lec
344	2452	735	Neu5Acβ2-3Galβ1-4GlcNAcβ-sp3	b3’SLN			344	45687	2449	Neu5Acβ2-3Galβ1-4GlcNAcβ-sp3	b3’SLN			344	21964	1992			Neu5Acβ2-3Galβ1-4GlcNAcβ-sp3	b3’SLN
820	9652	379	GlcNAcβ1-4GalNAcα-sp3				820	45672	3105	GlcNAcβ1-4GalNAcα-sp3				820	20636	707			GlcNAcβ1-4GalNAcα-sp3
80	6010	365	Galα1-3GlcNAcβ-sp3				80	45547	4985	Galα1-3GlcNAcβ-sp3				80	21155	1996			Galα1-3GlcNAcβ-sp3
55	11212	535	3-O-Su-GlcNAcβ-sp3				55	45386	1432	3-O-Su-GlcNAcβ-sp3				55	20250	1361			3-O-Su-GlcNAcβ-sp3
139	7458	901	Galβ1-4GlcNAcα-sp3				139	44890	7032	Galβ1-4GlcNAcα-sp3				139	21398	974			Galβ1-4GlcNAcα-sp3
20	26242	1033	Rhaα-sp3				20	44688	2232	Rhaα-sp3				20	17899	385			Rhaα-sp3
299	6254	886	Neu5Acα2-3Galβ1-3GlcNAcβ-sp3	3'SiaLeC			299	44622	2277	Neu5Acα2-3Galβ1-3GlcNAcβ-sp3	3'SiaLeC			299	23831	2348			Neu5Acα2-3Galβ1-3GlcNAcβ-sp3	3'SiaLeC
1247	14301	1417	-6(Rhaα1-3)Manα1-2(Glcα1-3)Manα1-2Manα1-2Manb1-3GlcNAcα1-				1247	44522	1870	-6(Rhaα1-3)Manα1-2(Glcα1-3)Manα1-2Manα1-2Manb1-3GlcNAcα1-				1247	20153	2274			-6(Rhaα1-3)Manα1-2(Glcα1-3)Manα1-2Manα1-2Manb1-3GlcNAcα1-
826	9349	1662	Glcβ1-3GalNAcα-sp3				826	44228	3030	Glcβ1-3GalNAcα-sp3				826	24767	3475			Glcβ1-3GalNAcα-sp3
1312	10083	368	-4Glcβ1-3Galα1-4GalNAcβ1-4(L-Ser2-6)GlcAβ1-3GalNAcβ1-				1312	44076	3334	-4Glcβ1-3Galα1-4GalNAcβ1-4(L-Ser2-6)GlcAβ1-3GalNAcβ1-				1312	22360	1076			-4Glcβ1-3Galα1-4GalNAcβ1-4(L-Ser2-6)GlcAβ1-3GalNAcβ1-
366	2808	90	GalNAcα1-3(Fucα1-2)Galβ1-3GlcNAcβ-sp3	A (type 1)			366	44076	2370	GalNAcα1-3(Fucα1-2)Galβ1-3GlcNAcβ-sp3	A (type 1)			366	21158	1055			GalNAcα1-3(Fucα1-2)Galβ1-3GlcNAcβ-sp3	A (type 1)
168	44630	3444	GlcNAcβ1-4Mur-L-Ala-D-i-Gln-Lys	GMDP-Lys			168	44052	3500	GlcNAcβ1-4Mur-L-Ala-D-i-Gln-Lys	GMDP-Lys			168	21742	1891			GlcNAcβ1-4Mur-L-Ala-D-i-Gln-Lys	GMDP-Lys
10	3136	695	GlcNAcβ-sp3				10	44045	3455	GlcNAcβ-sp3				10	24446	1899			GlcNAcβ-sp3
215	2972	362	Fucα1-2Galβ1-3GlcNAcβ-sp3	Led, H (type 1)			215	43753	5448	Fucα1-2Galβ1-3GlcNAcβ-sp3	Led, H (type 1)			215	21840	1941			Fucα1-2Galβ1-3GlcNAcβ-sp3	Led, H (type 1)
386	13385	872	Galβ1-4GlcNAcα1-6Galβ1-4GlcNAcβ-sp2				386	43426	3307	Galβ1-4GlcNAcα1-6Galβ1-4GlcNAcβ-sp2				386	20396	959			Galβ1-4GlcNAcα1-6Galβ1-4GlcNAcβ-sp2
378	16492	2391	Galβ1-3GlcNAcα1-3Galβ1-4GlcNAcβ-sp3				378	43367	3831	Galβ1-3GlcNAcα1-3Galβ1-4GlcNAcβ-sp3				378	19770	1761			Galβ1-3GlcNAcα1-3Galβ1-4GlcNAcβ-sp3
825	28401	2746	Glcβ1-3GlcNAcβ-sp3				825	43298	4343	Glcβ1-3GlcNAcβ-sp3				825	19913	1048			Glcβ1-3GlcNAcβ-sp3
251	4883	772	GlcNAcβ1-4Galβ1-4GlcNAcβ-sp2				251	43118	4947	GlcNAcβ1-4Galβ1-4GlcNAcβ-sp2				251	23192	1230			GlcNAcβ1-4Galβ1-4GlcNAcβ-sp2
183	10905	437	4,6-O-Su2-Galβ1-4GlcNAcβ-sp2				183	43112	2032	4,6-O-Su2-Galβ1-4GlcNAcβ-sp2				183	20911	862			4,6-O-Su2-Galβ1-4GlcNAcβ-sp2
507	5729	475	GalNAcα1-3GalNAcβ1-3Galα1-4Galβ1-4Glcβ-sp3	Fs-5			507	42990	3040	GalNAcα1-3GalNAcβ1-3Galα1-4Galβ1-4Glcβ-sp3	Fs-5			507	21593	448			GalNAcα1-3GalNAcβ1-3Galα1-4Galβ1-4Glcβ-sp3	Fs-5
377	8779	811	Galβ1-3GlcNAcβ1-3Galβ1-3GlcNAcβ-sp2				377	42230	3030	Galβ1-3GlcNAcβ1-3Galβ1-3GlcNAcβ-sp2				377	19986	2505			Galβ1-3GlcNAcβ1-3Galβ1-3GlcNAcβ-sp2
101	9507	712	GalNAcα1-3GalNAcβ-sp3	Fs-2			101	42064	3349	GalNAcα1-3GalNAcβ-sp3	Fs-2			101	21762	1755			GalNAcα1-3GalNAcβ-sp3	Fs-2
264	13129	2211	Galβ1-4Galβ1-4GlcNAcβ-sp3				264	40925	1304	Galβ1-4Galβ1-4GlcNAcβ-sp3				264	22522	3878			Galβ1-4Galβ1-4GlcNAcβ-sp3
827	26384	2870	Glcβ1-3GalNAcβ-sp3				827	40897	2426	Glcβ1-3GalNAcβ-sp3				827	23374	3225			Glcβ1-3GalNAcβ-sp3
1236	19632	2005	-4(D-Gro1-P-O-3)GalNAcβ1-3Galα1-4Galβ1-3GalNAcβ1-				1236	40860	3421	-4(D-Gro1-P-O-3)GalNAcβ1-3Galα1-4Galβ1-3GalNAcβ1-				1236	20412	1636			-4(D-Gro1-P-O-3)GalNAcβ1-3Galα1-4Galβ1-3GalNAcβ1-
278	14442	862	GalNAcα1-3GalNAcβ1-3Galβ-sp3	Fs-3			278	40795	3381	GalNAcα1-3GalNAcβ1-3Galβ-sp3	Fs-3			278	20607	514			GalNAcα1-3GalNAcβ1-3Galβ-sp3	Fs-3
161	5121	970	6-O-Su-Galβ1-3GlcNAcβ-sp3				161	40614	4727	6-O-Su-Galβ1-3GlcNAcβ-sp3				161	20112	1179			6-O-Su-Galβ1-3GlcNAcβ-sp3
160	4772	905	6-O-Su-Galβ1-3GlcNAcβ-sp2				160	40107	2218	6-O-Su-Galβ1-3GlcNAcβ-sp2				160	24829	1260			6-O-Su-Galβ1-3GlcNAcβ-sp2
1205	48712	7976	-3(GlcNAcβ1-2)Rhaα1-2Rhaα1-4Glcα1-3GalNAcβ1-				1205	40082	3444	-3(GlcNAcβ1-2)Rhaα1-2Rhaα1-4Glcα1-3GalNAcβ1-				1205	22313	2073			-3(GlcNAcβ1-2)Rhaα1-2Rhaα1-4Glcα1-3GalNAcβ1-
359	2208	148	Galα1-3(Fucα1-2)Galβ1-3GlcNAcβ-sp3	B (type 1)			359	39515	2615	Galα1-3(Fucα1-2)Galβ1-3GlcNAcβ-sp3	B (type 1)			359	20804	866			Galα1-3(Fucα1-2)Galβ1-3GlcNAcβ-sp3	B (type 1)
72	4654	316	Fucα1-3GlcNAcβ-sp3				72	39414	1342	Fucα1-3GlcNAcβ-sp3				72	20679	764			Fucα1-3GlcNAcβ-sp3
188	886	122	Neu5Acα2-8Neu5Acβ-sp9				188	39356	2182	Neu5Acα2-8Neu5Acβ-sp9				188	20625	827			Neu5Acα2-8Neu5Acβ-sp9
11	2518	423	GlcNAcβ-sp2				11	38985	2388	GlcNAcβ-sp2				11	21964	1290			GlcNAcβ-sp2
184	11280	2226	4,6-O-Su2-Galβ1-4GlcNAcβ-sp3				184	38900	3077	4,6-O-Su2-Galβ1-4GlcNAcβ-sp3				184	23514	4115			4,6-O-Su2-Galβ1-4GlcNAcβ-sp3
158	3477	296	4-O-Su-Galβ1-4GlcNAcβ-sp2				158	38585	2933	4-O-Su-Galβ1-4GlcNAcβ-sp2				158	20940	738			4-O-Su-Galβ1-4GlcNAcβ-sp2
1008	15754	2502	-3Galf2(30%)Acβ1-3Galα1-				1008	38536	1992	-3Galf2(30%)Acβ1-3Galα1-				1008	22174	1547			-3Galf2(30%)Acβ1-3Galα1-
102	12391	833	GalNAcα1-3Galβ-sp3	Adi			102	38459	6769	GalNAcα1-3Galβ-sp3	Adi			102	25594	2248			GalNAcα1-3Galβ-sp3	Adi
276	5406	1416	GlcNAcβ1-4Galβ1-4GlcNAcβ-sp3				276	38448	3472	GlcNAcβ1-4Galβ1-4GlcNAcβ-sp3				276	23530	4170			GlcNAcβ1-4Galβ1-4GlcNAcβ-sp3
246	31801	515	GlcNAcβ1-2Galβ1-3GalNAcα-sp3				246	38308	1188	GlcNAcβ1-2Galβ1-3GalNAcα-sp3				246	20440	793			GlcNAcβ1-2Galβ1-3GalNAcα-sp3
159	2744	895	4-O-Su-Galβ1-4GlcNAcβ-sp3				159	38107	5500	4-O-Su-Galβ1-4GlcNAcβ-sp3				159	22004	1234			4-O-Su-Galβ1-4GlcNAcβ-sp3
808	26108	1213	Galα1-6Glcβ-sp3	melibiose			808	37748	4847	Galα1-6Glcβ-sp3	melibiose			808	21866	1752			Galα1-6Glcβ-sp3	melibiose
81	15652	2941	Galα1-4GlcNAcβ-sp3				81	37716	3952	Galα1-4GlcNAcβ-sp3				81	19792	1323			Galα1-4GlcNAcβ-sp3
322	1284	98	(Neu5Acα2-8)3β-sp3				322	36959	4426	(Neu5Acα2-8)3β-sp3				322	20706	1404			(Neu5Acα2-8)3β-sp3
828	18936	503	GlcNAcβ1-2Galβ-sp3				828	36538	2971	GlcNAcβ1-2Galβ-sp3				828	20620	774			GlcNAcβ1-2Galβ-sp3
1613	6125	280	-3(EtNAc1-P-6)GlcNAcα1-3D-Asp2Ac4-4)Qui4Nβ1-6Glcα1-4GalAα1-				1613	36502	1301	-3(EtNAc1-P-6)GlcNAcα1-3D-Asp2Ac4-4)Qui4Nβ1-6Glcα1-4GalAα1-				1613	22413	788			-3(EtNAc1-P-6)GlcNAcα1-3D-Asp2Ac4-4)Qui4Nβ1-6Glcα1-4GalAα1-
82	14956	1171	Galα1-4GlcNAcβ-sp8				82	36262	3164	Galα1-4GlcNAcβ-sp8				82	20757	1420			Galα1-4GlcNAcβ-sp8
800	4066	159	GlcNAcα1-4GlcNAcβ-sp3				800	35816	640	GlcNAcα1-4GlcNAcβ-sp3				800	19822	166			GlcNAcα1-4GlcNAcβ-sp3
13	2668	197	GlcNAcβ-sp8				13	35565	2399	GlcNAcβ-sp8				13	20166	1663			GlcNAcβ-sp8
126	26181	1953	6-Bn-Galα1-4(6-Bn)GlcNAcβ-sp3				126	35262	2305	6-Bn-Galα1-4(6-Bn)GlcNAcβ-sp3				126	18790	1097			6-Bn-Galα1-4(6-Bn)GlcNAcβ-sp3
853	4678	1288	6-O-Su-Galα1-3GalNAcα-sp3				853	35260	3073	6-O-Su-Galα1-3GalNAcα-sp3				853	23294	3299			6-O-Su-Galα1-3GalNAcα-sp3
24	4452	979	GlcNAcα-sp3				24	35117	3185	GlcNAcα-sp3				24	21444	1629			GlcNAcα-sp3
60	3448	173	6-O-Su-Galβ-sp3				60	34898	7286	6-O-Su-Galβ-sp3				60	21293	1036			6-O-Su-Galβ-sp3
1244	11231	532	Escherichia coli O37				1244	34885	2652	Escherichia coli O37				1244	21724	1122			Escherichia coli O37
140	3221	648	Galα1-3GalNAc(fur)β-sp3				140	34640	4338	Galα1-3GalNAc(fur)β-sp3				140	23998	1891			Galα1-3GalNAc(fur)β-sp3
130	4967	128	(6-O-Bn-Galβ1)-3GlcNAcβ-sp3				130	34615	2712	(6-O-Bn-Galβ1)-3GlcNAcβ-sp3				130	19688	911			(6-O-Bn-Galβ1)-3GlcNAcβ-sp3
1021	51812	7154	-3(GlcNAcβ1-2)Rhaα1-2Rhaα1-4Glcα1-3GalNAcβ1-				1021	34472	2912	-3(GlcNAcβ1-2)Rhaα1-2Rhaα1-4Glcα1-3GalNAcβ1-				1021	22380	1336			-3(GlcNAcβ1-2)Rhaα1-2Rhaα1-4Glcα1-3GalNAcβ1-
2002	11430	1228	-3GlcNAcβ1-4GlcA3Acβ1-2(Rha3Acα1-3)Manα1-4Galβ1-				2002	34449	2081	-3GlcNAcβ1-4GlcA3Acβ1-2(Rha3Acα1-3)Manα1-4Galβ1-				2002	22610	1102			-3GlcNAcβ1-4GlcA3Acβ1-2(Rha3Acα1-3)Manα1-4Galβ1-
230	5366	1343	Fucβ1-2Galβ1-3GlcNAcβ-sp3				230	34302	5970	Fucβ1-2Galβ1-3GlcNAcβ-sp3				230	20216	3379			Fucβ1-2Galβ1-3GlcNAcβ-sp3
389	5793	492	GalNAcβ1-3Galα1-4Galβ1-4Glcβ-sp3	Gb4, P			389	33855	3170	GalNAcβ1-3Galα1-4Galβ1-4Glcβ-sp3	Gb4, P			389	20834	2209			GalNAcβ1-3Galα1-4Galβ1-4Glcβ-sp3	Gb4, P
1232	42276	6394	Galα1-2Galα1-2(Galb1-4)Glcα1-3Glcα1-/inner core-lipid A/				1232	33322	1724	Galα1-2Galα1-2(Galb1-4)Glcα1-3Glcα1-/inner core-lipid A/				1232	20090	1487			Galα1-2Galα1-2(Galb1-4)Glcα1-3Glcα1-/inner core-lipid A/
337	3230	304	GalNAcα1-4Galβ1-4GlcNAcβ-sp3				337	33160	3404	GalNAcα1-4Galβ1-4GlcNAcβ-sp3				337	19422	636			GalNAcα1-4Galβ1-4GlcNAcβ-sp3
118	3998	261	GlcNAcβ1-6GalNAcα-sp3	core 6			118	32371	1987	GlcNAcβ1-6GalNAcα-sp3	core 6			118	19970	485			GlcNAcβ1-6GalNAcα-sp3	core 6
51	1093	377	Neu5Acβ-sp9				51	32184	2420	Neu5Acβ-sp9				51	25228	2480			Neu5Acβ-sp9
817	25972	506	GalNAcβ1-4GalNAcα-sp3				817	32104	1173	GalNAcβ1-4GalNAcα-sp3				817	21320	839			GalNAcβ1-4GalNAcα-sp3
149	5384	1193	GlсNAcβ1-4(6-O-Su)GlcNAcβ-sp2				149	31167	5005	GlсNAcβ1-4(6-O-Su)GlcNAcβ-sp2				149	26856	1367			GlсNAcβ1-4(6-O-Su)GlcNAcβ-sp2
41	5708	897	6-O-Su-GalNAcα-sp3				41	31084	3632	6-O-Su-GalNAcα-sp3				41	19302	202			6-O-Su-GalNAcα-sp3
1233	15406	5477	-2Rhaα1-2Rhaα1-2Rhaα1-2Glcα1-3GlcNAc6Acα1-				1233	31007	4154	-2Rhaα1-2Rhaα1-2Rhaα1-2Glcα1-3GlcNAc6Acα1-				1233	14546	1968			-2Rhaα1-2Rhaα1-2Rhaα1-2Glcα1-3GlcNAc6Acα1-
247	3237	423	GlcNAcβ1-3Galβ1-3GalNAcα-sp3				247	30978	892	GlcNAcβ1-3Galβ1-3GalNAcα-sp3				247	20440	1185			GlcNAcβ1-3Galβ1-3GalNAcα-sp3
103	3508	675	GalNAcα1-3GalNAcα-sp3	core 5			103	30830	1307	GalNAcα1-3GalNAcα-sp3	core 5			103	21344	850			GalNAcα1-3GalNAcα-sp3	core 5
501	10102	2235	Galβ1-3GalNAcβ1-3Galα1-4Galβ1-4Glcβ-sp4	Gb5			501	30554	1058	Galβ1-3GalNAcβ1-3Galα1-4Galβ1-4Glcβ-sp4	Gb5			501	22622	1741			Galβ1-3GalNAcβ1-3Galα1-4Galβ1-4Glcβ-sp4	Gb5
1017	8396	1448	-3GlcNAcβ1-3(Manβ1-4)Galα1-4Rhaα1-				1017	30526	3890	-3GlcNAcβ1-3(Manβ1-4)Galα1-4Rhaα1-				1017	13988	1972			-3GlcNAcβ1-3(Manβ1-4)Galα1-4Rhaα1-
1406	8265	3457	Glcα1-6Glcβ1-3(Rhaα1-6Glcα1-4)GalNα1-3(P-6)L-gro-manHepα1-3(P-2)(P-4)L-gro-manHepα1-5(Kdoα2-4)Kdoα2-6(P-4)GlcNβ1-6GlcNα1-P				1406	30252	7316	Glcα1-6Glcβ1-3(Rhaα1-6Glcα1-4)GalNα1-3(P-6)L-gro-manHepα1-3(P-2)(P-4)L-gro-manHepα1-5(Kdoα2-4)Kdoα2-6(P-4)GlcNβ1-6GlcNα1-P				1406	15969	4966			Glcα1-6Glcβ1-3(Rhaα1-6Glcα1-4)GalNα1-3(P-6)L-gro-manHepα1-3(P-2)(P-4)L-gro-manHepα1-5(Kdoα2-4)Kdoα2-6(P-4)GlcNβ1-6GlcNα1-P
2012	10706	416	-4Glcα1-4GlcAβ1-3GlcNAcα1-3Rhaα1-				2012	30240	2600	-4Glcα1-4GlcAβ1-3GlcNAcα1-3Rhaα1-				2012	21258	630			-4Glcα1-4GlcAβ1-3GlcNAcα1-3Rhaα1-
805	2842	567	GalNAcβ1-4(6-O-Bn)GlcNAcβ-sp3				805	29894	5217	GalNAcβ1-4(6-O-Bn)GlcNAcβ-sp3				805	22210	1651			GalNAcβ1-4(6-O-Bn)GlcNAcβ-sp3
368	2132	231	GalNAcα1-3(Fucα1-2)Galβ1-4GlcNAcβ-sp3	A (type 2)			368	29662	2469	GalNAcα1-3(Fucα1-2)Galβ1-4GlcNAcβ-sp3	A (type 2)			368	20884	944			GalNAcα1-3(Fucα1-2)Galβ1-4GlcNAcβ-sp3	A (type 2)
167	11801	764	GlcNAcβ1-4-[HOOC(CH3)CH]-3-O-GlcNAcβ-sp4	GlcNAc-Mur			167	29498	1509	GlcNAcβ1-4-[HOOC(CH3)CH]-3-O-GlcNAcβ-sp4	GlcNAc-Mur			167	21487	301			GlcNAcβ1-4-[HOOC(CH3)CH]-3-O-GlcNAcβ-sp4	GlcNAc-Mur
2013	12317	868	Shigella boydii type X				2013	29354	1778	Shigella boydii type X				2013	20638	951			Shigella boydii type X
1009	14554	2849	-3(S-3HOBut1-2Ala1-4)Qui4Nβ1-6GlcNAcα1-3QuiNAcα1-3GlcNAcα1-				1009	29135	1956	-3(S-3HOBut1-2Ala1-4)Qui4Nβ1-6GlcNAcα1-3QuiNAcα1-3GlcNAcα1-				1009	20872	584			-3(S-3HOBut1-2Ala1-4)Qui4Nβ1-6GlcNAcα1-3QuiNAcα1-3GlcNAcα1-
1007	6070	222	-2(Galfα1-4)Galα1-3ManNAcβ1-6Galfβ1-3GlcNAcβ1-				1007	28752	1575	-2(Galfα1-4)Galα1-3ManNAcβ1-6Galfβ1-3GlcNAcβ1-				1007	20323	1610			-2(Galfα1-4)Galα1-3ManNAcβ1-6Galfβ1-3GlcNAcβ1-
1231	10019	2301	-2Glcβ1-6GlcNAcα1-3FucNAcα1-3GlcNAcβ1-				1231	28656	2308	-2Glcβ1-6GlcNAcα1-3FucNAcα1-3GlcNAcβ1-				1231	17585	3047			-2Glcβ1-6GlcNAcα1-3FucNAcα1-3GlcNAcβ1-
256	11302	1500	GlcNAcβ1-6(GlcNAcβ1-4)GalNAcα-sp3				256	28540	6258	GlcNAcβ1-6(GlcNAcβ1-4)GalNAcα-sp3				256	21657	1153			GlcNAcβ1-6(GlcNAcβ1-4)GalNAcα-sp3
104	2296	205	GalNAcβ1-3Galβ-sp3				104	28302	2486	GalNAcβ1-3Galβ-sp3				104	21769	716			GalNAcβ1-3Galβ-sp3
3	6869	5185	Galβ-sp3				3	28173	8221	Galβ-sp3				3	6841	5142			Galβ-sp3
1308	21774	1157	-3(Dhpa2-4Manβ1-4)Galα1-4GalNAcβ1-3GalNAcβ1-				1308	28162	1583	-3(Dhpa2-4Manβ1-4)Galα1-4GalNAcβ1-3GalNAcβ1-				1308	20580	1504			-3(Dhpa2-4Manβ1-4)Galα1-4GalNAcβ1-3GalNAcβ1-
117	3062	188	GlcNAcβ1-4GlcNAcβ-sp4	chitobiose			117	27916	1894	GlcNAcβ1-4GlcNAcβ-sp4	chitobiose			117	17849	2650			GlcNAcβ1-4GlcNAcβ-sp4	chitobiose
1015	38028	3216	-3(ManNAcβ1-2)Rhaα1-2Rhaα1-2Galα1-3GlcNAcβ1-				1015	27584	4758	-3(ManNAcβ1-2)Rhaα1-2Rhaα1-2Galα1-3GlcNAcβ1-				1015	13504	2316			-3(ManNAcβ1-2)Rhaα1-2Rhaα1-2Galα1-3GlcNAcβ1-
1414	40454	11431	-2Rha3Acα1-6GlcNAcα1-4LGalNAcAα1-3QuiNAc4NSHbβ1-				1414	27370	3219	-2Rha3Acα1-6GlcNAcα1-4LGalNAcAα1-3QuiNAc4NSHbβ1-				1414	20668	2503			-2Rha3Acα1-6GlcNAcα1-4LGalNAcAα1-3QuiNAc4NSHbβ1-
392	22662	871	GalNAcα1-3(Fucα1-2)Galβ1-3GalNAcα-sp3	A (type 3)			392	27275	1798	GalNAcα1-3(Fucα1-2)Galβ1-3GalNAcα-sp3	A (type 3)			392	19710	1625			GalNAcα1-3(Fucα1-2)Galβ1-3GalNAcα-sp3	A (type 3)
196	5210	191	3-O-Su-GalNAcβ1-4(3-O-Su)-GlcNAcβ-sp3				196	27189	857	3-O-Su-GalNAcβ1-4(3-O-Su)-GlcNAcβ-sp3				196	20252	803			3-O-Su-GalNAcβ1-4(3-O-Su)-GlcNAcβ-sp3
211	14773	2182	αKdo-(2→8)-αKdo-sp11				211	27016	7065	αKdo-(2→8)-αKdo-sp11				211	21530	2219			αKdo-(2→8)-αKdo-sp11
2218	14146	5883	Shigella flexneri type Ya				2218	26404	5391	Shigella flexneri type Ya				2218	14288	1884			Shigella flexneri type Ya
1003	8172	886	-4(Fucα1-3)GalNα1-6ManNα1-3Fucα1-3(Glcβ1-4)Galβ1-				1003	26162	4817	-4(Fucα1-3)GalNα1-6ManNα1-3Fucα1-3(Glcβ1-4)Galβ1-				1003	15847	1881			-4(Fucα1-3)GalNα1-6ManNα1-3Fucα1-3(Glcβ1-4)Galβ1-
273	1060	142	Fucβ1-2Galβ1-4GlcNAcβ-sp3				273	26072	1458	Fucβ1-2Galβ1-4GlcNAcβ-sp3				273	21854	1841			Fucβ1-2Galβ1-4GlcNAcβ-sp3
822	2922	706	GalNAcα1-4Galβ-sp3				822	25582	5288	GalNAcα1-4Galβ-sp3				822	22448	1698			GalNAcα1-4Galβ-sp3
396	6119	1361	(GlcNAcβ1)3-3,4,6-GalNAcα-sp3				396	25522	3252	(GlcNAcβ1)3-3,4,6-GalNAcα-sp3				396	19932	916			(GlcNAcβ1)3-3,4,6-GalNAcα-sp3
2005	51468	12364	-4GlcAβ1-2(Galα1-3)Man6(50%)Acβ1-4Manβ1-3GlcNAcβ1-				2005	25450	2191	-4GlcAβ1-2(Galα1-3)Man6(50%)Acβ1-4Manβ1-3GlcNAcβ1-				2005	19143	1426			-4GlcAβ1-2(Galα1-3)Man6(50%)Acβ1-4Manβ1-3GlcNAcβ1-
232	5453	422	Galβ1-4GlcNAcβ1-6GalNAcα-sp3				232	25420	2698	Galβ1-4GlcNAcβ1-6GalNAcα-sp3				232	21619	1543			Galβ1-4GlcNAcβ1-6GalNAcα-sp3
1404	6404	328	-2Rhaα1-3Rhaα1-4GalNAcA3Acα1-3QuiNAcβ1-				1404	25106	2406	-2Rhaα1-3Rhaα1-4GalNAcA3Acα1-3QuiNAcβ1-				1404	20072	798			-2Rhaα1-3Rhaα1-4GalNAcA3Acα1-3QuiNAcβ1-
1235	7506	1133	-4(Rhaα1-2Fucα1-3)Manα1-3Fucα1-3GlcNAcβ1-				1235	24788	4755	-4(Rhaα1-2Fucα1-3)Manα1-3Fucα1-3GlcNAcβ1-				1235	17097	2973			-4(Rhaα1-2Fucα1-3)Manα1-3Fucα1-3GlcNAcβ1-
1243	4992	512	-4(Rhaα1-2Fucα1-3)Manα1-3Fucα1-3GlcNAcβ1-				1243	24747	2744	-4(Rhaα1-2Fucα1-3)Manα1-3Fucα1-3GlcNAcβ1-				1243	19244	1363			-4(Rhaα1-2Fucα1-3)Manα1-3Fucα1-3GlcNAcβ1-
1416	42297	4845	-2Rhaα1-3FucNAcα1-3FucNAcα1-3DFucNAcα1-				1416	24620	2564	-2Rhaα1-3FucNAcα1-3FucNAcα1-3DFucNAcα1-				1416	13621	1022			-2Rhaα1-3FucNAcα1-3FucNAcα1-3DFucNAcα1-
1603	32425	2313	-2Glcβ1-3L6dTal2(85%)Acα1-3GlcNAcβ1-				1603	23932	2460	-2Glcβ1-3L6dTal2(85%)Acα1-3GlcNAcβ1-				1603	16307	2776			-2Glcβ1-3L6dTal2(85%)Acα1-3GlcNAcβ1-
1218	10608	1942	-3(S-3HOBut1-2DAla1-4)Qui4Nb1-6GlcNAcα1-3LQuiNAcα1-3GlcNAc6(30%)Acα1-				1218	23806	2857	-3(S-3HOBut1-2DAla1-4)Qui4Nb1-6GlcNAcα1-3LQuiNAcα1-3GlcNAc6(30%)Acα1-				1218	17212	2675			-3(S-3HOBut1-2DAla1-4)Qui4Nb1-6GlcNAcα1-3LQuiNAcα1-3GlcNAc6(30%)Acα1-
173	1100	162	Neu5Acβ2-6GalNAcα-sp3				173	23658	2018	Neu5Acβ2-6GalNAcα-sp3				173	20730	858			Neu5Acβ2-6GalNAcα-sp3
164	3868	156	GlcAβ1-3GlcNAcβ-sp3				164	23616	6481	GlcAβ1-3GlcNAcβ-sp3				164	20306	1675			GlcAβ1-3GlcNAcβ-sp3
437	8428	1830	GalNAcα1-3(Fucα1-2)Galβ1-3GalNAcβ-sp3	A(type 4)			437	23519	809	GalNAcα1-3(Fucα1-2)Galβ1-3GalNAcβ-sp3	A(type 4)			437	22086	1864			GalNAcα1-3(Fucα1-2)Galβ1-3GalNAcβ-sp3	A(type 4)
2006	9206	1555	-6(R-Lac2-4)Glcβ1-4GalNAcα1-3GalNAcβ1-				2006	23322	1490	-6(R-Lac2-4)Glcβ1-4GalNAcα1-3GalNAcβ1-				2006	15894	5873			-6(R-Lac2-4)Glcβ1-4GalNAcα1-3GalNAcβ1-
1250	20096	3405	-3(Rhaα1-4)GlcAα1-2Rhaα1-2Rhaα1-2Galα1-3GalNAcβ1-				1250	23174	3597	-3(Rhaα1-4)GlcAα1-2Rhaα1-2Rhaα1-2Galα1-3GalNAcβ1-				1250	10924	4625			-3(Rhaα1-4)GlcAα1-2Rhaα1-2Rhaα1-2Galα1-3GalNAcβ1-
1210	12778	804	-6Manα1-2(Glcα1-4)Manα1-2(Glcα1-3)Manβ1-3GlcNAcα1-				1210	23139	2876	-6Manα1-2(Glcα1-4)Manα1-2(Glcα1-3)Manβ1-3GlcNAcα1-				1210	16595	1922			-6Manα1-2(Glcα1-4)Manα1-2(Glcα1-3)Manβ1-3GlcNAcα1-
116	4186	770	GlcNAcβ1-4GlcNAcβ-sp3	chitobiose			116	23112	2056	GlcNAcβ1-4GlcNAcβ-sp3	chitobiose			116	19472	998			GlcNAcβ1-4GlcNAcβ-sp3	chitobiose
1706	4054	886	-6(S-Lac2-3)GlcNAcβ1-3Galα1-3GlcNAc6Acβ1-				1706	22834	3589	-6(S-Lac2-3)GlcNAcβ1-3Galα1-3GlcNAc6Acβ1-				1706	14918	3196			-6(S-Lac2-3)GlcNAcβ1-3Galα1-3GlcNAc6Acβ1-
1801	4522	348	-3(EtN1-P-6)GlcNAcα1-2(R-3HOBut1-3)Fuc3Nβ1-6Glcα1-4GlcAβ1-				1801	22602	2838	-3(EtN1-P-6)GlcNAcα1-2(R-3HOBut1-3)Fuc3Nβ1-6Glcα1-4GlcAβ1-				1801	20031	712			-3(EtN1-P-6)GlcNAcα1-2(R-3HOBut1-3)Fuc3Nβ1-6Glcα1-4GlcAβ1-
819	3784	762	Glcβ1-4GalNAcα-sp3				819	22565	5681	Glcβ1-4GalNAcα-sp3				819	23434	3380			Glcβ1-4GalNAcα-sp3
235	9294	1557	GalNAcα1-3(Fucα1-2)Galβ-sp3	Atri			235	22432	3609	GalNAcα1-3(Fucα1-2)Galβ-sp3	Atri			235	22148	1830			GalNAcα1-3(Fucα1-2)Galβ-sp3	Atri
1253	9052	1650	-2Ribfβ1-4Galβ1-4GlcNAcα1-4Galβ1-3GlcNAcα1-				1253	22358	3419	-2Ribfβ1-4Galβ1-4GlcNAcα1-4Galβ1-3GlcNAcα1-				1253	19804	569			-2Ribfβ1-4Galβ1-4GlcNAcα1-4Galβ1-3GlcNAcα1-
1246	40958	770	-4(D-aThr3(70%)Ac2-6)GlcAβ1-6Galβ1-6Glcβ1-3GalNAc6(15%)Acβ1-				1246	22222	4099	-4(D-aThr3(70%)Ac2-6)GlcAβ1-6Galβ1-6Glcβ1-3GalNAc6(15%)Acβ1-				1246	19330	1619			-4(D-aThr3(70%)Ac2-6)GlcAβ1-6Galβ1-6Glcβ1-3GalNAc6(15%)Acβ1-
197	3230	1291	3,6-O-Su2-GalNAcβ1-4-GlcNAcβ-sp3				197	22166	3460	3,6-O-Su2-GalNAcβ1-4-GlcNAcβ-sp3				197	19810	858			3,6-O-Su2-GalNAcβ1-4-GlcNAcβ-sp3
266	2382	686	Galα1-4Galβ1-4GlcNAcβ-sp3	P1			266	22114	3094	Galα1-4Galβ1-4GlcNAcβ-sp3	P1			266	19890	1713			Galα1-4Galβ1-4GlcNAcβ-sp3	P1
236	8986	1227	GalNAcα1-3(Fucα1-2)Galβ-sp5	Atri			236	21974	4782	GalNAcα1-3(Fucα1-2)Galβ-sp5	Atri			236	22282	936			GalNAcα1-3(Fucα1-2)Galβ-sp5	Atri
2204	11735	2314	-2Rhaα1-2Rhaα1-3Rha2Acα1-3GlcNAcβ1-				2204	21820	2062	-2Rhaα1-2Rhaα1-3Rha2Acα1-3GlcNAcβ1-				2204	13312	2051			-2Rhaα1-2Rhaα1-3Rha2Acα1-3GlcNAcβ1-
202	4057	454	6-O-Su-GalNAcβ1-4(6-O-Su)GlcNAcβ-sp3				202	21762	2507	6-O-Su-GalNAcβ1-4(6-O-Su)GlcNAcβ-sp3				202	18644	1368			6-O-Su-GalNAcβ1-4(6-O-Su)GlcNAcβ-sp3
1311	8386	822	-3Manα1-2Fucα1-2GlcA4Acβ1-3GalNAcα1-				1311	21527	2870	-3Manα1-2Fucα1-2GlcA4Acβ1-3GalNAcα1-				1311	16302	1154			-3Manα1-2Fucα1-2GlcA4Acβ1-3GalNAcα1-
852	7361	808	GlcNAcβ1-4-[HOOC(CH3)CH]-3-O-GlcNAcα-sp4				852	21495	4416	GlcNAcβ1-4-[HOOC(CH3)CH]-3-O-GlcNAcα-sp4				852	19454	116			GlcNAcβ1-4-[HOOC(CH3)CH]-3-O-GlcNAcα-sp4
1242	9212	857	-4GlcAβ1-4(GlcNAcβ1-2)GlcAβ1-3GlcNAcα1-				1242	21354	2050	-4GlcAβ1-4(GlcNAcβ1-2)GlcAβ1-3GlcNAcα1-				1242	19508	1299			-4GlcAβ1-4(GlcNAcβ1-2)GlcAβ1-3GlcNAcα1-
1403	6518	987	-2LGlcβ1-3FucNAcα1-3DFucNAcβ1-				1403	21304	2669	-2LGlcβ1-3FucNAcα1-3DFucNAcβ1-				1403	18990	835			-2LGlcβ1-3FucNAcα1-3DFucNAcβ1-
110	2678	295	Glcα1-4Glcβ-sp3	maltose			110	21300	1115	Glcα1-4Glcβ-sp3	maltose			110	17862	1510			Glcα1-4Glcβ-sp3	maltose
268	5044	153	GlсNAcβ1-4(Fucα1-6)GlcNAcβ-sp3				268	21260	1588	GlсNAcβ1-4(Fucα1-6)GlcNAcβ-sp3				268	19894	1618			GlсNAcβ1-4(Fucα1-6)GlcNAcβ-sp3
855	1685	130	(O-Su)4Glcα1-4(O-Su)3Glcβ-spacer				855	21082	1581	(O-Su)4Glcα1-4(O-Su)3Glcβ-spacer				855	10408	1665			(O-Su)4Glcα1-4(O-Su)3Glcβ-spacer
26	3556	614	Rhaβ-sp4				26	21063	2418	Rhaβ-sp4				26	17594	2236			Rhaβ-sp4
2103	22516	4729	-3(R-Lac2-4Glcβ1-6Glcα1-4)Galβ1-6Galfβ1-3GalNAcβ1-				2103	21028	3001	-3(R-Lac2-4Glcβ1-6Glcα1-4)Galβ1-6Galfβ1-3GalNAcβ1-				2103	16133	5217			-3(R-Lac2-4Glcβ1-6Glcα1-4)Galβ1-6Galfβ1-3GalNAcβ1-
2212	11968	1532	-2Rhaα1-2Rhaα1-3Rhaα1-3GlcNAcβ1-				2212	20981	7177	-2Rhaα1-2Rhaα1-3Rhaα1-3GlcNAcβ1-				2212	10310	2156			-2Rhaα1-2Rhaα1-3Rhaα1-3GlcNAcβ1-
809	2842	75	GalNAcβ1-3GalNAcα-sp3				809	20908	596	GalNAcβ1-3GalNAcα-sp3				809	19558	579			GalNAcβ1-3GalNAcα-sp3
1256	18286	1662	-4(Rhaα1-3)(Glcα1-6)Glcα1-3GalNAcα1-3GalNAcβ1-				1256	20846	1818	-4(Rhaα1-3)(Glcα1-6)Glcα1-3GalNAcα1-3GalNAcβ1-				1256	14724	1395			-4(Rhaα1-3)(Glcα1-6)Glcα1-3GalNAcα1-3GalNAcβ1-
1254	7424	631	-2(ManNAcα1-3)Rhaα1-3Rhaα1-3Rhaα1-3GalNAcα1-				1254	20798	4272	-2(ManNAcα1-3)Rhaα1-3Rhaα1-3Rhaα1-3GalNAcα1-				1254	18092	772			-2(ManNAcα1-3)Rhaα1-3Rhaα1-3Rhaα1-3GalNAcα1-
2205	896	53	-3(Glcα1-6)GlcNAcβ1-2Rhaα1-2Rhaα1-3Rhaα1-				2205	20737	2292	-3(Glcα1-6)GlcNAcβ1-2Rhaα1-2Rhaα1-3Rhaα1-				2205	19990	381			-3(Glcα1-6)GlcNAcβ1-2Rhaα1-2Rhaα1-3Rhaα1-
1803	28822	2360	-4GalN6Acα1-3DFuc2Acα1-3(EtN1-P-6)GlcNAcβ1-3Galα1-				1803	20620	3837	-4GalN6Acα1-3DFuc2Acα1-3(EtN1-P-6)GlcNAcβ1-3Galα1-				1803	22538	1570			-4GalN6Acα1-3DFuc2Acα1-3(EtN1-P-6)GlcNAcβ1-3Galα1-
1413	13206	950	-2LRha3Acα1-6GlcNAcα1-4LGalNAcA3Acα1-3(S-3HOBut1-4)QuiNAc4Nβ1-				1413	20554	2059	-2LRha3Acα1-6GlcNAcα1-4LGalNAcA3Acα1-3(S-3HOBut1-4)QuiNAc4Nβ1-				1413	19406	1345			-2LRha3Acα1-6GlcNAcα1-4LGalNAcA3Acα1-3(S-3HOBut1-4)QuiNAc4Nβ1-
1412	7199	938	-4LGulNAc3NAmAα1-4ManNAc3NAcAβ1-3DFucNAc4Acα1-				1412	20513	1079	-4LGulNAc3NAmAα1-4ManNAc3NAcAβ1-3DFucNAc4Acα1-				1412	16117	1888			-4LGulNAc3NAmAα1-4ManNAc3NAcAβ1-3DFucNAc4Acα1-
821	2729	718	Galα1-4Galβ-sp3				821	20481	4650	Galα1-4Galβ-sp3				821	19942	1261			Galα1-4Galβ-sp3
2102	6158	652	-1D-Gro3-P-6Glcβ1-4(Glcα1-6Gal2(25%)Acα1-3)FucNAcα1-3GlcNAcβ1-				2102	20413	3206	-1D-Gro3-P-6Glcβ1-4(Glcα1-6Gal2(25%)Acα1-3)FucNAcα1-3GlcNAcβ1-				2102	14843	1857			-1D-Gro3-P-6Glcβ1-4(Glcα1-6Gal2(25%)Acα1-3)FucNAcα1-3GlcNAcβ1-
1227	30676	1864					1227	20298	8245					1227	14114	3053
263	4065	843	(GalNAcβ-PEG2)3-β-DD				263	20222	3858	(GalNAcβ-PEG2)3-β-DD				263	20393	1458			(GalNAcβ-PEG2)3-β-DD
1019	5108	110	-2Glcα1-6Glcα1-4(GlcNAcβ1-3)Galα1-3GlcNAcβ1-				1019	20162	2399	-2Glcα1-6Glcα1-4(GlcNAcβ1-3)Galα1-3GlcNAcβ1-				1019	16218	3769			-2Glcα1-6Glcα1-4(GlcNAcβ1-3)Galα1-3GlcNAcβ1-
100	7941	1033	Galβ1-6Galβ-sp4				100	20126	2991	Galβ1-6Galβ-sp4				100	19188	1340			Galβ1-6Galβ-sp4
1309	2818	110	-4Qui3NFoβ1-3Galα1-3GlcAβ1-3GalNAcβ1-				1309	19971	3675	-4Qui3NFoβ1-3Galα1-3GlcAβ1-3GalNAcβ1-				1309	20934	1469			-4Qui3NFoβ1-3Galα1-3GlcAβ1-3GalNAcβ1-
1014	19096	2315	-2Galβ1-3GlcNAcα1-4Rhaα1-3GlcNAcβ1-				1014	19954	3844	-2Galβ1-3GlcNAcα1-4Rhaα1-3GlcNAcβ1-				1014	16984	3351			-2Galβ1-3GlcNAcα1-4Rhaα1-3GlcNAcβ1-
1217	3698	474	-2(RhaNAc3NFoβ1-3)Manβ1-3Galα1-4Rhaα1-3GlcNAcα1-				1217	19820	4672	-2(RhaNAc3NFoβ1-3)Manβ1-3Galα1-4Rhaα1-3GlcNAcα1-				1217	17074	2178			-2(RhaNAc3NFoβ1-3)Manβ1-3Galα1-4Rhaα1-3GlcNAcα1-
225	2540	130	Galα1-4Galβ1-4GlcNAcβ-sp2	P1			225	19802	4297	Galα1-4Galβ1-4GlcNAcβ-sp2	P1			225	21468	2099			Galα1-4Galβ1-4GlcNAcβ-sp2	P1
214	1906	362	$delta$GlcAβ1-3Galβ-sp3	ΔGlcAb3Gal			214	19730	3861	$delta$GlcAβ1-3Galβ-sp3	ΔGlcAb3Gal			214	18964	1156			$delta$GlcAβ1-3Galβ-sp3	ΔGlcAb3Gal
1612	820	125	-2Fuc3N(R-3HOBu)4Acβ1-6Glc3Acα1-4GlcAβ1-3GlcNAcα1-				1612	19690	2031	-2Fuc3N(R-3HOBu)4Acβ1-6Glc3Acα1-4GlcAβ1-3GlcNAcα1-				1612	21934	1074			-2Fuc3N(R-3HOBu)4Acβ1-6Glc3Acα1-4GlcAβ1-3GlcNAcα1-
1006	8001	3022	-4(Fucα1-3)GalNAcα1-6Man2(20%)Ac3(40%)Ac4(20%)Acα1-3Fucα1-3(Glcβ1-4)Galβ1-				1006	19439	3443	-4(Fucα1-3)GalNAcα1-6Man2(20%)Ac3(40%)Ac4(20%)Acα1-3Fucα1-3(Glcβ1-4)Galβ1-				1006	14508	1408			-4(Fucα1-3)GalNAcα1-6Man2(20%)Ac3(40%)Ac4(20%)Acα1-3Fucα1-3(Glcβ1-4)Galβ1-
1211	4802	276	-2(Galfα1-4)Galα1-3ManNAcβ1-6Galfβ1-3GlcNAcβ1-				1211	19392	1530	-2(Galfα1-4)Galα1-3ManNAcβ1-6Galfβ1-3GlcNAcβ1-				1211	14001	3738			-2(Galfα1-4)Galα1-3ManNAcβ1-6Galfβ1-3GlcNAcβ1-
1808	7451	616	-4Glcβ1-3GalNAcβ1-4GalNAcβ1-4Galβ1-				1808	19384	1540	-4Glcβ1-3GalNAcβ1-4GalNAcβ1-4Galβ1-				1808	14198	2285			-4Glcβ1-3GalNAcβ1-4GalNAcβ1-4Galβ1-
1241	6744	243	Escherichia coli O81				1241	19307	3250	Escherichia coli O81				1241	21280	1520			Escherichia coli O81
1221	7256	1227	-4(GalNAcβ1-3)Galα1-6Glcβ1-3GalNAcβ1-				1221	19124	6226	-4(GalNAcβ1-3)Galα1-6Glcβ1-3GalNAcβ1-				1221	14414	5669			-4(GalNAcβ1-3)Galα1-6Glcβ1-3GalNAcβ1-
408	18350	1665	GlcNAcβ1-4(GlcNAcβ1-3)Galβ1-4GlcNAcβ-sp3	GlcNAc2-3,4LacNAc			408	19010	4460	GlcNAcβ1-4(GlcNAcβ1-3)Galβ1-4GlcNAcβ-sp3	GlcNAc2-3,4LacNAc			408	20927	1418			GlcNAcβ1-4(GlcNAcβ1-3)Galβ1-4GlcNAcβ-sp3	GlcNAc2-3,4LacNAc
2003	3674	284	-6Galα1-4GlcAβ1-6Galβ1-4Galβ1-4GlcNAcβ1-				2003	19000	2507	-6Galα1-4GlcAβ1-6Galβ1-4Galβ1-4GlcNAcβ1-				2003	18078	835			-6Galα1-4GlcAβ1-6Galβ1-4Galβ1-4GlcNAcβ1-
9003	796	356	-4GlcN(%)Acβ1-				9003	18977	5205	-4GlcN(%)Acβ1-				9003	19820	2053			-4GlcN(%)Acβ1-
369	2386	364	GalNAcα1-4(Fucα1-2)Galβ1-4GlcNAcβ-sp3				369	18960	1182	GalNAcα1-4(Fucα1-2)Galβ1-4GlcNAcβ-sp3				369	19082	1477			GalNAcα1-4(Fucα1-2)Galβ1-4GlcNAcβ-sp3
105	15486	1507	GalNAcβ1-3GalNAcβ-sp3	para-Fs			105	18918	2584	GalNAcβ1-3GalNAcβ-sp3	para-Fs			105	20270	450			GalNAcβ1-3GalNAcβ-sp3	para-Fs
113	3132	767	GlcNAcβ1-3GalNAcα-sp3	core 3			113	18839	8036	GlcNAcβ1-3GalNAcα-sp3	core 3			113	20004	1137			GlcNAcβ1-3GalNAcα-sp3	core 3
1806	2696	322	-4GlcAβ1-3GlcNAcβ1-2(R-3HOBut1-2L-Ala1-4)Qui4Nβ1-3Galα1-				1806	18711	5275	-4GlcAβ1-3GlcNAcβ1-2(R-3HOBut1-2L-Ala1-4)Qui4Nβ1-3Galα1-				1806	17901	2166			-4GlcAβ1-3GlcNAcβ1-2(R-3HOBut1-2L-Ala1-4)Qui4Nβ1-3Galα1-
1610	5688	2090	-3LQuiNAcα1-3GlcNAcα1-6(S-Lac-1-3)GlcNAcα1-				1610	18582	7593	-3LQuiNAcα1-3GlcNAcα1-6(S-Lac-1-3)GlcNAcα1-				1610	11726	3908			-3LQuiNAcα1-3GlcNAcα1-6(S-Lac-1-3)GlcNAcα1-
850	3163	590	Galβ1-3(6-O-Su)GalNAcα-sp3				850	18578	2993	Galβ1-3(6-O-Su)GalNAcα-sp3				850	20188	938			Galβ1-3(6-O-Su)GalNAcα-sp3
1307	3920	243	-4(D-GroA1NH2(2-P-3))GalNAcβ1-4Galβ1-3FucNAc4Nβ1-				1307	18479	2108	-4(D-GroA1NH2(2-P-3))GalNAcβ1-4Galβ1-3FucNAc4Nβ1-				1307	19836	527			-4(D-GroA1NH2(2-P-3))GalNAcβ1-4Galβ1-3FucNAc4Nβ1-
2210	13858	1925	-2Rha3(60%)Ac4(30%)Acα1-2Rhaα1-4GalAb1-3GalNAcβ1-				2210	18374	2716	-2Rha3(60%)Ac4(30%)Acα1-2Rhaα1-4GalAb1-3GalNAcβ1-				2210	16066	2170			-2Rha3(60%)Ac4(30%)Acα1-2Rhaα1-4GalAb1-3GalNAcβ1-
1020	4042	411	-7Neu5Acα2-3FucNAmα1-3GlcNAc6Acβ1-				1020	18328	2716	-7Neu5Acα2-3FucNAmα1-3GlcNAc6Acβ1-				1020	16726	1297			-7Neu5Acα2-3FucNAmα1-3GlcNAc6Acβ1-
2010	1470	119	-2Galfβ1-3GlcNAcα1-8(3HOBut1-7)Pse5Ac2-6Galα1-6Glcα1-				2010	17998	1571	-2Galfβ1-3GlcNAcα1-8(3HOBut1-7)Pse5Ac2-6Galα1-6Glcα1-				2010	21215	746			-2Galfβ1-3GlcNAcα1-8(3HOBut1-7)Pse5Ac2-6Galα1-6Glcα1-
373	2866	81	Galα1-3Galβ1-4GlcNAcβ1-3Galβ-sp3	Galili (tetra)			373	17980	1689	Galα1-3Galβ1-4GlcNAcβ1-3Galβ-sp3	Galili (tetra)			373	19827	835			Galα1-3Galβ1-4GlcNAcβ1-3Galβ-sp3	Galili (tetra)
1245	33056	3270	-2Galβ1-4Manβ1-4Galα1-3GlcNAcβ1-				1245	17900	6076	-2Galβ1-4Manβ1-4Galα1-3GlcNAcβ1-				1245	16731	3348			-2Galβ1-4Manβ1-4Galα1-3GlcNAcβ1-
1258	20574	2301	-4ManNAc3NAcAβ1-2Rhaα1-3Rhaβ1-4GlcNAcα1-				1258	17700	6294	-4ManNAc3NAcAβ1-2Rhaα1-3Rhaβ1-4GlcNAcα1-				1258	9278	3630			-4ManNAc3NAcAβ1-2Rhaα1-3Rhaβ1-4GlcNAcα1-
1018	47454	3044	-6Glcα1-4(GlcNAcβ1-3)Galβ1-3GalNAcα1-3GlcNAcβ1-				1018	17676	3494	-6Glcα1-4(GlcNAcβ1-3)Galβ1-3GalNAcα1-3GlcNAcβ1-				1018	13338	3522			-6Glcα1-4(GlcNAcβ1-3)Galβ1-3GalNAcα1-3GlcNAcβ1-
2213	5834	1081	-3Rhaα1-3(Glcα1-4)GlcNAcβ1-2Rhaα1-2Rhaα1-				2213	17664	2646	-3Rhaα1-3(Glcα1-4)GlcNAcβ1-2Rhaα1-2Rhaα1-				2213	14494	2657			-3Rhaα1-3(Glcα1-4)GlcNAcβ1-2Rhaα1-2Rhaα1-
1606	2528	342	-3GlcNAcβ1-3(S,R-CetLys2-6GalAα1-4)Galα1-				1606	17658	3348	-3GlcNAcβ1-3(S,R-CetLys2-6GalAα1-4)Galα1-				1606	15150	2546			-3GlcNAcβ1-3(S,R-CetLys2-6GalAα1-4)Galα1-
172	2502	205	Neu5Acα2-6GalNAcα-sp3	SiaTn			172	17572	1873	Neu5Acα2-6GalNAcα-sp3	SiaTn			172	18652	828			Neu5Acα2-6GalNAcα-sp3	SiaTn
1022	5319	642	-3(Ser2Ac1-4)Qui4Nβ1-3Ribfβ1-4GalNAcα1-3GlcNAcα1-				1022	17562	4881	-3(Ser2Ac1-4)Qui4Nβ1-3Ribfβ1-4GalNAcα1-3GlcNAcα1-				1022	18192	2184			-3(Ser2Ac1-4)Qui4Nβ1-3Ribfβ1-4GalNAcα1-3GlcNAcα1-
1614	1436	64	-6(GalA6(L-Lys)α1-4)GalNAcβ1-4(Glcα1-2)GlcAβ1-3GalNAcβ1-				1614	17534	3962	-6(GalA6(L-Lys)α1-4)GalNAcβ1-4(Glcα1-2)GlcAβ1-3GalNAcβ1-				1614	19964	1564			-6(GalA6(L-Lys)α1-4)GalNAcβ1-4(Glcα1-2)GlcAβ1-3GalNAcβ1-
1010	910	130	-2Manβ1-4Glcα1-3QiuNAcα1-3GlcNAcα1-				1010	17396	3873	-2Manβ1-4Glcα1-3QiuNAcα1-3GlcNAcα1-				1010	17327	2100			-2Manβ1-4Glcα1-3QiuNAcα1-3GlcNAcα1-
1415	3208	382	-2Rhaα1-3FucNAcα1-3FucNAcα1-3QuiNAcα1-				1415	17289	4928	-2Rhaα1-3FucNAcα1-3FucNAcα1-3QuiNAcα1-				1415	15200	2754			-2Rhaα1-3FucNAcα1-3FucNAcα1-3QuiNAcα1-
380	30128	974	Galβ1-3GlcNAcα1-6Galβ1-4GlcNAcβ-sp2				380	16976	2313	Galβ1-3GlcNAcα1-6Galβ1-4GlcNAcβ-sp2				380	20730	1723			Galβ1-3GlcNAcα1-6Galβ1-4GlcNAcβ-sp2
1252	13403	2360	-3(Galfα1-2Rhaα1-4)Galβ1-4Glcα1-4GlcAα1-3GalNAcβ1-				1252	16934	6068	-3(Galfα1-2Rhaα1-4)Galβ1-4Glcα1-4GlcAα1-3GalNAcβ1-				1252	12620	1871			-3(Galfα1-2Rhaα1-4)Galβ1-4Glcα1-4GlcAα1-3GalNAcβ1-
1207	13484	4030	-2-DRha4NAcα1-3Fucα1-4Glcβ1-3GalNAcα1-				1207	16917	2204	-2-DRha4NAcα1-3Fucα1-4Glcβ1-3GalNAcα1-				1207	18802	804			-2-DRha4NAcα1-3Fucα1-4Glcβ1-3GalNAcα1-
194	2136	1163	6-O-Su-GalNAcβ1-4GlcNAcβ-sp3				194	16890	3154	6-O-Su-GalNAcβ1-4GlcNAcβ-sp3				194	15268	1669			6-O-Su-GalNAcβ1-4GlcNAcβ-sp3
1222	4512	2119	-3Rhaα1-3Rhaα1-2Glcα1-3GlcNAcα1-				1222	16808	7017	-3Rhaα1-3Rhaα1-2Glcα1-3GlcNAcα1-				1222	13286	1878			-3Rhaα1-3Rhaα1-2Glcα1-3GlcNAcα1-
1201	10452	5136	-4(Colα1-3)(Colα1-6)Glcα1-4Galα1-3GlcNAcβ1-				1201	16794	8091	-4(Colα1-3)(Colα1-6)Glcα1-4Galα1-3GlcNAcβ1-				1201	12472	1033			-4(Colα1-3)(Colα1-6)Glcα1-4Galα1-3GlcNAcβ1-
1219	3913	162	-2(Glcα1-3)Manα1-3Fucα1-3GalNAcα1-4(Galb1-3)GalNAcβ1-				1219	16786	2113	-2(Glcα1-3)Manα1-3Fucα1-3GalNAcα1-4(Galb1-3)GalNAcβ1-				1219	17707	2037			-2(Glcα1-3)Manα1-3Fucα1-3GalNAcα1-4(Galb1-3)GalNAcβ1-
1011	8843	527	-3(GalNAcA6NH2α1-2)Rhaα1-2Rhaα1-3Rhaα1-2Rhaα1-3GlcNAcβ1-				1011	16760	3896	-3(GalNAcA6NH2α1-2)Rhaα1-2Rhaα1-3Rhaα1-2Rhaα1-3GlcNAcβ1-				1011	17083	1551			-3(GalNAcA6NH2α1-2)Rhaα1-2Rhaα1-3Rhaα1-2Rhaα1-3GlcNAcβ1-
1405	5799	1117	Rhaα1-3Rhaα1-4GalNAcAα1-3QuiNAcβ1-3Rhaα1-3(Glcα1-6)Glcβ1-3(Glcα1-4)(L-Ala1-2GalNα1-3(P-6)L-gro-manHep7Cmα1-3(P-2)(P-4)L-gro-manHepα1-5Kdoα				1405	16684	4135	Rhaα1-3Rhaα1-4GalNAcAα1-3QuiNAcβ1-3Rhaα1-3(Glcα1-6)Glcβ1-3(Glcα1-4)(L-Ala1-2GalNα1-3(P-6)L-gro-manHep7Cmα1-3(P-2)(P-4)L-gro-manHepα1-5Kdoα				1405	13936	977			Rhaα1-3Rhaα1-4GalNAcAα1-3QuiNAcβ1-3Rhaα1-3(Glcα1-6)Glcβ1-3(Glcα1-4)(L-Ala1-2GalNα1-3(P-6)L-gro-manHep7Cmα1-3(P-2)(P-4)L-gro-manHepα1-5Kdoα
9005	1230	296	Bakers yeast glucan SIGMA				9005	16652	4944	Bakers yeast glucan SIGMA				9005	17740	1599			Bakers yeast glucan SIGMA
255	2982	229	GlcNAcβ1-6(GlcNAcβ1-3)GalNAcα-sp3	core 4			255	16567	3898	GlcNAcβ1-6(GlcNAcβ1-3)GalNAcα-sp3	core 4			255	18910	2536			GlcNAcβ1-6(GlcNAcβ1-3)GalNAcα-sp3	core 4
8006	1003	162	-3(Glcα1-2)Rhaα1-2Rhaα1-2Rhaα1-3(Glcα1-2)Rhaα1- LPS				8006	16462	4619	-3(Glcα1-2)Rhaα1-2Rhaα1-2Rhaα1-3(Glcα1-2)Rhaα1- LPS				8006	19612	803			-3(Glcα1-2)Rhaα1-2Rhaα1-2Rhaα1-3(Glcα1-2)Rhaα1- LPS
1401	5600	596	GalNAcα1-4GlcNAc3NAcAβ1-3DFucNAcα1-3QuiNAcβ1-3Rhaα1-3(Glcα1-6)Glcb1-3(Glcα1-4)(L-Ala1-2)GalNα(P-6)1-3L-gro-manHepp7Cmα1-3(P-2)(P-4)L-gro-manHepα1-5Kdoα				1401	16257	3038	GalNAcα1-4GlcNAc3NAcAβ1-3DFucNAcα1-3QuiNAcβ1-3Rhaα1-3(Glcα1-6)Glcb1-3(Glcα1-4)(L-Ala1-2)GalNα(P-6)1-3L-gro-manHepp7Cmα1-3(P-2)(P-4)L-gro-manHepα1-5Kdoα				1401	19958	1031			GalNAcα1-4GlcNAc3NAcAβ1-3DFucNAcα1-3QuiNAcβ1-3Rhaα1-3(Glcα1-6)Glcb1-3(Glcα1-4)(L-Ala1-2)GalNα(P-6)1-3L-gro-manHepp7Cmα1-3(P-2)(P-4)L-gro-manHepα1-5Kdoα
282	4291	915	Galβ1-3Galβ1-4GlcNAcβ-sp3				282	16202	979	Galβ1-3Galβ1-4GlcNAcβ-sp3				282	18898	3254			Galβ1-3Galβ1-4GlcNAcβ-sp3
258	1612	168	Manα1-6(Manα1-3)Manβ-sp4	Man3			258	16192	2322	Manα1-6(Manα1-3)Manβ-sp4	Man3			258	18673	1201			Manα1-6(Manα1-3)Manβ-sp4	Man3
927	2192	196	Crypted formula, available on request				927	16172	1464	Crypted formula, available on request				927	17620	2484			Crypted formula, available on request
1206	4522	585	-3Fucf2(50%)Acβ1-3-6dmanHepβ1-				1206	16114	1601	-3Fucf2(50%)Acβ1-3-6dmanHepβ1-				1206	20942	1918			-3Fucf2(50%)Acβ1-3-6dmanHepβ1-
1502	10970	457	-3GalNAcβ1-4(L6dTalα1-3)Manα1-3L6dTalα1-				1502	16044	1139	-3GalNAcβ1-4(L6dTalα1-3)Manα1-3L6dTalα1-				1502	15698	3698			-3GalNAcβ1-4(L6dTalα1-3)Manα1-3L6dTalα1-
2001	22496	1279	-3(Ribfβ1-4GlcAβ1-4)Galα1-6Manα1-2Manα1-3GalNAcβ1-				2001	15980	1020	-3(Ribfβ1-4GlcAβ1-4)Galα1-6Manα1-2Manα1-3GalNAcβ1-				2001	20546	1792			-3(Ribfβ1-4GlcAβ1-4)Galα1-6Manα1-2Manα1-3GalNAcβ1-
77	20546	2723	Galα1-3GalNAcβ-sp3				77	15954	2773	Galα1-3GalNAcβ-sp3				77	18890	4741			Galα1-3GalNAcβ-sp3
1407	3808	2253	-2Ribfβ1-3GalNAcα1-				1407	15938	7667	-2Ribfβ1-3GalNAcα1-				1407	14508	3212			-2Ribfβ1-3GalNAcα1-
1249	12876	1282	Escherichia coli O102				1249	15848	2744	Escherichia coli O102				1249	11602	800			Escherichia coli O102
151	2212	255	6-O-Su-Galβ1-3GalNAcα-sp3				151	15752	1808	6-O-Su-Galβ1-3GalNAcα-sp3				151	19063	1145			6-O-Su-Galβ1-3GalNAcα-sp3
2007	4542	718	-3Rhaβ1-4Rhaα1-2Rhaα1-2GalAα1-3GalNAcα1-				2007	15690	2821	-3Rhaβ1-4Rhaα1-2Rhaα1-2GalAα1-3GalNAcα1-				2007	12695	2076			-3Rhaβ1-4Rhaα1-2Rhaα1-2GalAα1-3GalNAcα1-
1705	1446	142	-3Galα1-4GalNAcα1-3FucNAcα1-3(EtN1-P-6)GlcAcβ1-				1705	15630	2220	-3Galα1-4GalNAcα1-3FucNAcα1-3(EtN1-P-6)GlcAcβ1-				1705	18602	2642			-3Galα1-4GalNAcα1-3FucNAcα1-3(EtN1-P-6)GlcAcβ1-
1202	21616	12761	-2Galβ1-3FucNAcα1-3GlcNAcβ1-				1202	15514	3807	-2Galβ1-3FucNAcα1-3GlcNAcβ1-				1202	12374	6676			-2Galβ1-3FucNAcα1-3GlcNAcβ1-
1228	1246	122	-2)Galα1-3(Fucα1-2)Galβ1-3GalNAcβ1-3GalNAcβ(1-				1228	15498	3501	-2)Galα1-3(Fucα1-2)Galβ1-3GalNAcβ1-3GalNAcβ(1-				1228	20030	1712			-2)Galα1-3(Fucα1-2)Galβ1-3GalNAcβ1-3GalNAcβ(1-
1301	1624	150	-3(Qui3NFoα1-4)GalA6NH2α1-4GalNAcα1-4Galα1-3GalNAcβ1-				1301	15484	2090	-3(Qui3NFoα1-4)GalA6NH2α1-4GalNAcα1-4Galα1-3GalNAcβ1-				1301	15751	4030			-3(Qui3NFoα1-4)GalA6NH2α1-4GalNAcα1-4Galα1-3GalNAcβ1-
2203	7340	550	-3GlcNAcβ1-2(Glcα1-3)Rhaα1-2Rhaα1-3Rha2Acα1-				2203	15474	1345	-3GlcNAcβ1-2(Glcα1-3)Rhaα1-2Rhaα1-3Rha2Acα1-				2203	15786	1242			-3GlcNAcβ1-2(Glcα1-3)Rhaα1-2Rhaα1-3Rha2Acα1-
2209	8164	1022	-2Rha3(%)Ac4(%)Acα1-2Rhaα1-4GalAb1-3GalNAcβ1-				2209	15336	3040	-2Rha3(%)Ac4(%)Acα1-2Rhaα1-4GalAb1-3GalNAcβ1-				2209	17728	3088			-2Rha3(%)Ac4(%)Acα1-2Rhaα1-4GalAb1-3GalNAcβ1-
1810	5084	900	-4Glcβ1-3GalNAcβ1-4GalNAcβ1-4Galβ1-				1810	15280	1810	-4Glcβ1-3GalNAcβ1-4GalNAcβ1-4Galβ1-				1810	12768	633			-4Glcβ1-3GalNAcβ1-4GalNAcβ1-4Galβ1-
2220	5034	1322	-2(EtN1-P-3)Rhaα1-2(20%EtN1-P-3)Rhaα1-3Rhaα1-3GlcNAc6(45%)Acβ1-				2220	15124	3263	-2(EtN1-P-3)Rhaα1-2(20%EtN1-P-3)Rhaα1-3Rhaα1-3GlcNAc6(45%)Acβ1-				2220	16282	6350			-2(EtN1-P-3)Rhaα1-2(20%EtN1-P-3)Rhaα1-3Rhaα1-3GlcNAc6(45%)Acβ1-
1255	3065	666	-2Rha4NAcα1-3Fucα1-4Glcβ1-3GalNAcα1-				1255	14992	2360	-2Rha4NAcα1-3Fucα1-4Glcβ1-3GalNAcα1-				1255	16689	1446			-2Rha4NAcα1-3Fucα1-4Glcβ1-3GalNAcα1-
174	1991	474	Neu5Gcα2-6GalNAcα-sp3				174	14990	2935	Neu5Gcα2-6GalNAcα-sp3				174	16302	2222			Neu5Gcα2-6GalNAcα-sp3
43	2588	274	6-O-Su-GlcNAcβ-sp3				43	14770	5901	6-O-Su-GlcNAcβ-sp3				43	13204	3609			6-O-Su-GlcNAcβ-sp3
1257	2936	145	-2Manβ1-4GlcAβ1-3LQuiNAcα1-3GlcNAcα1-				1257	14604	1951	-2Manβ1-4GlcAβ1-3LQuiNAcα1-3GlcNAcα1-				1257	8964	4492			-2Manβ1-4GlcAβ1-3LQuiNAcα1-3GlcNAcα1-
229	3682	284	Galβ1-3Galβ1-4GlcNAcβ-sp4				229	14562	2219	Galβ1-3Galβ1-4GlcNAcβ-sp4				229	18742	2863			Galβ1-3Galβ1-4GlcNAcβ-sp4
1601	942	170	Proteus mirabilis 12B-r				1601	14516	5290	Proteus mirabilis 12B-r				1601	16428	646			Proteus mirabilis 12B-r
1213	2608	637	-3(Glcα1-2)Rhaα1-2Rhaα1-2Rhaα1-3(Glcα1-2)Rhaα1-				1213	14480	5317	-3(Glcα1-2)Rhaα1-2Rhaα1-2Rhaα1-3(Glcα1-2)Rhaα1-				1213	14752	2364			-3(Glcα1-2)Rhaα1-2Rhaα1-2Rhaα1-3(Glcα1-2)Rhaα1-
170	1870	70	Neu5Acα2-6Galβ-sp3				170	14448	779	Neu5Acα2-6Galβ-sp3				170	15366	953			Neu5Acα2-6Galβ-sp3
8001	1038	271	-2)Galα1-3(Fucα1-2)Galβ1-3GalNAcβ1-3GalNAcβ(1-LPS				8001	14260	1523	-2)Galα1-3(Fucα1-2)Galβ1-3GalNAcβ1-3GalNAcβ(1-LPS				8001	11834	6019			-2)Galα1-3(Fucα1-2)Galβ1-3GalNAcβ1-3GalNAcβ(1-LPS
150	1196	703	3-O-Su-Galβ1-3GalNAcα-sp3				150	14208	4435	3-O-Su-Galβ1-3GalNAcα-sp3				150	17588	2248			3-O-Su-Galβ1-3GalNAcα-sp3
205	1542	99	Neu5Acα2-6GalNAcβ-sp3				205	14164	1130	Neu5Acα2-6GalNAcβ-sp3				205	18860	518			Neu5Acα2-6GalNAcβ-sp3
294	1444	197	Neu5Acα2-3Galβ1-4Glcβ-sp4	3'SL			294	14076	2254	Neu5Acα2-3Galβ1-4Glcβ-sp4	3'SL			294	16436	1961			Neu5Acα2-3Galβ1-4Glcβ-sp4	3'SL
2219	9762	3185	-2Rha3(%)Acα1-2Rhaα1-3Rhaα1-3GlcNAc6(%)Acβ1-				2219	14014	8039	-2Rha3(%)Acα1-2Rhaα1-3Rhaα1-3GlcNAc6(%)Acβ1-				2219	13138	1537			-2Rha3(%)Acα1-2Rhaα1-3Rhaα1-3GlcNAc6(%)Acβ1-
2217	4553	1251	-2(Glcα1-3)Rhaα1-2Rhaα1-3Rhaα1-3(Glcα1-4)GlcNAcβ1-				2217	13978	6990	-2(Glcα1-3)Rhaα1-2Rhaα1-3Rhaα1-3(Glcα1-4)GlcNAcβ1-				2217	12364	1203			-2(Glcα1-3)Rhaα1-2Rhaα1-3Rhaα1-3(Glcα1-4)GlcNAcβ1-
9004	765	325	Saccharomyces cerevisiae mannan SIGMA				9004	13962	3388	Saccharomyces cerevisiae mannan SIGMA				9004	15312	1819			Saccharomyces cerevisiae mannan SIGMA
1807	2022	125	-4Glc6(65%)Acα1-3GlcA4Acβ1-3GlcNAcα1-3GlcA4(87%)Acβ1-				1807	13953	2912	-4Glc6(65%)Acα1-3GlcA4Acβ1-3GlcNAcα1-3GlcA4(87%)Acβ1-				1807	14802	5020			-4Glc6(65%)Acα1-3GlcA4Acβ1-3GlcNAcα1-3GlcA4(87%)Acβ1-
1305	3358	156	Providencia rustigianii O11 capsular polysaccharide				1305	13815	2085	Providencia rustigianii O11 capsular polysaccharide				1305	10202	1634			Providencia rustigianii O11 capsular polysaccharide
1503	5627	788	-2Rhaα1-2Rhaα1-2Rhaα1-4GalAα1-3GlcNAcα1-				1503	13764	5602	-2Rhaα1-2Rhaα1-2Rhaα1-4GalAα1-3GlcNAcα1-				1503	13685	1099			-2Rhaα1-2Rhaα1-2Rhaα1-4GalAα1-3GlcNAcα1-
193	2674	203	3-O-Su-GalNAcβ1-4GlcNAcβ-sp3				193	13744	3566	3-O-Su-GalNAcβ1-4GlcNAcβ-sp3				193	19020	519			3-O-Su-GalNAcβ1-4GlcNAcβ-sp3
111	2593	356	Glcβ1-4Glcβ-sp4	cellobiose			111	13708	1434	Glcβ1-4Glcβ-sp4	cellobiose			111	17526	1752			Glcβ1-4Glcβ-sp4	cellobiose
1419	4555	429	Pseudomonas aeruginosa O10a10b				1419	13682	2202	Pseudomonas aeruginosa O10a10b				1419	13687	1906			Pseudomonas aeruginosa O10a10b
83	13578	3286	Galα1-6Glcβ-sp4	melibiose			83	13646	3534	Galα1-6Glcβ-sp4	melibiose			83	15238	1210			Galα1-6Glcβ-sp4	melibiose
8009	5342	550	-4(R-Lac2-3Rhap2Acα1-3)Manβ1-4Manα1-3GalNAcβ1- LPS				8009	13590	3534	-4(R-Lac2-3Rhap2Acα1-3)Manβ1-4Manα1-3GalNAcβ1- LPS				8009	12493	1927			-4(R-Lac2-3Rhap2Acα1-3)Manβ1-4Manα1-3GalNAcβ1- LPS
1418	2077	128	-3R-3HOBut1-7Pse4Ac5Acβ2-4DFucNAcα1-3QuiNAcβ1-				1418	13514	2215	-3R-3HOBut1-7Pse4Ac5Acβ2-4DFucNAcα1-3QuiNAcβ1-				1418	14163	1693			-3R-3HOBut1-7Pse4Ac5Acβ2-4DFucNAcα1-3QuiNAcβ1-
3001	812	105	-3Glcβ1-				3001	13508	4603	-3Glcβ1-				3001	19490	3947			-3Glcβ1-
371	18594	1361	Fucα1-2Galβ1-3(Fucα1-4)GlcNAcβ-sp3	Leb			371	13478	3379	Fucα1-2Galβ1-3(Fucα1-4)GlcNAcβ-sp3	Leb			371	17344	849			Fucα1-2Galβ1-3(Fucα1-4)GlcNAcβ-sp3	Leb
1204	3534	223	-2(S-3HOBut1-4)Qui4Nα1-4GalNAcβ1-4Rhaα1-3GlcNAc6(30%)Acβ1-				1204	13345	7418	-2(S-3HOBut1-4)Qui4Nα1-4GalNAcβ1-4Rhaα1-3GlcNAc6(30%)Acβ1-				1204	19848	1915			-2(S-3HOBut1-4)Qui4Nα1-4GalNAcβ1-4Rhaα1-3GlcNAc6(30%)Acβ1-
1802	1030	148	-4(L-Ala2-6)GlcAβ1-3GalNAcβ1-4Glcβ1-3Galα1-4GalNAcβ1-				1802	13330	1486	-4(L-Ala2-6)GlcAβ1-3GalNAcβ1-4Glcβ1-3Galα1-4GalNAcβ1-				1802	16698	1787			-4(L-Ala2-6)GlcAβ1-3GalNAcβ1-4Glcβ1-3Galα1-4GalNAcβ1-
274	1882	383	GalNAcα1-3Galβ1-4GlcNAcβ-sp3				274	13234	4067	GalNAcα1-3Galβ1-4GlcNAcβ-sp3				274	13814	3571			GalNAcα1-3Galβ1-4GlcNAcβ-sp3
1239	8510	1328	Escherichia coli O54				1239	13152	6262	Escherichia coli O54				1239	9254	2545			Escherichia coli O54
1703	866	225	-4(Glcα1-2)GlcA3Acβ1-3GlcNAcα1-2(R-3HOBut1-3)Fuc3Nβ1-6Glc4Acα1-				1703	13142	1589	-4(Glcα1-2)GlcA3Acβ1-3GlcNAcα1-2(R-3HOBut1-3)Fuc3Nβ1-6Glc4Acα1-				1703	19981	565			-4(Glcα1-2)GlcA3Acβ1-3GlcNAcα1-2(R-3HOBut1-3)Fuc3Nβ1-6Glc4Acα1-
1005	10315	3361	-4Qui3NAcα1-3Rhaα1-4Galβ1-3(Glcβ1-4)GalNAcα1-				1005	13133	4544	-4Qui3NAcα1-3Rhaα1-4Galβ1-3(Glcβ1-4)GalNAcα1-				1005	12096	1113			-4Qui3NAcα1-3Rhaα1-4Galβ1-3(Glcβ1-4)GalNAcα1-
1016	8658	2073	-2Ribfβ1-4Galβ1-4GlcNAcα1-4Galβ1-3GlcNAcα1-				1016	13087	4231	-2Ribfβ1-4Galβ1-4GlcNAcα1-4Galβ1-3GlcNAcα1-				1016	12838	2754			-2Ribfβ1-4Galβ1-4GlcNAcα1-4Galβ1-3GlcNAcα1-
1602	902	122	-3(Rib1(50%)Ac-ol5-P-6)Galβ1-4(GlcNAcβ1-2)Glcβ1-3GlcNAcβ1-				1602	13041	3695	-3(Rib1(50%)Ac-ol5-P-6)Galβ1-4(GlcNAcβ1-2)Glcβ1-3GlcNAcβ1-				1602	15859	2444			-3(Rib1(50%)Ac-ol5-P-6)Galβ1-4(GlcNAcβ1-2)Glcβ1-3GlcNAcβ1-
2211	4762	1532	-3GlcNAcβ1-2(Glcα1-3)Rhaα1-2Rhaα1-3Rhaα1-				2211	12978	2636	-3GlcNAcβ1-2(Glcα1-3)Rhaα1-2Rhaα1-3Rhaα1-				2211	10882	1070			-3GlcNAcβ1-2(Glcα1-3)Rhaα1-2Rhaα1-3Rhaα1-
75	5043	311	Galα1-2Galβ-sp3				75	12918	2768	Galα1-2Galβ-sp3				75	17318	3191			Galα1-2Galβ-sp3
2207	5311	385	-3GlcNAcβ1-2Rhaα1-2(Glcα1-3)Rhaα1-3Rhaα1-				2207	12758	1045	-3GlcNAcβ1-2Rhaα1-2(Glcα1-3)Rhaα1-3Rhaα1-				2207	15847	1843			-3GlcNAcβ1-2Rhaα1-2(Glcα1-3)Rhaα1-3Rhaα1-
2206	2686	391	-3(Glcα1-6)GlcNAcβ1-2Rhaα1-2Rhaα1-3Rha2Acα1-				2206	12712	4402	-3(Glcα1-6)GlcNAcβ1-2Rhaα1-2Rhaα1-3Rha2Acα1-				2206	15150	2699			-3(Glcα1-6)GlcNAcβ1-2Rhaα1-2Rhaα1-3Rha2Acα1-
1615	784	148	-4(GalA6(L-Thr)3Acα1-3)GalNAcβ1-3Rhaβ1-4GlcNAc6Acβ1-				1615	12663	975	-4(GalA6(L-Thr)3Acα1-3)GalNAcβ1-3Rhaβ1-4GlcNAc6Acβ1-				1615	16225	2864			-4(GalA6(L-Thr)3Acα1-3)GalNAcβ1-3Rhaβ1-4GlcNAc6Acβ1-
1504	3499	886	-3Rhaβ1-4(Glcα1-3)Rhaα1-2Rhaα1-3Galα1-3DFucNAcα1-				1504	12624	2860	-3Rhaβ1-4(Glcα1-3)Rhaα1-2Rhaα1-3Galα1-3DFucNAcα1-				1504	10873	1620			-3Rhaβ1-4(Glcα1-3)Rhaα1-2Rhaα1-3Galα1-3DFucNAcα1-
2208	14328	1422	-3GlcNAcβ1-2(Glcα1-3)Rhaα1-2(Glcα1-3)Rhaα1-3Rhaα1-				2208	12592	2796	-3GlcNAcβ1-2(Glcα1-3)Rhaα1-2(Glcα1-3)Rhaα1-3Rhaα1-				2208	11616	3018			-3GlcNAcβ1-2(Glcα1-3)Rhaα1-2(Glcα1-3)Rhaα1-3Rhaα1-
1251	6880	1345	-2Rhaα1-2Rhaα1-3Rha2Acα1-3(Glcα1-6)GlcNAcβ1-				1251	12574	5059	-2Rhaα1-2Rhaα1-3Rha2Acα1-3(Glcα1-6)GlcNAcβ1-				1251	10864	1259			-2Rhaα1-2Rhaα1-3Rha2Acα1-3(Glcα1-6)GlcNAcβ1-
1208	14304	1366	-4(R-Lac2-3Rhap2Acα1-3)Manβ1-4Manα1-3GalNAcβ1-				1208	12396	4795	-4(R-Lac2-3Rhap2Acα1-3)Manβ1-4Manα1-3GalNAcβ1-				1208	12294	4019			-4(R-Lac2-3Rhap2Acα1-3)Manβ1-4Manα1-3GalNAcβ1-
481	12086	3343	Galα1-3Galβ1-4GlcNAcβ1-3Galβ1-4Glcβ-sp4	Galili (penta)			481	12356	4223	Galα1-3Galβ1-4GlcNAcβ1-3Galβ1-4Glcβ-sp4	Galili (penta)			481	19642	844			Galα1-3Galβ1-4GlcNAcβ1-3Galβ1-4Glcβ-sp4	Galili (penta)
1704	998	70	-6GlcNAc3(S-Lac)α1-3LQuiNAcα1-3GlcNAcα1-				1704	12310	2277	-6GlcNAc3(S-Lac)α1-3LQuiNAcα1-3GlcNAcα1-				1704	15263	3596			-6GlcNAc3(S-Lac)α1-3LQuiNAcα1-3GlcNAcα1-
1024	5384	632	-3(Rha2(%)Ac3(%)Ac4(%)Acα1-4GalAα1-2)Rhaα1-4Glcα1-2Rhaα1-3GlcNAcβ1-				1024	12304	8005	-3(Rha2(%)Ac3(%)Ac4(%)Acα1-4GalAα1-2)Rhaα1-4Glcα1-2Rhaα1-3GlcNAcβ1-				1024	7955	1815			-3(Rha2(%)Ac3(%)Ac4(%)Acα1-4GalAα1-2)Rhaα1-4Glcα1-2Rhaα1-3GlcNAcβ1-
1805	1265	46	-4GalNAcβ1-3GlcNAcβ1-2(R-Lac1-3Glcα1-3)Rhaα1-2Ribfβ1-				1805	12138	1459	-4GalNAcβ1-3GlcNAcβ1-2(R-Lac1-3Glcα1-3)Rhaα1-2Ribfβ1-				1805	17364	3040			-4GalNAcβ1-3GlcNAcβ1-2(R-Lac1-3Glcα1-3)Rhaα1-2Ribfβ1-
3302	3920	145	-3Glcβ1-				3302	12097	5234	-3Glcβ1-				3302	14705	2122			-3Glcβ1-
1618	843	55	-6GlcNAcα1-3Galβ1-3GalNAcα1-				1618	12044	3824	-6GlcNAcα1-3Galβ1-3GalNAcα1-				1618	18750	3962			-6GlcNAcα1-3Galβ1-3GalNAcα1-
2011	2108	188	-3GalNAcα1-4GlcAβ1-3GlcNAcβ1-2GalAβ1-				2011	11926	5856	-3GalNAcα1-4GlcAβ1-3GlcNAcβ1-2GalAβ1-				2011	18925	1188			-3GalNAcα1-4GlcAβ1-3GlcNAcβ1-2GalAβ1-
8007	2556	341	-6Manα1-2(Glcα1-4)Manα1-2(Glcα1-3)Manβ1-3GlcNAcα1- LPS				8007	11902	5268	-6Manα1-2(Glcα1-4)Manα1-2(Glcα1-3)Manβ1-3GlcNAcα1- LPS				8007	17298	2350			-6Manα1-2(Glcα1-4)Manα1-2(Glcα1-3)Manβ1-3GlcNAcα1- LPS
421	4059	758	Galβ1-3GlcNAcβ1-3Galβ1-4Glcα-sp4				421	11518	7536	Galβ1-3GlcNAcβ1-3Galβ1-4Glcα-sp4				421	17086	2342			Galβ1-3GlcNAcβ1-3Galβ1-4Glcα-sp4
1216	4428	9	-3Rib-ol5-P-6Galα1-3FucNAmα1-3GlcNAcβ1-				1216	11270	2359	-3Rib-ol5-P-6Galα1-3FucNAmα1-3GlcNAcβ1-				1216	14906	3067			-3Rib-ol5-P-6Galα1-3FucNAmα1-3GlcNAcβ1-
146	2737	532	Galβ1-4(6-O-Su)Glcβ-sp2				146	11262	1694	Galβ1-4(6-O-Su)Glcβ-sp2				146	11830	1551			Galβ1-4(6-O-Su)Glcβ-sp2
252	9852	660	GlcNAcβ1-4GlcNAcβ1-4GlcNAcβ-sp4	chitotriose			252	11192	1443	GlcNAcβ1-4GlcNAcβ1-4GlcNAcβ-sp4	chitotriose			252	16052	674			GlcNAcβ1-4GlcNAcβ1-4GlcNAcβ-sp4	chitotriose
1002	1306	220	-2Rib-ol5-P-6Galα1-3FucNAmα1-3GlcNβ1-				1002	11189	3211	-2Rib-ol5-P-6Galα1-3FucNAmα1-3GlcNβ1-				1002	16998	2685			-2Rib-ol5-P-6Galα1-3FucNAmα1-3GlcNβ1-
1223	8443	4481	-3(S-Lac2-4)GlcNAcβ1-2Rhaα1-2Rhaα1-3(Glcβ1-2)Rhaα1-3GlcNAcβ1-				1223	11160	6154	-3(S-Lac2-4)GlcNAcβ1-2Rhaα1-2Rhaα1-3(Glcβ1-2)Rhaα1-3GlcNAcβ1-				1223	10510	6151			-3(S-Lac2-4)GlcNAcβ1-2Rhaα1-2Rhaα1-3(Glcβ1-2)Rhaα1-3GlcNAcβ1-
1	2218	655	Fucα-sp3				1	11149	5520	Fucα-sp3				1	15334	5152			Fucα-sp3
1304	2677	182	-2Glcβ1-6Galα1-6GalNAcα1-4(Glcβ1-3)GalNAcα1-3GalNAcα1-				1304	11115	4285	-2Glcβ1-6Galα1-6GalNAcα1-4(Glcβ1-3)GalNAcα1-3GalNAcα1-				1304	12188	1982			-2Glcβ1-6Galα1-6GalNAcα1-4(Glcβ1-3)GalNAcα1-3GalNAcα1-
2202	910	99	-3GlcNAcβ1-2(Glcα1-3)Rhaα1-2Rhaα1-3(Glcα1-4)Rhaα1-				2202	11115	1885	-3GlcNAcβ1-2(Glcα1-3)Rhaα1-2Rhaα1-3(Glcα1-4)Rhaα1-				2202	18354	1477			-3GlcNAcβ1-2(Glcα1-3)Rhaα1-2Rhaα1-3(Glcα1-4)Rhaα1-
8008	4232	590	-3Rib-ol5-P-6Galα1-3FucNAmα1-3GlcNAcβ1- LPS				8008	11098	1061	-3Rib-ol5-P-6Galα1-3FucNAmα1-3GlcNAcβ1- LPS				8008	10024	1909			-3Rib-ol5-P-6Galα1-3FucNAmα1-3GlcNAcβ1- LPS
2	1839	1228	Galα-sp3				2	11060	3967	Galα-sp3				2	14186	2810			Galα-sp3
340	765	84	Galα1-3(Neu5Acβ2-6)GalNAcβ-sp3				340	11040	2925	Galα1-3(Neu5Acβ2-6)GalNAcβ-sp3				340	12270	2225			Galα1-3(Neu5Acβ2-6)GalNAcβ-sp3
1702	3370	602	-3(Glcβ1-3GlcNAc4(S-Lac)b1-2)Rhaα1-2Rhaα1-2Gal6Acα1-3GlcNAcβ1-				1702	10966	4495	-3(Glcβ1-3GlcNAc4(S-Lac)b1-2)Rhaα1-2Rhaα1-2Gal6Acα1-3GlcNAcβ1-				1702	11604	3623			-3(Glcβ1-3GlcNAc4(S-Lac)b1-2)Rhaα1-2Rhaα1-2Gal6Acα1-3GlcNAcβ1-
491	1864	272	GalNAcα1-3(Fucα1-2)Galβ1-4(Fucα1-3)GlcNAcβ-sp3	ALey			491	10931	5034	GalNAcα1-3(Fucα1-2)Galβ1-4(Fucα1-3)GlcNAcβ-sp3	ALey			491	20213	715			GalNAcα1-3(Fucα1-2)Galβ1-4(Fucα1-3)GlcNAcβ-sp3	ALey
8012	5438	249	Escherichia coli O40 LPS				8012	10880	2721	Escherichia coli O40 LPS				8012	14874	3886			Escherichia coli O40 LPS
1001	19772	1970	-4Qui3Nα1-3Rhaα1-4Galβ1-3(Glcβ1-4)GalNα1-				1001	10784	3001	-4Qui3Nα1-3Rhaα1-4Galβ1-3(Glcβ1-4)GalNα1-				1001	12810	4214			-4Qui3Nα1-3Rhaα1-4Galβ1-3(Glcβ1-4)GalNα1-
223	2620	377	Galα1-4Galβ1-4Glcβ-sp2	Pk, Gb3, GbOse3			223	10765	1571	Galα1-4Galβ1-4Glcβ-sp2	Pk, Gb3, GbOse3			223	12962	1279			Galα1-4Galβ1-4Glcβ-sp2	Pk, Gb3, GbOse3
485	1675	95	Galβ1-4GalNAcα1-3(Fucα1-2)Galβ1-4GlcNAcβ-sp3				485	10700	829	Galβ1-4GalNAcα1-3(Fucα1-2)Galβ1-4GlcNAcβ-sp3				485	16206	1540			Galβ1-4GalNAcα1-3(Fucα1-2)Galβ1-4GlcNAcβ-sp3
1025	4557	787	-3FucNAcα1-4(GlcNAcβ1-2)GalAα1-3FucNAcα1-3GlcNAcβ1-				1025	10606	1138	-3FucNAcα1-4(GlcNAcβ1-2)GalAα1-3FucNAcα1-3GlcNAcβ1-				1025	10263	1092			-3FucNAcα1-4(GlcNAcβ1-2)GalAα1-3FucNAcα1-3GlcNAcβ1-
25	8716	579	GalNAcβ-sp10				25	10580	2891	GalNAcβ-sp10				25	15732	1318			GalNAcβ-sp10
342	1866	345	Neu5Acα2-3(6-O-Su)Galβ1-3GalNAcα-sp3				342	10574	5001	Neu5Acα2-3(6-O-Su)Galβ1-3GalNAcα-sp3				342	6609	588			Neu5Acα2-3(6-O-Su)Galβ1-3GalNAcα-sp3
123	2171	330	Manβ1-4GlcNAcβ-sp4				123	10129	997	Manβ1-4GlcNAcβ-sp4				123	13912	1412			Manβ1-4GlcNAcβ-sp4
5	2400	125	GalNAcα-sp3	Tn			5	10097	4998	GalNAcα-sp3	Tn			5	13358	2639			GalNAcα-sp3	Tn
1617	1468	229	-4(S,R-CetLys2-6)GlcAb1-6GalNAcα1-6GlcNAcβ1-3GlcNAcβ1-				1617	10074	5808	-4(S,R-CetLys2-6)GlcAb1-6GalNAcα1-6GlcNAcβ1-3GlcNAcβ1-				1617	11018	2351			-4(S,R-CetLys2-6)GlcAb1-6GalNAcα1-6GlcNAcβ1-3GlcNAcβ1-
1230	3196	414	Escherichia coli O10a10b				1230	10064	3497	Escherichia coli O10a10b				1230	10549	1551			Escherichia coli O10a10b
78	2108	619	Galα1-3GalNAcα-sp3	Tαα			78	9992	5761	Galα1-3GalNAcα-sp3	Tαα			78	12822	4751			Galα1-3GalNAcα-sp3	Tαα
138	30802	3148	Galβ1-4Glcβ-sp4-Val				138	9952	1454	Galβ1-4Glcβ-sp4-Val				138	18760	1156			Galβ1-4Glcβ-sp4-Val
8010	1108	110	-4(GlcpNAcβ1-3)GalNAcα1-2Glcα1-4L-IdoAα1-3GalNAcβ1- LPS				8010	9908	3374	-4(GlcpNAcβ1-3)GalNAcα1-2Glcα1-4L-IdoAα1-3GalNAcβ1- LPS				8010	10704	2838			-4(GlcpNAcβ1-3)GalNAcα1-2Glcα1-4L-IdoAα1-3GalNAcβ1- LPS
61	1534	116	3-O-Su-GalNAcα-sp3				61	9859	1532	3-O-Su-GalNAcα-sp3				61	14682	1273			3-O-Su-GalNAcα-sp3
806	48330	8032	Galα1-6Glcα-sp3				806	9726	1375	Galα1-6Glcα-sp3				806	18603	2195			Galα1-6Glcα-sp3
901	1386	220	biot-CMG2-NH2				901	9681	4285	biot-CMG2-NH2				901	19636	1503			biot-CMG2-NH2
1402	3714	252	-3Rhaα1-4LGalNAcAα1-3QuiNAcα1-				1402	9630	2024	-3Rhaα1-4LGalNAcAα1-3QuiNAcα1-				1402	13492	658			-3Rhaα1-4LGalNAcAα1-3QuiNAcα1-
350	1832	142	Neu5Gcα2-3Galβ1-4Glcβ-sp3	3'SL(Gc)			350	9449	1653	Neu5Gcα2-3Galβ1-4Glcβ-sp3	3'SL(Gc)			350	6994	1981			Neu5Gcα2-3Galβ1-4Glcβ-sp3	3'SL(Gc)
122	2682	208	Manα1-6Manβ-sp4				122	9296	1651	Manα1-6Manβ-sp4				122	12604	1008			Manα1-6Manβ-sp4
1306	2268	125	-4(GlcNAcβ1-2Glcβ1-2)(GlcNAcβ1-3)Galβ1-3GalNAcα1-4Galβ1-3GalNAcβ1-				1306	9196	1549	-4(GlcNAcβ1-2Glcβ1-2)(GlcNAcβ1-3)Galβ1-3GalNAcα1-4Galβ1-3GalNAcβ1-				1306	15658	3824			-4(GlcNAcβ1-2Glcβ1-2)(GlcNAcβ1-3)Galβ1-3GalNAcα1-4Galβ1-3GalNAcβ1-
3002	1753	211	-6Manα1-				3002	8999	1867	-6Manα1-				3002	19722	1480			-6Manα1-
1607	1862	99	GalNAcβ1-4GalNAcα1-3GlcNAcα1-2Rib-ol				1607	8972	638	GalNAcβ1-4GalNAcα1-3GlcNAcα1-2Rib-ol				1607	11522	772			GalNAcβ1-4GalNAcα1-3GlcNAcα1-2Rib-ol
1901	20076	5672	Acinetobacter baumannii LUH5534				1901	8946	3000	Acinetobacter baumannii LUH5534				1901	14623	2180			Acinetobacter baumannii LUH5534
7	1868	348	Glcα-sp3				7	8935	2933	Glcα-sp3				7	14042	890			Glcα-sp3
137	25817	2313	Galβ1-4Glcβ-sp4-Nle				137	8904	2031	Galβ1-4Glcβ-sp4-Nle				137	14766	737			Galβ1-4Glcβ-sp4-Nle
6	2167	423	GalNAcβ-sp3				6	8848	1299	GalNAcβ-sp3				6	10792	2935			GalNAcβ-sp3
136	28573	1473	Galβ1-4Glcβ-sp4-Ile				136	8836	1073	Galβ1-4Glcβ-sp4-Ile				136	12965	358			Galβ1-4Glcβ-sp4-Ile
145	3723	901	Galβ1-3(6-O-Su)GlcNAcβ-sp3				145	8814	2240	Galβ1-3(6-O-Su)GlcNAcβ-sp3				145	17224	2222			Galβ1-3(6-O-Su)GlcNAcβ-sp3
3401	1086	371	-4Glcβ1-4Glcβ1-3Glcβ1-				3401	8802	3516	-4Glcβ1-4Glcβ1-3Glcβ1-				3401	10038	1600			-4Glcβ1-4Glcβ1-3Glcβ1-
1310	1116	128	-3GlcAβ1-4(Glcα1-3)Fucα1-4Fucα1-2Glcβ1-3GlcNAcα1-				1310	8760	3595	-3GlcAβ1-4(Glcα1-3)Fucα1-4Fucα1-2Glcβ1-3GlcNAcα1-				1310	13260	3867			-3GlcAβ1-4(Glcα1-3)Fucα1-4Fucα1-2Glcβ1-3GlcNAcα1-
128	30966	1198	Galβ1-4Glcβ-sp4-Trp				128	8756	942	Galβ1-4Glcβ-sp4-Trp				128	12407	880			Galβ1-4Glcβ-sp4-Trp
1501	788	63	Proteus genomospecies 5/6 O79				1501	8721	3297	Proteus genomospecies 5/6 O79				1501	13796	3504			Proteus genomospecies 5/6 O79
34	1558	215	L-Glcβ-sp4				34	8690	1514	L-Glcβ-sp4				34	13352	1641			L-Glcβ-sp4
2104	2423	567	-3GlcNAcα1-3(Fuc3Ac4Acα1-4)GlcNAcα1-4GlcAα1-3Fucα1-				2104	8675	3283	-3GlcNAcα1-3(Fuc3Ac4Acα1-4)GlcNAcα1-4GlcAα1-3Fucα1-				2104	8950	1641			-3GlcNAcα1-3(Fuc3Ac4Acα1-4)GlcNAcα1-4GlcAα1-3Fucα1-
2008	2262	660	-2Ribfβ1-4GalAα1-3GlcNAcα1-2(Galfb1-3)Rhaα1-2Rhaα1-2Ribfβ1-4GalAα1-				2008	8658	2586	-2Ribfβ1-4GalAα1-3GlcNAcα1-2(Galfb1-3)Rhaα1-2Rhaα1-2Ribfβ1-4GalAα1-				2008	17190	3268			-2Ribfβ1-4GalAα1-3GlcNAcα1-2(Galfb1-3)Rhaα1-2Rhaα1-2Ribfβ1-4GalAα1-
1240	1220	246	Escherichia coli O62				1240	8621	2525	Escherichia coli O62				1240	13274	1227			Escherichia coli O62
1616	3252	227	-4(GlcAα1-3)FucNAcα1-3GlcNAcβ1-				1616	8618	1781	-4(GlcAα1-3)FucNAcα1-3GlcNAcβ1-				1616	12158	3755			-4(GlcAα1-3)FucNAcα1-3GlcNAcβ1-
241	1640	243	(Glcα1-6)3β-sp4	isomaltotriose			241	8614	248	(Glcα1-6)3β-sp4	isomaltotriose			241	11640	1871			(Glcα1-6)3β-sp4	isomaltotriose
1214	3184	550	-4-8eLeg5Ac7Acα2-6Galβ1-3FucNAcα1-3GlcNAcα1-				1214	8572	4217	-4-8eLeg5Ac7Acα2-6Galβ1-3FucNAcα1-3GlcNAcα1-				1214	12484	2003			-4-8eLeg5Ac7Acα2-6Galβ1-3FucNAcα1-3GlcNAcα1-
132	1304	85	Galβ1-3GalNAcα-sp5	TF			132	8523	474	Galβ1-3GalNAcα-sp5	TF			132	13626	1057			Galβ1-3GalNAcα-sp5	TF
1225	4442	145	-8(D-Ala1-7)Leg5Acα2-4GlcAβ1-3GlcNAcβ1-				1225	8475	1916	-8(D-Ala1-7)Leg5Acα2-4GlcAβ1-3GlcNAcβ1-				1225	7848	4709			-8(D-Ala1-7)Leg5Acα2-4GlcAβ1-3GlcNAcβ1-
1012	4408	446	-2(Fuc3NFoα1-3)Manβ1-3Glcβ1-3GlcNAcβ1-				1012	8434	2117	-2(Fuc3NFoα1-3)Manβ1-3Glcβ1-3GlcNAcβ1-				1012	12190	870			-2(Fuc3NFoα1-3)Manβ1-3Glcβ1-3GlcNAcβ1-
8013	1417	420	Escherichia coli O49 LPS				8013	8392	799	Escherichia coli O49 LPS				8013	11186	4785			Escherichia coli O49 LPS
88	65535	0	Galβ1-3GalNAcβ-sp3	Tββ			88	8391	2872	Galβ1-3GalNAcβ-sp3	Tββ			88	21624	818			Galβ1-3GalNAcβ-sp3	Tββ
2221	792	110	-2(Glcα1-3)Rhaα1-2(EtN1-P-3)Rhaα1-3Rhaα1-3GlcNAcβ1-				2221	8280	2928	-2(Glcα1-3)Rhaα1-2(EtN1-P-3)Rhaα1-3Rhaα1-3GlcNAcβ1-				2221	7889	3234			-2(Glcα1-3)Rhaα1-2(EtN1-P-3)Rhaα1-3Rhaα1-3GlcNAcβ1-
1224	2638	1216	-2Rib-ol5-P-6Galα1-3FucNAmα1-3(GlcNAcβ1-4)GlcNAcβ1-				1224	8184	1214	-2Rib-ol5-P-6Galα1-3FucNAmα1-3(GlcNAcβ1-4)GlcNAcβ1-				1224	8228	2308			-2Rib-ol5-P-6Galα1-3FucNAmα1-3(GlcNAcβ1-4)GlcNAcβ1-
292	1136	194	Neu5Acα2-3Galβ1-3GalNAcα-sp3				292	8179	1517	Neu5Acα2-3Galβ1-3GalNAcα-sp3				292	4953	606			Neu5Acα2-3Galβ1-3GalNAcα-sp3
1013	3073	128	-4Manα1-2Manα1-2Manβ1-3GalNAcα1-				1013	8156	2651	-4Manα1-2Manα1-2Manβ1-3GalNAcα1-				1013	11759	4395			-4Manα1-2Manα1-2Manβ1-3GalNAcα1-
9006	3728	311	Saccharomyces cerevisiae zymosan A SIGMA				9006	8100	1567	Saccharomyces cerevisiae zymosan A SIGMA				9006	20456	434			Saccharomyces cerevisiae zymosan A SIGMA
245	1230	104	GlcNAcα1-6Galβ1-4GlcNAcβ-sp2				245	8100	2018	GlcNAcα1-6Galβ1-4GlcNAcβ-sp2				245	11096	1572			GlcNAcα1-6Galβ1-4GlcNAcβ-sp2
1248	5006	752	GlcNAcα1-2Glcα1-2Glcα1-3(Galα1-6)Glcα1-/inner core-lipid A/				1248	8081	1079	GlcNAcα1-2Glcα1-2Glcα1-3(Galα1-6)Glcα1-/inner core-lipid A/				1248	10390	3936			GlcNAcα1-2Glcα1-2Glcα1-3(Galα1-6)Glcα1-/inner core-lipid A/
1026	8548	608	-2(Glcα1-4)Glcβ1-2Fuc3NRHbβ1-6GlcNAcα1-4GalNAcα1-3(Glcα1-6)GlcNAcβ1-				1026	8072	1139	-2(Glcα1-4)Glcβ1-2Fuc3NRHbβ1-6GlcNAcα1-4GalNAcα1-3(Glcα1-6)GlcNAcβ1-				1026	10673	2232			-2(Glcα1-4)Glcβ1-2Fuc3NRHbβ1-6GlcNAcα1-4GalNAcα1-3(Glcα1-6)GlcNAcβ1-
1408	1388	223	Pseudomonas aeruginosa O2abc				1408	8059	2437	Pseudomonas aeruginosa O2abc				1408	12669	2684			Pseudomonas aeruginosa O2abc
2107	4668	2594	-2Gal3,4(RPyr)b1-4Manβ1-4Galα1-3GlcNAcβ1-				2107	8028	5105	-2Gal3,4(RPyr)b1-4Manβ1-4Galα1-3GlcNAcβ1-				2107	11898	3321			-2Gal3,4(RPyr)b1-4Manβ1-4Galα1-3GlcNAcβ1-
1409	679	165	-4ManNAc3NAmAβ1-4LGulNAc3NAcAα1-3DFucNAc4Nβ1-				1409	8024	3767	-4ManNAc3NAmAβ1-4LGulNAc3NAcAα1-3DFucNAc4Nβ1-				1409	10934	3546			-4ManNAc3NAmAβ1-4LGulNAc3NAcAα1-3DFucNAc4Nβ1-
1237	2296	145	-3(R-3HOBut1-4)Qui4Nβ1-4(Galα1-3)Manα1-4Rhaα1-3GlcNAcα-				1237	7999	3099	-3(R-3HOBut1-4)Qui4Nβ1-4(Galα1-3)Manα1-4Rhaα1-3GlcNAcα-				1237	8650	3942			-3(R-3HOBut1-4)Qui4Nβ1-4(Galα1-3)Manα1-4Rhaα1-3GlcNAcα-
493	6680	698	(GlcNAcβ1-4)5β-sp4	chitopentaose			493	7988	437	(GlcNAcβ1-4)5β-sp4	chitopentaose			493	12120	682			(GlcNAcβ1-4)5β-sp4	chitopentaose
629	1656	301	Trehalose-ethanolamine				629	7929	815	Trehalose-ethanolamine				629	11844	1099			Trehalose-ethanolamine
8002	1960	1059	-3Rhaα1-3Rhaα1-2Glcα1-3GlcNAcα1- LPS				8002	7924	3716	-3Rhaα1-3Rhaα1-2Glcα1-3GlcNAcα1- LPS				8002	8326	1411			-3Rhaα1-3Rhaα1-2Glcα1-3GlcNAcα1- LPS
133	24962	1102	Galβ1-4Glcβ-sp4-Ala				133	7890	845	Galβ1-4Glcβ-sp4-Ala				133	13246	438			Galβ1-4Glcβ-sp4-Ala
135	17264	3578	Galβ1-4Glcβ-sp4-Asn				135	7890	1179	Galβ1-4Glcβ-sp4-Asn				135	14150	2277			Galβ1-4Glcβ-sp4-Asn
17	2491	220	Manα-sp4				17	7882	1394	Manα-sp4				17	14658	1513			Manα-sp4
2502	732	293	-4(2-O-Su)L-IdoAα1-4(6-O-Su)GlcNSuα1-_-4GlcAβ1-4GlcNAcα1-				2502	7850	3151	-4(2-O-Su)L-IdoAα1-4(6-O-Su)GlcNSuα1-_-4GlcAβ1-4GlcNAcα1-				2502	9046	3345			-4(2-O-Su)L-IdoAα1-4(6-O-Su)GlcNSuα1-_-4GlcAβ1-4GlcNAcα1-
1004	6072	1615	-2Fucα1-2Galβ1-3GalNAcα1-3GlcNAcα1-				1004	7841	2941	-2Fucα1-2Galβ1-3GalNAcα1-3GlcNAcα1-				1004	9602	2893			-2Fucα1-2Galβ1-3GalNAcα1-3GlcNAcα1-
2101	1710	368	-3Rhaα1-3Rhaα1-2Galα1-3GlcNAcα1-				2101	7744	4035	-3Rhaα1-3Rhaα1-2Galα1-3GlcNAcα1-				2101	12228	351			-3Rhaα1-3Rhaα1-2Galα1-3GlcNAcα1-
1220	8200	2620	-2Fuc3(65%)Ac4(35%)Acα1-2Galβ1-3GalNAcα1-3GalNAcα1-				1220	7720	1970	-2Fuc3(65%)Ac4(35%)Acα1-2Galβ1-3GalNAcα1-3GalNAcα1-				1220	10765	1432			-2Fuc3(65%)Ac4(35%)Acα1-2Galβ1-3GalNAcα1-3GalNAcα1-
2106	2530	1045	-4GlcAβ1-3GalNAcβ1-3(GlcNAcβ1-4Glcβ1-4)GalNAcβ1-				2106	7712	5239	-4GlcAβ1-3GalNAcβ1-3(GlcNAcβ1-4Glcβ1-4)GalNAcβ1-				2106	13002	2319			-4GlcAβ1-3GalNAcβ1-3(GlcNAcβ1-4Glcβ1-4)GalNAcβ1-
15	1517	133	HOCH2(HOCH)4CH2NH2	aminoglucitol			15	7698	1328	HOCH2(HOCH)4CH2NH2	aminoglucitol			15	11782	1537			HOCH2(HOCH)4CH2NH2	aminoglucitol
33	1398	110	Glc-2-NH2				33	7698	3196	Glc-2-NH2				33	9653	1909			Glc-2-NH2
1707	1044	238	-4(Glcα1-3)Glcβ1-3Galβ1-3GalNAcβ1-4Rib-ol5-P-				1707	7698	4449	-4(Glcα1-3)Glcβ1-3Galβ1-3GalNAcβ1-4Rib-ol5-P-				1707	15568	2580			-4(Glcα1-3)Glcβ1-3Galβ1-3GalNAcβ1-4Rib-ol5-P-
231	1066	249	Galβ1-4GlcNAcβ1-3GalNAcα-sp3				231	7694	988	Galβ1-4GlcNAcβ1-3GalNAcα-sp3				231	13298	2110			Galβ1-4GlcNAcβ1-3GalNAcα-sp3
1302	4444	678	Providencia alcalifaciens O3_2 capsular polysaccharide				1302	7675	2313	Providencia alcalifaciens O3_2 capsular polysaccharide				1302	9709	1798			Providencia alcalifaciens O3_2 capsular polysaccharide
18	1577	101	Manβ-sp4				18	7598	2225	Manβ-sp4				18	12838	1509			Manβ-sp4
1238	6936	1506	-3Galα1-3(GlcAb1-4)Fucα1-4GlcNAcβ1-3Fucα1-3GlcNAcβ1-				1238	7557	1639	-3Galα1-3(GlcAb1-4)Fucα1-4GlcNAcβ1-3Fucα1-3GlcNAcβ1-				1238	7214	1460			-3Galα1-3(GlcAb1-4)Fucα1-4GlcNAcβ1-3Fucα1-3GlcNAcβ1-
272	2046	397	Neu5Acα2-3Galβ1-4Glcβ-sp4-Cit				272	7506	2340	Neu5Acα2-3Galβ1-4Glcβ-sp4-Cit				272	12472	1516			Neu5Acα2-3Galβ1-4Glcβ-sp4-Cit
2214	2222	237	Shigella flexneri type 2c				2214	7467	2701	Shigella flexneri type 2c				2214	11824	5925			Shigella flexneri type 2c
166	1905	718	GlcAβ1-6Galβ-sp3				166	7457	1585	GlcAβ1-6Galβ-sp3				166	9072	1158			GlcAβ1-6Galβ-sp3
1411	757	304	-4ManNAc3NAmAβ1-4ManNAc3NAcAβ1-3DFucNAcα1-				1411	7414	2915	-4ManNAc3NAmAβ1-4ManNAc3NAcAβ1-3DFucNAcα1-				1411	10042	4284			-4ManNAc3NAmAβ1-4ManNAc3NAcAβ1-3DFucNAcα1-
496	4799	371	Fucα1-2Galβ1-3(Fucα1-4)GlcNAcβ1-3Galβ1-4Glcβ-sp4				496	7396	2401	Fucα1-2Galβ1-3(Fucα1-4)GlcNAcβ1-3Galβ1-4Glcβ-sp4				496	15416	1982			Fucα1-2Galβ1-3(Fucα1-4)GlcNAcβ1-3Galβ1-4Glcβ-sp4
810	1602	205	GalNGcα1-3GalNAcα-sp3				810	7396	2657	GalNGcα1-3GalNAcα-sp3				810	15484	2247			GalNGcα1-3GalNAcα-sp3
2004	3155	87	-4(GlcNAcβ1-3)GalNAcα1-4Glcα1-4L-IdoAα1-3GalNAcβ1-				2004	7354	1573	-4(GlcNAcβ1-3)GalNAcα1-4Glcα1-4L-IdoAα1-3GalNAcβ1-				2004	14606	3838			-4(GlcNAcβ1-3)GalNAcα1-4Glcα1-4L-IdoAα1-3GalNAcβ1-
502	9876	1239	(Glcα1-6)6β-sp4	maltohexaose			502	7346	1276	(Glcα1-6)6β-sp4	maltohexaose			502	11056	2351			(Glcα1-6)6β-sp4	maltohexaose
2009	5455	1812	-3(GlcAβ1-4)Galα1-6Manα1-2Manα1-3GalNAcβ1-				2009	7281	3635	-3(GlcAβ1-4)Galα1-6Manα1-2Manα1-3GalNAcβ1-				2009	12378	3285			-3(GlcAβ1-4)Galα1-6Manα1-2Manα1-3GalNAcβ1-
323	7318	1164	Neu5Acα2-6Galβ1-3GlcNAcβ-sp3	6'-SiaLec			323	7208	1844	Neu5Acα2-6Galβ1-3GlcNAcβ-sp3	6'-SiaLec			323	19204	724			Neu5Acα2-6Galβ1-3GlcNAcβ-sp3	6'-SiaLec
57	1349	574	D-Ribβ -sp4				57	7199	2421	D-Ribβ -sp4				57	10408	508			D-Ribβ -sp4
2215	956	173	-2(EtN1-P-3)Rhaα1-2Rhaα1-3Rhaα1-3(Glcα1-6)GlcNAcβ1-				2215	7190	2306	-2(EtN1-P-3)Rhaα1-2Rhaα1-3Rhaα1-3(Glcα1-6)GlcNAcβ1-				2215	10026	3532			-2(EtN1-P-3)Rhaα1-2Rhaα1-3Rhaα1-3(Glcα1-6)GlcNAcβ1-
2105	4651	579	GalNAcA3Ac6NH2α1-4GalNAcAα1-3GlcNAc				2105	7156	2423	GalNAcA3Ac6NH2α1-4GalNAcAα1-3GlcNAc				2105	13994	2615			GalNAcA3Ac6NH2α1-4GalNAcAα1-3GlcNAc
383	14242	1801	Galβ1-4GlcNAcβ1-3Galβ1-4Glcβ-sp4	N-acetyllacto-neo-tetraose, LNnT			383	7144	642	Galβ1-4GlcNAcβ1-3Galβ1-4Glcβ-sp4	N-acetyllacto-neo-tetraose, LNnT			383	12008	327			Galβ1-4GlcNAcβ1-3Galβ1-4Glcβ-sp4	N-acetyllacto-neo-tetraose, LNnT
1234	4170	1001	Escherichia coli O27				1234	7112	2666	Escherichia coli O27				1234	7130	2142			Escherichia coli O27
2216	15310	1239	Shigella flexneri type 5c				2216	7110	1412	Shigella flexneri type 5c				2216	8250	1572			Shigella flexneri type 5c
1027	4315	2136	-4Qui3NAcα1-3Rhaα1-6GlcNAcα1-4GlcAβ1-3(Glcβ1-4)GalNAcα1-				1027	7064	3472	-4Qui3NAcα1-3Rhaα1-6GlcNAcα1-4GlcAβ1-3(Glcβ1-4)GalNAcα1-				1027	9700	897			-4Qui3NAcα1-3Rhaα1-6GlcNAcα1-4GlcAβ1-3(Glcβ1-4)GalNAcα1-
1226	5670	377	-4(Fucα1-3)GlcNAc6(30%)Acα1-4GlcAα1-3Fucα1-3GlcNAcβ1-				1226	7058	1617	-4(Fucα1-3)GlcNAc6(30%)Acα1-4GlcAα1-3Fucα1-3GlcNAcβ1-				1226	7031	2423			-4(Fucα1-3)GlcNAc6(30%)Acα1-4GlcAα1-3Fucα1-3GlcNAcβ1-
192	1408	37	GalNAcβ1-4(6-O-Su)GlcNAcβ-sp3				192	7000	555	GalNAcβ1-4(6-O-Su)GlcNAcβ-sp3				192	11018	831			GalNAcβ1-4(6-O-Su)GlcNAcβ-sp3
1023	13348	4763	-3(Galβ1-4)Galβ1-4(GlcNAcβ1-2)Glcβ1-3GalNAcβ1-				1023	6994	2896	-3(Galβ1-4)Galβ1-4(GlcNAcβ1-2)Glcβ1-3GalNAcβ1-				1023	15638	2605			-3(Galβ1-4)Galβ1-4(GlcNAcβ1-2)Glcβ1-3GalNAcβ1-
404	2167	157	GalNAcα1-3Galβ1-4(Fucα1-3)GlcNAcβ-sp3	αGalNAcLex			404	6984	610	GalNAcα1-3Galβ1-4(Fucα1-3)GlcNAcβ-sp3	αGalNAcLex			404	12434	1001			GalNAcα1-3Galβ1-4(Fucα1-3)GlcNAcβ-sp3	αGalNAcLex
1303	2241	551	-4GlcNAcβ1-3GlcAα1-4GlcNAcα1-3Rha2Acβ1-				1303	6935	1652	-4GlcNAcβ1-3GlcAα1-4GlcNAcα1-3Rha2Acβ1-				1303	8204	3317			-4GlcNAcβ1-3GlcAα1-4GlcNAcα1-3Rha2Acβ1-
46	1496	191	6-H2PO3Glcβ-sp4	Glc6P			46	6880	1175	6-H2PO3Glcβ-sp4	Glc6P			46	9738	1203			6-H2PO3Glcβ-sp4	Glc6P
189	2752	289	3,6-O-Su2-Galβ1-4(6-O-Su)GlcNAcβ-sp2				189	6849	3916	3,6-O-Su2-Galβ1-4(6-O-Su)GlcNAcβ-sp2				189	3808	411			3,6-O-Su2-Galβ1-4(6-O-Su)GlcNAcβ-sp2
8014	1507	533	Escherichia coli O81 LPS				8014	6790	699	Escherichia coli O81 LPS				8014	9346	4371			Escherichia coli O81 LPS
112	2264	503	Glcβ1-6Glcβ-sp4	gentiobiose			112	6772	718	Glcβ1-6Glcβ-sp4	gentiobiose			112	10300	1064			Glcβ1-6Glcβ-sp4	gentiobiose
14	1265	226	GlcN(Gc)β-sp4				14	6712	1919	GlcN(Gc)β-sp4				14	13302	2406			GlcN(Gc)β-sp4
293	1175	64	Neu5Acα2-3Galβ1-4Glcβ-sp3	3'SL			293	6691	763	Neu5Acα2-3Galβ1-4Glcβ-sp3	3'SL			293	4789	1078			Neu5Acα2-3Galβ1-4Glcβ-sp3	3'SL
31	1554	299	L-Araα-sp4				31	6618	1064	L-Araα-sp4				31	11534	814			L-Araα-sp4
62	1904	202	GlcAβ-sp2				62	6610	774	GlcAβ-sp2				62	7896	1123			GlcAβ-sp2
1417	1038	128	-2Rhaα1-4GalNAcA3Acα1-4GalNFoAα1-3QuiNAcα1-				1417	6606	979	-2Rhaα1-4GalNAcA3Acα1-4GalNFoAα1-3QuiNAcα1-				1417	10444	2082			-2Rhaα1-4GalNAcA3Acα1-4GalNFoAα1-3QuiNAcα1-
365	1189	93	Galα1-4(Fucα1-2)Galβ1-4GlcNAcβ-sp3				365	6603	1362	Galα1-4(Fucα1-2)Galβ1-4GlcNAcβ-sp3				365	12474	2030			Galα1-4(Fucα1-2)Galβ1-4GlcNAcβ-sp3
1611	2747	273	-2(Rib-ol5-P-3)Galβ1-3GlcNAcα1-3(EtN1-75%P-6)Glcβ1-3GlcNAcβ1-				1611	6579	2050	-2(Rib-ol5-P-3)Galβ1-3GlcNAcα1-3(EtN1-75%P-6)Glcβ1-3GlcNAcβ1-				1611	11325	4002			-2(Rib-ol5-P-3)Galβ1-3GlcNAcα1-3(EtN1-75%P-6)Glcβ1-3GlcNAcβ1-
71	1093	582	Fucα1-2Galβ-sp3	Hdi			71	6492	526	Fucα1-2Galβ-sp3	Hdi			71	11768	814			Fucα1-2Galβ-sp3	Hdi
1212	5902	1013	-3)Fucα1-3Xlufβ1-				1212	6448	3328	-3)Fucα1-3Xlufβ1-				1212	7678	2130			-3)Fucα1-3Xlufβ1-
8011	2870	185	-3(S-Lac2-4)GlcNAcβ1-2Rhaα1-2Rhaα1-3(Glcβ1-2)Rhaα1-3GlcNAcβ1- LPS				8011	6367	2735	-3(S-Lac2-4)GlcNAcβ1-2Rhaα1-2Rhaα1-3(Glcβ1-2)Rhaα1-3GlcNAcβ1- LPS				8011	10253	2065			-3(S-Lac2-4)GlcNAcβ1-2Rhaα1-2Rhaα1-3(Glcβ1-2)Rhaα1-3GlcNAcβ1- LPS
47	1632	156	6-H2PO3Manα-sp3	Man6P			47	6352	1225	6-H2PO3Manα-sp3	Man6P			47	9698	845			6-H2PO3Manα-sp3	Man6P
30	1558	576	Glcβ-sp4				30	6326	1871	Glcβ-sp4				30	12894	1718			Glcβ-sp4
1209	19738	5846	-4Quip3NAcα1-3Rhaα1-4Galβ1-3GalNAcα1-				1209	6313	626	-4Quip3NAcα1-3Rhaα1-4Galβ1-3GalNAcα1-				1209	6841	1881			-4Quip3NAcα1-3Rhaα1-4Galβ1-3GalNAcα1-
632	2636	171	(GlcAβ1-3GlcNAcβ1-4)13-NH(p-C6H4)CH2CH2NH2	hyaluronic acid			632	6292	314	(GlcAβ1-3GlcNAcβ1-4)13-NH(p-C6H4)CH2CH2NH2	hyaluronic acid			632	14285	1092			(GlcAβ1-3GlcNAcβ1-4)13-NH(p-C6H4)CH2CH2NH2	hyaluronic acid
9	1708	142	Glcβ-sp3				9	6280	619	Glcβ-sp3				9	8987	1842			Glcβ-sp3
8005	1464	202	-2Rib-ol5-P-6Galα1-3FucNAmα1-3(GlcNAcβ1-4)GlcNAcβ1- LPS				8005	6239	2425	-2Rib-ol5-P-6Galα1-3FucNAmα1-3(GlcNAcβ1-4)GlcNAcβ1- LPS				8005	8916	2761			-2Rib-ol5-P-6Galα1-3FucNAmα1-3(GlcNAcβ1-4)GlcNAcβ1- LPS
84	9400	1899	Galβ1-2Galβ-sp3				84	6238	1755	Galβ1-2Galβ-sp3				84	9880	1603			Galβ1-2Galβ-sp3
8015	882	156	Escherichia coli O52 LPS				8015	6233	1253	Escherichia coli O52 LPS				8015	6283	689			Escherichia coli O52 LPS
8004	3066	775	-4(GalNAcβ1-3)Galα1-6Glcβ1-3GalNAcβ1- LPS				8004	6202	2728	-4(GalNAcβ1-3)Galα1-6Glcβ1-3GalNAcβ1- LPS				8004	6675	1747			-4(GalNAcβ1-3)Galα1-6Glcβ1-3GalNAcβ1- LPS
8003	4786	336	-4(Fucα1-3)GlcNAc6(30%)Acα1-4GlcAα1-3Fucα1-3GlcNAcβ1- LPS				8003	6192	1198	-4(Fucα1-3)GlcNAc6(30%)Acα1-4GlcAα1-3Fucα1-3GlcNAcβ1- LPS				8003	7584	1308			-4(Fucα1-3)GlcNAc6(30%)Acα1-4GlcAα1-3Fucα1-3GlcNAcβ1- LPS
633	1286	481	(Neu5Acα2-8)n-NH(p-C6H4)CH2CH2NH2	colominic acid			633	6170	806	(Neu5Acα2-8)n-NH(p-C6H4)CH2CH2NH2	colominic acid			633	11222	2254			(Neu5Acα2-8)n-NH(p-C6H4)CH2CH2NH2	colominic acid
2201	1406	229	-3GlcNAcβ1-2Rhaα1-2Rhaα1-3(Glcβ1-4)Rhaα1-				2201	6158	1881	-3GlcNAcβ1-2Rhaα1-2Rhaα1-3(Glcβ1-4)Rhaα1-				2201	11220	1221			-3GlcNAcβ1-2Rhaα1-2Rhaα1-3(Glcβ1-4)Rhaα1-
1804	2538	506	-3GlcNAcβ1-3(Qui3NAc2(65%)Ac4Acα1-2)Rhaβ1-4Rhaα1-4GlcAβ1-				1804	6136	2764	-3GlcNAcβ1-3(Qui3NAc2(65%)Ac4Acα1-2)Rhaβ1-4Rhaα1-4GlcAβ1-				1804	8762	709			-3GlcNAcβ1-3(Qui3NAc2(65%)Ac4Acα1-2)Rhaβ1-4Rhaα1-4GlcAβ1-
93	8822	1152	Galβ1-4Glcβ-sp4	Lactose, Lac			93	6020	1401	Galβ1-4Glcβ-sp4	Lactose, Lac			93	8701	1711			Galβ1-4Glcβ-sp4	Lactose, Lac
45	1446	325	GlcAβ-sp3	β-glucuronic acid			45	6001	1514	GlcAβ-sp3	β-glucuronic acid			45	10366	1158			GlcAβ-sp3	β-glucuronic acid
335	1350	136	Neu5Acα2-3Galβ1-3-(6-O-Su)GlcNAcβ-sp3				335	5998	588	Neu5Acα2-3Galβ1-3-(6-O-Su)GlcNAcβ-sp3				335	9824	828			Neu5Acα2-3Galβ1-3-(6-O-Su)GlcNAcβ-sp3
191	2370	75	6-P-Galβ1-4GlcNAcβ-sp2				191	5851	855	6-P-Galβ1-4GlcNAcβ-sp2				191	11014	2038			6-P-Galβ1-4GlcNAcβ-sp2
21	1328	202	Galβ-sp4				21	5843	1039	Galβ-sp4				21	11548	2226			Galβ-sp4
9002	769	93	-3Glcβ1-				9002	5720	2331	-3Glcβ1-				9002	12378	4589			-3Glcβ1-
1809	2142	515	-4LQuiNAcα1-3GlcNAcα1-4(LQuiNAcα1-3)GalNAcα1-4Galα1-P				1809	5685	1423	-4LQuiNAcα1-3GlcNAcα1-4(LQuiNAcα1-3)GalNAcα1-4Galα1-P				1809	4184	973			-4LQuiNAcα1-3GlcNAcα1-4(LQuiNAcα1-3)GalNAcα1-4Galα1-P
1215	3534	984	-4(GlcpNAcβ1-3)GalNAcα1-2Glcα1-4L-IdoAα1-3GalNAcβ1-				1215	5682	1637	-4(GlcpNAcβ1-3)GalNAcα1-2Glcα1-4L-IdoAα1-3GalNAcβ1-				1215	10762	1860			-4(GlcpNAcβ1-3)GalNAcα1-2Glcα1-4L-IdoAα1-3GalNAcβ1-
89	1023	289	Galβ1-3GalNAcα-sp3	TF			89	5639	898	Galβ1-3GalNAcα-sp3	TF			89	9278	2018			Galβ1-3GalNAcα-sp3	TF
2601	1148	214	Acetobacter methanolicus LPS				2601	5608	1735	Acetobacter methanolicus LPS				2601	14991	1606			Acetobacter methanolicus LPS
370	1120	93	GalNAcβ1-3(Fucα1-2)Galβ1-4GlcNAcβ-sp3				370	5571	724	GalNAcβ1-3(Fucα1-2)Galβ1-4GlcNAcβ-sp3				370	10812	1140			GalNAcβ1-3(Fucα1-2)Galβ1-4GlcNAcβ-sp3
3301	2010	562	-3Glcβ1-6Glcβ1-				3301	5565	2185	-3Glcβ1-6Glcβ1-				3301	10896	2315			-3Glcβ1-6Glcβ1-
492	5170	451	(Glcα1-6)5β-sp4	isomaltopentaose			492	5459	1007	(Glcα1-6)5β-sp4	isomaltopentaose			492	10160	1537			(Glcα1-6)5β-sp4	isomaltopentaose
178	1160	706	6-O-Su-Galβ1-4(6-O-Su)Glcβ-sp2				178	5440	2849	6-O-Su-Galβ1-4(6-O-Su)Glcβ-sp2				178	7412	2059			6-O-Su-Galβ1-4(6-O-Su)Glcβ-sp2
3502	550	168	Rha:Ara:Gal:GalA 17:3:62:18, MW 100-400kDa				3502	5362	853	Rha:Ara:Gal:GalA 17:3:62:18, MW 100-400kDa				3502	8456	1523			Rha:Ara:Gal:GalA 17:3:62:18, MW 100-400kDa
125	970	193	6-Bn-Galβ1-4GlcNAcβ-sp2				125	5336	2815	6-Bn-Galβ1-4GlcNAcβ-sp2				125	8241	1961			6-Bn-Galβ1-4GlcNAcβ-sp2
219	5824	544	Fucα1-2Galβ1-4Glcβ-sp4	H (type 6)			219	5316	555	Fucα1-2Galβ1-4Glcβ-sp4	H (type 6)			219	8635	626			Fucα1-2Galβ1-4Glcβ-sp4	H (type 6)
1604	2323	506	-4(LAltpAα1-3)GalNAcα1-3GalAα1-3GlcNAcα1-				1604	5308	319	-4(LAltpAα1-3)GalNAcα1-3GalAα1-3GlcNAcα1-				1604	10734	2862			-4(LAltpAα1-3)GalNAcα1-3GalAα1-3GlcNAcα1-
812	1804	180	Galβ1-4Glcα-sp4				812	5229	259	Galβ1-4Glcα-sp4				812	8270	1495			Galβ1-4Glcα-sp4
816	1669	156	Galβ1-4GalNAcα-sp3				816	5166	474	Galβ1-4GalNAcα-sp3				816	6482	1294			Galβ1-4GalNAcα-sp3
144	1823	145	Galβ1-3(6-O-Su)GlcNAcβ-sp2				144	5126	981	Galβ1-3(6-O-Su)GlcNAcβ-sp2				144	10357	1259			Galβ1-3(6-O-Su)GlcNAcβ-sp2
32	2574	492	GalNGcβ-sp3				32	5022	653	GalNGcβ-sp3				32	11027	1286			GalNGcβ-sp3
1605	1093	78	-3(Glcα1-6)GlcNAcβ1-4(GlcNAcβ1-2)GlcAβ1-3(L-Thr2-6)GalAβ1-				1605	4957	1808	-3(Glcα1-6)GlcNAcβ1-4(GlcNAcβ1-2)GlcAβ1-3(L-Thr2-6)GalAβ1-				1605	8579	3943			-3(Glcα1-6)GlcNAcβ1-4(GlcNAcβ1-2)GlcAβ1-3(L-Thr2-6)GalAβ1-
1259	714	99	Escherichia coli O84-deAc				1259	4954	2400	Escherichia coli O84-deAc				1259	11924	1655			Escherichia coli O84-deAc
28	1894	529	Xylβ-sp4				28	4944	603	Xylβ-sp4				28	11344	7142			Xylβ-sp4
76	22070	3944	Galα1-3Galβ-sp3	Bdi			76	4839	401	Galα1-3Galβ-sp3	Bdi			76	7399	487			Galα1-3Galβ-sp3	Bdi
851	1406	208	Galα1-3(6-O-Su)GalNAcα-sp3				851	4818	1407	Galα1-3(6-O-Su)GalNAcα-sp3				851	6466	1715			Galα1-3(6-O-Su)GalNAcα-sp3
233	2136	133	Galβ1-3(Fucα1-4)GlcNAcβ-sp3	Lea			233	4809	314	Galβ1-3(Fucα1-4)GlcNAcβ-sp3	Lea			233	8344	536			Galβ1-3(Fucα1-4)GlcNAcβ-sp3	Lea
1609	970	78	-4(Lys2-6)GalAα1-4Galα1-3(Ser-(2-6)GalA4Acα1-3GlcNAcβ1-				1609	4800	700	-4(Lys2-6)GalAα1-4Galα1-3(Ser-(2-6)GalA4Acα1-3GlcNAcβ1-				1609	7898	2131			-4(Lys2-6)GalAα1-4Galα1-3(Ser-(2-6)GalA4Acα1-3GlcNAcβ1-
324	3448	434	Neu5Acα2-6Galβ1-3(6-O-Su)GlcNAcβ-sp3				324	4797	562	Neu5Acα2-6Galβ1-3(6-O-Su)GlcNAcβ-sp3				324	8724	786			Neu5Acα2-6Galβ1-3(6-O-Su)GlcNAcβ-sp3
1608	4213	1664	-3GlcAβ1-4(Galα1-3)FucNAcα1-3GlcNAcα1-				1608	4794	979	-3GlcAβ1-4(Galα1-3)FucNAcα1-3GlcNAcα1-				1608	7181	2434			-3GlcAβ1-4(Galα1-3)FucNAcα1-3GlcNAcα1-
2501	642	170	Streptococcus equi sp. hyaluronic acid sodium salt				2501	4794	1669	Streptococcus equi sp. hyaluronic acid sodium salt				2501	8316	2629			Streptococcus equi sp. hyaluronic acid sodium salt
38	1140	153	3-O-Su-GalNAcβ-sp3				38	4718	1441	3-O-Su-GalNAcβ-sp3				38	7704	1342			3-O-Su-GalNAcβ-sp3
9007	523	156	Hyaluronic acid E77-2 KBL6413 17kDa				9007	4705	1721	Hyaluronic acid E77-2 KBL6413 17kDa				9007	12116	2414			Hyaluronic acid E77-2 KBL6413 17kDa
1410	1105	238	-4ManNAc3NAmAβ1-4LGulNAc3NAcAα1-3DFucNAcβ1-				1410	4604	1775	-4ManNAc3NAmAβ1-4LGulNAc3NAcAα1-3DFucNAcβ1-				1410	7221	716			-4ManNAc3NAmAβ1-4LGulNAc3NAcAα1-3DFucNAcβ1-
374	3151	260	Galα1-3(Galα1-4)Galβ1-4GlcNAcβ-sp3				374	4582	1119	Galα1-3(Galα1-4)Galβ1-4GlcNAcβ-sp3				374	10474	1332			Galα1-3(Galα1-4)Galβ1-4GlcNAcβ-sp3
254	1019	165	GlcNAcβ1-6(Galβ1-3)GalNAcα-sp3	core 2			254	4582	426	GlcNAcβ1-6(Galβ1-3)GalNAcα-sp3	core 2			254	9226	257			GlcNAcβ1-6(Galβ1-3)GalNAcα-sp3	core 2
376	13992	849	Galβ1-3GlcNAcβ1-3Galβ1-4Glcβ-sp4	N-acetyllacto-N-tetraose, LNT			376	4573	360	Galβ1-3GlcNAcβ1-3Galβ1-4Glcβ-sp4	N-acetyllacto-N-tetraose, LNT			376	11036	795			Galβ1-3GlcNAcβ1-3Galβ1-4Glcβ-sp4	N-acetyllacto-N-tetraose, LNT
291	822	101	Neu5Acβ2-6(Galβ1-3)GalNAcα-sp3				291	4548	483	Neu5Acβ2-6(Galβ1-3)GalNAcα-sp3				291	7533	575			Neu5Acβ2-6(Galβ1-3)GalNAcα-sp3
9001	1386	133	-3Glcβ1-3Glcβ1-3(Glcβ1-6)Glcβ1-				9001	4384	656	-3Glcβ1-3Glcβ1-3(Glcβ1-6)Glcβ1-				9001	5872	1148			-3Glcβ1-3Glcβ1-3(Glcβ1-6)Glcβ1-
165	1628	397	GlcAβ1-3Galβ-sp3				165	4370	922	GlcAβ1-3Galβ-sp3				165	8846	508			GlcAβ1-3Galβ-sp3
536	10852	923	Neu5Aα2-3Galβ1-3GlcNAcβ1-3Galβ1-4Glcβ-sp4	LSTa			536	4131	87	Neu5Aα2-3Galβ1-3GlcNAcβ1-3Galβ1-4Glcβ-sp4	LSTa			536	8150	230			Neu5Aα2-3Galβ1-3GlcNAcβ1-3Galβ1-4Glcβ-sp4	LSTa
327	13982	1242	Neu5Acα2-3Galβ1-4Glcβ-sp4-Nle				327	4098	688	Neu5Acα2-3Galβ1-4Glcβ-sp4-Nle				327	5713	571			Neu5Acα2-3Galβ1-4Glcβ-sp4-Nle
503	1982	643	(GlcNAcβ1-4)6-sp4	chitohexaose			503	4084	847	(GlcNAcβ1-4)6-sp4	chitohexaose			503	7376	612			(GlcNAcβ1-4)6-sp4	chitohexaose
1701	1054	362	-3GlcAβ1-4(Galα1-3)FucNAcα1-3GlcNAcα1-				1701	4004	1170	-3GlcAβ1-4(Galα1-3)FucNAcα1-3GlcNAcα1-				1701	9423	2156			-3GlcAβ1-4(Galα1-3)FucNAcα1-3GlcNAcα1-
436	1414	205	4-O-Su-Neu5Acα2-3Galβ1-4(Fucα1-3)(6-O-Su-)GlcNAcβ-sp3				436	3912	965	4-O-Su-Neu5Acα2-3Galβ1-4(Fucα1-3)(6-O-Su-)GlcNAcβ-sp3				436	9381	1050			4-O-Su-Neu5Acα2-3Galβ1-4(Fucα1-3)(6-O-Su-)GlcNAcβ-sp3
4	2975	567	GalNAcα1-OSer	Tn-Ser			4	3896	918	GalNAcα1-OSer	Tn-Ser			4	3126	491			GalNAcα1-OSer	Tn-Ser
153	1066	113	6-O-Su-Galβ1-4Glcβ-sp2				153	3894	499	6-O-Su-Galβ1-4Glcβ-sp2				153	6698	486			6-O-Su-Galβ1-4Glcβ-sp2
253	1070	130	GlcNAcβ1-6Galβ1-4GlcNAcβ-sp2				253	3862	1056	GlcNAcβ1-6Galβ1-4GlcNAcβ-sp2				253	7632	678			GlcNAcβ1-6Galβ1-4GlcNAcβ-sp2
121	1190	122	Manα1-4Manβ-sp4				121	3750	683	Manα1-4Manβ-sp4				121	9222	921			Manα1-4Manβ-sp4
222	1190	78	Galα1-3Galβ1-4GlcNAcβ-sp3	Galili (tri)			222	3673	414	Galα1-3Galβ1-4GlcNAcβ-sp3	Galili (tri)			222	10840	933			Galα1-3Galβ1-4GlcNAcβ-sp3	Galili (tri)
900	1517	108	H-(Gly)6-NH2 Gly6-amide, linear				900	3654	683	H-(Gly)6-NH2 Gly6-amide, linear				900	8842	792			H-(Gly)6-NH2 Gly6-amide, linear
87	1810	377	Galβ1-3Galβ-sp3				87	3653	888	Galβ1-3Galβ-sp3				87	7490	1968			Galβ1-3Galβ-sp3
537	8818	353	Neu5Aα2-3Galβ1-4GlcNAcβ1-3Galβ1-4Glcβ-sp4	LSTd			537	3624	446	Neu5Aα2-3Galβ1-4GlcNAcβ1-3Galβ1-4Glcβ-sp4	LSTd			537	5994	598			Neu5Aα2-3Galβ1-4GlcNAcβ1-3Galβ1-4Glcβ-sp4	LSTd
29	1042	122	Fucβ-sp4				29	3607	533	Fucβ-sp4				29	7554	1454			Fucβ-sp4
217	4975	377	Fucα1-2Galβ1-3GalNAcα-sp3	H (type 3)			217	3554	675	Fucα1-2Galβ1-3GalNAcα-sp3	H (type 3)			217	9421	813			Fucα1-2Galβ1-3GalNAcα-sp3	H (type 3)
179	6295	970	6-O-Su-Galβ1-3(6-O-Su)GlcNAcβ-sp2				179	3428	966	6-O-Su-Galβ1-3(6-O-Su)GlcNAcβ-sp2				179	3961	341			6-O-Su-Galβ1-3(6-O-Su)GlcNAcβ-sp2
479	7322	625	Fucα1-2Galβ1-3GlcNAcβ1-3Galβ1-4Glcβ-sp4	LNFP I			479	3420	187	Fucα1-2Galβ1-3GlcNAcβ1-3Galβ1-4Glcβ-sp4	LNFP I			479	9324	911			Fucα1-2Galβ1-3GlcNAcβ1-3Galβ1-4Glcβ-sp4	LNFP I
106	908	105	GalNAcβ1-4GlcNAcβ-sp3	LacdiNAc			106	3343	1045	GalNAcβ1-4GlcNAcβ-sp3	LacdiNAc			106	6935	1443			GalNAcβ1-4GlcNAcβ-sp3	LacdiNAc
438	862	105	Fucβ1-2Galβ1-4(Fucα1-3)GlcNAcβ-sp3				438	3289	451	Fucβ1-2Galβ1-4(Fucα1-3)GlcNAcβ-sp3				438	6884	1203			Fucβ1-2Galβ1-4(Fucα1-3)GlcNAcβ-sp3
630	3075	929	(GlcAβ1-3GlcNAcβ1-4)20-NH(p-C6H4)CH2CH2NH2	hyaluronic acid			630	3280	888	(GlcAβ1-3GlcNAcβ1-4)20-NH(p-C6H4)CH2CH2NH2	hyaluronic acid			630	9846	588			(GlcAβ1-3GlcNAcβ1-4)20-NH(p-C6H4)CH2CH2NH2	hyaluronic acid
329	16347	1100	Neu5Acα2-3Galβ1-4Glcβ-sp4-Trp				329	3270	271	Neu5Acα2-3Galβ1-4Glcβ-sp4-Trp				329	4596	341			Neu5Acα2-3Galβ1-4Glcβ-sp4-Trp
508	937	64	GalNAcβ1-3(Fucα1-2)Galβ1-4(Fucα1-3)GlcNAcβ-sp3				508	3252	341	GalNAcβ1-3(Fucα1-2)Galβ1-4(Fucα1-3)GlcNAcβ-sp3				508	6736	605			GalNAcβ1-3(Fucα1-2)Galβ1-4(Fucα1-3)GlcNAcβ-sp3
289	600	58	Neu5Acα2-6(Galβ1-3)GalNAcα-sp3				289	3168	480	Neu5Acα2-6(Galβ1-3)GalNAcα-sp3				289	8114	1057			Neu5Acα2-6(Galβ1-3)GalNAcα-sp3
94	1357	170	Galβ1-4Galβ-sp4				94	3148	1042	Galβ1-4Galβ-sp4				94	7911	2695			Galβ1-4Galβ-sp4
239	1788	165	GalNAcβ1-3(Fucα1-2)Galβ-sp3				239	3092	662	GalNAcβ1-3(Fucα1-2)Galβ-sp3				239	8039	274			GalNAcβ1-3(Fucα1-2)Galβ-sp3
63	1228	336	4-O-Su-GlcNAcβ-sp2				63	3010	1087	4-O-Su-GlcNAcβ-sp2				63	3818	994			4-O-Su-GlcNAcβ-sp2
107	1435	105	GalNAcβ1-4GlcNAcβ-sp2	LacdiNAc			107	2865	307	GalNAcβ1-4GlcNAcβ-sp2	LacdiNAc			107	5004	511			GalNAcβ1-4GlcNAcβ-sp2	LacdiNAc
811	679	150	3,6-O-Me2-Glcβ1-4(2,3-O-Me2)Rhaβ-O(p-C6H4)-OCH2CH2NH2				811	2734	474	3,6-O-Me2-Glcβ1-4(2,3-O-Me2)Rhaβ-O(p-C6H4)-OCH2CH2NH2				811	2040	490			3,6-O-Me2-Glcβ1-4(2,3-O-Me2)Rhaβ-O(p-C6H4)-OCH2CH2NH2
195	413	144	6-O-Su-GalNAcβ1-4-(3-O-Ac)GlcNAcβ-sp3				195	2720	2090	6-O-Su-GalNAcβ1-4-(3-O-Ac)GlcNAcβ-sp3				195	5028	1162			6-O-Su-GalNAcβ1-4-(3-O-Ac)GlcNAcβ-sp3
44	1136	179	GlcAα-sp3	α-glucuronic acid			44	2712	674	GlcAα-sp3	α-glucuronic acid			44	5502	480			GlcAα-sp3	α-glucuronic acid
114	2058	336	GlcNAcβ1-3Manβ-sp4				114	2706	455	GlcNAcβ1-3Manβ-sp4				114	5666	1189			GlcNAcβ1-3Manβ-sp4
281	7037	515	Fucα1-2Galβ1-3GalNAcβ-sp3	H type4			281	2701	426	Fucα1-2Galβ1-3GalNAcβ-sp3	H type4			281	8752	237			Fucα1-2Galβ1-3GalNAcβ-sp3	H type4
23	1034	64	GalNAcβ-sp4				23	2660	332	GalNAcβ-sp4				23	6360	709			GalNAcβ-sp4
50	784	35	Neu5Acβ-sp3				50	2521	915	Neu5Acβ-sp3				50	3800	369			Neu5Acβ-sp3
240	1124	133	(Glcα1-4)3β-sp4	maltotriose			240	2386	268	(Glcα1-4)3β-sp4	maltotriose			240	5922	667			(Glcα1-4)3β-sp4	maltotriose
53	862	203	Neu5Gcβ-sp3				53	2363	232	Neu5Gcβ-sp3				53	5797	800			Neu5Gcβ-sp3
59	1010	116	αKdo-5-phosphate-sp11				59	2358	107	αKdo-5-phosphate-sp11				59	3358	1332			αKdo-5-phosphate-sp11
3501	324	150	Rha:Ara:Gal:GalA 9:3:79:9, MW 900-2000 kDa				3501	2356	2165	Rha:Ara:Gal:GalA 9:3:79:9, MW 900-2000 kDa				3501	5274	1659			Rha:Ara:Gal:GalA 9:3:79:9, MW 900-2000 kDa
181	928	112	3,4-O-Su2-Galβ1-4GlcNAcβ-sp3				181	2346	369	3,4-O-Su2-Galβ1-4GlcNAcβ-sp3				181	5314	480			3,4-O-Su2-Galβ1-4GlcNAcβ-sp3
143	451	188	Fucα1-2(3-O-Su)Galβ-sp3				143	2343	970	Fucα1-2(3-O-Su)Galβ-sp3				143	5441	2236			Fucα1-2(3-O-Su)Galβ-sp3
318	519	136	Neu5Acα2-6Galβ1-4-(6-O-Su)GlcNAcβ-sp3				318	2220	546	Neu5Acα2-6Galβ1-4-(6-O-Su)GlcNAcβ-sp3				318	7355	1411			Neu5Acα2-6Galβ1-4-(6-O-Su)GlcNAcβ-sp3
309	790	90	Neu5Acα2-6(Neu5Acα2-3)GalNAcα-sp3				309	2119	560	Neu5Acα2-6(Neu5Acα2-3)GalNAcα-sp3				309	5522	1103			Neu5Acα2-6(Neu5Acα2-3)GalNAcα-sp3
131	1676	268	(6-O-Bn-Galβ1)-3(6-O-Bn)GlcNAcβ-sp3				131	2100	437	(6-O-Bn-Galβ1)-3(6-O-Bn)GlcNAcβ-sp3				131	3436	497			(6-O-Bn-Galβ1)-3(6-O-Bn)GlcNAcβ-sp3
387	496	64	Galβ1-4GlcNAcβ1-6Galβ1-4GlcNAcβ-sp2				387	2076	96	Galβ1-4GlcNAcβ1-6Galβ1-4GlcNAcβ-sp2				387	5502	932			Galβ1-4GlcNAcβ1-6Galβ1-4GlcNAcβ-sp2
364	773	98	Galα1-3Galβ1-4(Fucα1-3)GlcNAcβ-sp3	αGalLex			364	2054	343	Galα1-3Galβ1-4(Fucα1-3)GlcNAcβ-sp3	αGalLex			364	5262	1064			Galα1-3Galβ1-4(Fucα1-3)GlcNAcβ-sp3	αGalLex
390	948	171	(Glcα1-4)4β-sp4	maltotetraose			390	2039	483	(Glcα1-4)4β-sp4	maltotetraose			390	5262	434			(Glcα1-4)4β-sp4	maltotetraose
277	4549	565	GalNGcα1-3(Fucα1-2)Galβ-sp3				277	2006	391	GalNGcα1-3(Fucα1-2)Galβ-sp3				277	6802	1454			GalNGcα1-3(Fucα1-2)Galβ-sp3
823	927	52	GalNAcβ1-4Galβ-sp3				823	1998	84	GalNAcβ1-4Galβ-sp3				823	3018	327			GalNAcβ1-4Galβ-sp3
208	998	206	Galβ1-3GlcNAcβ-sp4	Lec			208	1882	419	Galβ1-3GlcNAcβ-sp4	Lec			208	5262	901			Galβ1-3GlcNAcβ-sp4	Lec
495	984	116	Manα1-6(Manα1-3)Manα1-6(Manα1-3)Manβ-sp4	Man5			495	1812	474	Manα1-6(Manα1-3)Manα1-6(Manα1-3)Manβ-sp4	Man5			495	3696	1009			Manα1-6(Manα1-3)Manα1-6(Manα1-3)Manβ-sp4	Man5
52	768	136	Neu5Gcα-sp3				52	1795	394	Neu5Gcα-sp3				52	4214	386			Neu5Gcα-sp3
535	702	153	Neu5Acα2-8Neu5Acα2-3(GalNAcβ1-4)Galβ1-4Glcβ-sp4	GD2			535	1788	269	Neu5Acα2-8Neu5Acα2-3(GalNAcβ1-4)Galβ1-4Glcβ-sp4	GD2			535	4193	239			Neu5Acα2-8Neu5Acα2-3(GalNAcβ1-4)Galβ1-4Glcβ-sp4	GD2
22	1011	104	GlcNAcβ-sp4				22	1763	350	GlcNAcβ-sp4				22	4371	557			GlcNAcβ-sp4
297	662	102	Neu5Acβ2-6Galβ1-4Glcβ-sp2				297	1747	265	Neu5Acβ2-6Galβ1-4Glcβ-sp2				297	4348	556			Neu5Acβ2-6Galβ1-4Glcβ-sp2
334	374	87	Neu5Gcα2-3Galβ1-4-(6-O-Su)GlcNAcβ-sp3				334	1668	710	Neu5Gcα2-3Galβ1-4-(6-O-Su)GlcNAcβ-sp3				334	2012	411			Neu5Gcα2-3Galβ1-4-(6-O-Su)GlcNAcβ-sp3
363	914	248	Galα1-3(Fucα1-2)Galβ1-3GalNAcβ-sp3	B (type 4)			363	1664	532	Galα1-3(Fucα1-2)Galβ1-3GalNAcβ-sp3	B (type 4)			363	5854	981			Galα1-3(Fucα1-2)Galβ1-3GalNAcβ-sp3	B (type 4)
488	601	133	Galβ1-4GlcNAcβ1-6(Galβ1-4GlcNAcβ1-3)GalNAcα-sp3				488	1630	474	Galβ1-4GlcNAcβ1-6(Galβ1-4GlcNAcβ1-3)GalNAcα-sp3				488	4709	2076			Galβ1-4GlcNAcβ1-6(Galβ1-4GlcNAcβ1-3)GalNAcα-sp3
300	742	133	Neu5Acα2-6Galβ1-4GlcNAcβ-sp3	6'SLN			300	1615	829	Neu5Acα2-6Galβ1-4GlcNAcβ-sp3	6'SLN			300	4060	1133			Neu5Acα2-6Galβ1-4GlcNAcβ-sp3	6'SLN
92	996	214	Galβ1-4Glcβ-sp2	Lactose, Lac			92	1583	317	Galβ1-4Glcβ-sp2	Lactose, Lac			92	3665	560			Galβ1-4Glcβ-sp2	Lactose, Lac
198	404	130	4,6-O-Su2-GalNAcβ1-4GlcNAcβ-sp3				198	1560	442	4,6-O-Su2-GalNAcβ1-4GlcNAcβ-sp3				198	1106	194			4,6-O-Su2-GalNAcβ1-4GlcNAcβ-sp3
290	398	70	Neu5Acα2-6(Galα1-3)GalNAcα-sp3				290	1554	147	Neu5Acα2-6(Galα1-3)GalNAcα-sp3				290	3710	445			Neu5Acα2-6(Galα1-3)GalNAcα-sp3
16	841	217	Manα-sp3				16	1550	177	Manα-sp3				16	3884	153			Manα-sp3
528	480	99	Neu5Acα2-3Galβ1-4(Fucα1-3)GlcNAcβ1-3Galβ-sp3				528	1546	285	Neu5Acα2-3Galβ1-4(Fucα1-3)GlcNAcβ1-3Galβ-sp3				528	9888	1787			Neu5Acα2-3Galβ1-4(Fucα1-3)GlcNAcβ1-3Galβ-sp3
395	750	426	GlcNAcβ1-6(GlcNAcβ1-3)Galβ1-4GlcNAcβ-sp2	Tk			395	1538	447	GlcNAcβ1-6(GlcNAcβ1-3)Galβ1-4GlcNAcβ-sp2	Tk			395	2838	751			GlcNAcβ1-6(GlcNAcβ1-3)Galβ1-4GlcNAcβ-sp2	Tk
162	572	59	6-O-Su-Galβ1-4GlcNAcβ-sp2				162	1528	446	6-O-Su-Galβ1-4GlcNAcβ-sp2				162	3306	358			6-O-Su-Galβ1-4GlcNAcβ-sp2
169	1038	643	Neu5Acα2-3Galβ-sp3	GM4			169	1526	342	Neu5Acα2-3Galβ-sp3	GM4			169	1902	804			Neu5Acα2-3Galβ-sp3	GM4
315	406	24	Neu5Acα2-3Galβ1-4-(6-O-Su)GlcNAcβ-sp3				315	1512	323	Neu5Acα2-3Galβ1-4-(6-O-Su)GlcNAcβ-sp3				315	1390	125			Neu5Acα2-3Galβ1-4-(6-O-Su)GlcNAcβ-sp3
328	5538	463	Neu5Acα2-3Galβ1-4Glcβ-sp4-Phe				328	1418	159	Neu5Acα2-3Galβ1-4Glcβ-sp4-Phe				328	2429	263			Neu5Acα2-3Galβ1-4Glcβ-sp4-Phe
250	536	44	GlcNAcβ1-3Galβ1-4GlcNAcβ-sp3				250	1394	282	GlcNAcβ1-3Galβ1-4GlcNAcβ-sp3				250	2910	209			GlcNAcβ1-3Galβ1-4GlcNAcβ-sp3
199	544	64	4,6-O-Su2-GalNAcβ1-4-(3-O-Ac)GlcNAcβ-sp3				199	1356	365	4,6-O-Su2-GalNAcβ1-4-(3-O-Ac)GlcNAcβ-sp3				199	1536	497			4,6-O-Su2-GalNAcβ1-4-(3-O-Ac)GlcNAcβ-sp3
631	1095	133	(GlcAβ1-3GlcNAcβ1-4)38-NH(p-C6H4)CH2CH2NH2	hyaluronic acid			631	1353	141	(GlcAβ1-3GlcNAcβ1-4)38-NH(p-C6H4)CH2CH2NH2	hyaluronic acid			631	4582	483			(GlcAβ1-3GlcNAcβ1-4)38-NH(p-C6H4)CH2CH2NH2	hyaluronic acid
338	538	76	Neu5Acα2-6Galβ1-3GalNAcα-sp3	6'-sialyl-TF			338	1351	62	Neu5Acα2-6Galβ1-3GalNAcα-sp3	6'-sialyl-TF			338	3352	557			Neu5Acα2-6Galβ1-3GalNAcα-sp3	6'-sialyl-TF
362	892	43	Galα1-3(Fucα1-2)Galβ1-3GalNAcα-sp3	B (type 3)			362	1348	433	Galα1-3(Fucα1-2)Galβ1-3GalNAcα-sp3	B (type 3)			362	4085	1168			Galα1-3(Fucα1-2)Galβ1-3GalNAcα-sp3	B (type 3)
64	828	130	4-O-Su-Galβ-sp3				64	1312	232	4-O-Su-Galβ-sp3				64	2530	188			4-O-Su-Galβ-sp3
171	576	41	Neu5Acα2-3GalNAcα-sp3				171	1265	396	Neu5Acα2-3GalNAcα-sp3				171	1542	149			Neu5Acα2-3GalNAcα-sp3
320	328	56	4-O-Su-Neu5Acα2-3-(6-O-Su)Galβ1-4GlcNAcβ-sp3				320	1262	536	4-O-Su-Neu5Acα2-3-(6-O-Su)Galβ1-4GlcNAcβ-sp3				320	1707	552			4-O-Su-Neu5Acα2-3-(6-O-Su)Galβ1-4GlcNAcβ-sp3
304	552	64	Neu5Gcα2-6Galβ1-4GlcNAcβ-sp3				304	1228	205	Neu5Gcα2-6Galβ1-4GlcNAcβ-sp3				304	5445	683			Neu5Gcα2-6Galβ1-4GlcNAcβ-sp3
854	554	58	(6-O-Su)Neu5Acα2-3Galβ-sp3				854	1204	294	(6-O-Su)Neu5Acα2-3Galβ-sp3				854	1496	285			(6-O-Su)Neu5Acα2-3Galβ-sp3
190	677	125	Galβ1-4-(6-P)GlcNAcβ-sp2				190	1187	196	Galβ1-4-(6-P)GlcNAcβ-sp2				190	2238	702			Galβ1-4-(6-P)GlcNAcβ-sp2
206	714	93	Neu5Gcα2-3Galβ-sp3				206	1158	64	Neu5Gcα2-3Galβ-sp3				206	3260	515			Neu5Gcα2-3Galβ-sp3
96	616	124	Galβ1-4GlcNAcβ-sp2	N-acetyllactosamine, LN			96	1108	132	Galβ1-4GlcNAcβ-sp2	N-acetyllactosamine, LN			96	2358	198			Galβ1-4GlcNAcβ-sp2	N-acetyllactosamine, LN
431	698	105	Neu5Acα2-3Galβ1-4(2-O-Su-Fucα1-3)GlcNAcβ-sp3				431	1098	201	Neu5Acα2-3Galβ1-4(2-O-Su-Fucα1-3)GlcNAcβ-sp3				431	4330	1297			Neu5Acα2-3Galβ1-4(2-O-Su-Fucα1-3)GlcNAcβ-sp3
498	550	205	Galβ1-4GlcNAcβ1-3Galβ1-4GlcNAcβ1-3Galβ1-4GlcNAcβ-sp3	(LN)3			498	1081	408	Galβ1-4GlcNAcβ1-3Galβ1-4GlcNAcβ1-3Galβ1-4GlcNAcβ-sp3	(LN)3			498	4108	747			Galβ1-4GlcNAcβ1-3Galβ1-4GlcNAcβ1-3Galβ1-4GlcNAcβ-sp3	(LN)3
98	445	128	Galβ1-4GlcNAcβ-sp5	N-acetyllactosamine, LN			98	1052	353	Galβ1-4GlcNAcβ-sp5	N-acetyllactosamine, LN			98	1515	219			Galβ1-4GlcNAcβ-sp5	N-acetyllactosamine, LN
425	378	28	Neu5Acα2-3Galβ1-4(Fucβ1-3)GlcNAcβ-sp3				425	1034	32	Neu5Acα2-3Galβ1-4(Fucβ1-3)GlcNAcβ-sp3				425	2702	178			Neu5Acα2-3Galβ1-4(Fucβ1-3)GlcNAcβ-sp3
295	796	156	Neu5Acα2-6Galβ1-4Glcβ-sp2	6'SL			295	1007	87	Neu5Acα2-6Galβ1-4Glcβ-sp2	6'SL			295	2532	438			Neu5Acα2-6Galβ1-4Glcβ-sp2	6'SL
381	488	93	Galβ1-3GlcNAcβ1-6Galβ1-4GlcNAcβ-sp2				381	1004	90	Galβ1-3GlcNAcβ1-6Galβ1-4GlcNAcβ-sp2				381	4411	689			Galβ1-3GlcNAcβ1-6Galβ1-4GlcNAcβ-sp2
237	913	162	GalNHα1-3(Fucα1-2)Galβ-OCH2CH2CH2NHAc				237	994	93	GalNHα1-3(Fucα1-2)Galβ-OCH2CH2CH2NHAc				237	5105	229			GalNHα1-3(Fucα1-2)Galβ-OCH2CH2CH2NHAc
180	390	58	6-O-Su-Galβ1-4(6-O-Su)GlcNAcβ-sp2				180	976	27	6-O-Su-Galβ1-4(6-O-Su)GlcNAcβ-sp2				180	1580	143			6-O-Su-Galβ1-4(6-O-Su)GlcNAcβ-sp2
227	2493	193	Galα1-3(Fucα1-2)Galβ-sp5	Btri			227	928	200	Galα1-3(Fucα1-2)Galβ-sp5	Btri			227	2228	205			Galα1-3(Fucα1-2)Galβ-sp5	Btri
203	480	128	Galβ1-4(6-O-Su)GlcNAcβ-sp2				203	902	123	Galβ1-4(6-O-Su)GlcNAcβ-sp2				203	1862	466			Galβ1-4(6-O-Su)GlcNAcβ-sp2
361	640	43	Galα1-3(Fucα1-2)Galβ1-4GlcNAcβ-sp2	B (type 2)			361	901	269	Galα1-3(Fucα1-2)Galβ1-4GlcNAcβ-sp2	B (type 2)			361	2422	762			Galα1-3(Fucα1-2)Galβ1-4GlcNAcβ-sp2	B (type 2)
129	1554	145	Galβ1-3(6-O-Bn)GlcNAcβ-sp3				129	887	284	Galβ1-3(6-O-Bn)GlcNAcβ-sp3				129	1784	348			Galβ1-3(6-O-Bn)GlcNAcβ-sp3
226	1358	87	Galα1-3(Fucα1-2)Galβ-sp3	Btri			226	883	159	Galα1-3(Fucα1-2)Galβ-sp3	Btri			226	2832	174			Galα1-3(Fucα1-2)Galβ-sp3	Btri
49	706	121	Neu5Acα-sp9				49	860	105	Neu5Acα-sp9				49	1426	313			Neu5Acα-sp9
65	354	46	4-O-Su-GalNAcα-sp3				65	820	357	4-O-Su-GalNAcα-sp3				65	1440	328			4-O-Su-GalNAcα-sp3
97	445	20	Galβ1-4GlcNAcβ-sp3	N-acetyllactosamine, LN			97	806	162	Galβ1-4GlcNAcβ-sp3	N-acetyllactosamine, LN			97	2059	647			Galβ1-4GlcNAcβ-sp3	N-acetyllactosamine, LN
259	540	105	Galβ1-4(Galβ1-3)GlcNAcβ-sp3				259	792	232	Galβ1-4(Galβ1-3)GlcNAcβ-sp3				259	2331	1384			Galβ1-4(Galβ1-3)GlcNAcβ-sp3
249	347	69	GlcNAcβ1-3Galβ1-4GlcNAcβ-sp2				249	778	85	GlcNAcβ1-3Galβ1-4GlcNAcβ-sp2				249	2538	184			GlcNAcβ1-3Galβ1-4GlcNAcβ-sp2
177	394	145	3-O-Su-Galβ1-4(6-O-Su)GlcNAcβ-sp3				177	772	255	3-O-Su-Galβ1-4(6-O-Su)GlcNAcβ-sp3				177	3086	1158			3-O-Su-Galβ1-4(6-O-Su)GlcNAcβ-sp3
58	1070	85	Fucβ-sp3				58	764	200	Fucβ-sp3				58	1557	282			Fucβ-sp3
216	534	87	Fucα1-2Galβ1-4GlcNAcβ-sp3	H (type 2)			216	752	164	Fucα1-2Galβ1-4GlcNAcβ-sp3	H (type 2)			216	1182	316			Fucα1-2Galβ1-4GlcNAcβ-sp3	H (type 2)
275	484	156	GalNAcβ1-3Galβ1-4GlcNAcβ-sp3				275	736	199	GalNAcβ1-3Galβ1-4GlcNAcβ-sp3				275	1622	83			GalNAcβ1-3Galβ1-4GlcNAcβ-sp3
204	426	116	4-O-Su-GalNAcβ1-4GlcNAcβ-sp2				204	731	96	4-O-Su-GalNAcβ1-4GlcNAcβ-sp2				204	1104	230			4-O-Su-GalNAcβ1-4GlcNAcβ-sp2
37	339	139	3-O-Su-Galβ-sp3				37	721	193	3-O-Su-Galβ-sp3				37	1942	1001			3-O-Su-Galβ-sp3
187	382	99	Neu5Acα2-8Neu5Acα2-sp9	(Sia)2			187	710	113	Neu5Acα2-8Neu5Acα2-sp9	(Sia)2			187	2528	296			Neu5Acα2-8Neu5Acα2-sp9	(Sia)2
305	586	223	Neu5Gcβ2-6Galβ1-4GlcNAcβ-sp3				305	684	506	Neu5Gcβ2-6Galβ1-4GlcNAcβ-sp3				305	2246	146			Neu5Gcβ2-6Galβ1-4GlcNAcβ-sp3
372	611	56	Fucα1-2Galβ1-4(Fucα1-3)GlcNAcβ-sp3	Ley			372	678	130	Fucα1-2Galβ1-4(Fucα1-3)GlcNAcβ-sp3	Ley			372	1032	122			Fucα1-2Galβ1-4(Fucα1-3)GlcNAcβ-sp3	Ley
260	523	64	Galβ1-3(Fucβ1-4)GlcNAcβ-sp3				260	675	146	Galβ1-3(Fucβ1-4)GlcNAcβ-sp3				260	1270	177			Galβ1-3(Fucβ1-4)GlcNAcβ-sp3
66	2397	379	4-O-Su-GalNAcβ-sp3				66	672	264	4-O-Su-GalNAcβ-sp3				66	914	400			4-O-Su-GalNAcβ-sp3
388	370	99	Galβ1-4GlcNAcβ1-6(Galβ1-3)GalNAcα-sp3				388	672	159	Galβ1-4GlcNAcβ1-6(Galβ1-3)GalNAcα-sp3				388	1622	243			Galβ1-4GlcNAcβ1-6(Galβ1-3)GalNAcα-sp3
482	620	122	Galα1-3(Fucα1-2)Galβ1-3(Fucα1-4)GlcNAcβ-sp3	BLeb			482	660	200	Galα1-3(Fucα1-2)Galβ1-3(Fucα1-4)GlcNAcβ-sp3	BLeb			482	942	173			Galα1-3(Fucα1-2)Galβ1-3(Fucα1-4)GlcNAcβ-sp3	BLeb
483	586	52	Galα1-3(Fucα1-2)Galβ1-4(Fucα1-3)GlcNAcβ-sp3	BLey			483	637	68	Galα1-3(Fucα1-2)Galβ1-4(Fucα1-3)GlcNAcβ-sp3	BLey			483	1810	959			Galα1-3(Fucα1-2)Galβ1-4(Fucα1-3)GlcNAcβ-sp3	BLey
48	425	29	Neu5Acα-sp3				48	604	123	Neu5Acα-sp3				48	1402	807			Neu5Acα-sp3
99	242	75	Galβ1-4GlcNAcβ-sp8	N-acetyllactosamine, LN			99	602	314	Galβ1-4GlcNAcβ-sp8	N-acetyllactosamine, LN			99	1036	118			Galβ1-4GlcNAcβ-sp8	N-acetyllactosamine, LN
403	745	188	Galβ1-3GlcNAcβ1-3Galβ1-4GlcNAcβ-sp2				403	598	114	Galβ1-3GlcNAcβ1-3Galβ1-4GlcNAcβ-sp2				403	2072	83			Galβ1-3GlcNAcβ1-3Galβ1-4GlcNAcβ-sp2
434	408	64	Neu5Acα2-8Neu5Acα2-3Galβ1-4Glcβ-sp4	GD3			434	585	62	Neu5Acα2-8Neu5Acα2-3Galβ1-4Glcβ-sp4	GD3			434	1284	167			Neu5Acα2-8Neu5Acα2-3Galβ1-4Glcβ-sp4	GD3
303	378	63	Neu5Gcα2-3Galβ1-4GlcNAcβ-sp3				303	574	156	Neu5Gcα2-3Galβ1-4GlcNAcβ-sp3				303	450	110			Neu5Gcα2-3Galβ1-4GlcNAcβ-sp3
504	355	67	(Aβ1-4GNβ1-2Mα1)2-3,6-Mβ1-4GNβ1-4GNβ-sp4				504	540	116	(Aβ1-4GNβ1-2Mα1)2-3,6-Mβ1-4GNβ1-4GNβ-sp4				504	1562	174			(Aβ1-4GNβ1-2Mα1)2-3,6-Mβ1-4GNβ1-4GNβ-sp4
319	425	102	Neu5Acα2-3-(6-O-Su)Galβ1-4GlcNAcβ-sp3				319	528	82	Neu5Acα2-3-(6-O-Su)Galβ1-4GlcNAcβ-sp3				319	312	27			Neu5Acα2-3-(6-O-Su)Galβ1-4GlcNAcβ-sp3
316	406	128	Fucα1-2(6-Su)Galβ1-4GlcNAcβ-sp3				316	528	279	Fucα1-2(6-Su)Galβ1-4GlcNAcβ-sp3				316	895	201			Fucα1-2(6-Su)Galβ1-4GlcNAcβ-sp3
200	439	29	4-O-Su-GalNAcβ1-4GlcNAcβ-sp3				200	516	132	4-O-Su-GalNAcβ1-4GlcNAcβ-sp3				200	762	104			4-O-Su-GalNAcβ1-4GlcNAcβ-sp3
384	652	28	Galβ1-4GlcNAcβ1-3Galβ1-4GlcNAcβ-sp2	i			384	500	90	Galβ1-4GlcNAcβ1-3Galβ1-4GlcNAcβ-sp2	i			384	1892	125			Galβ1-4GlcNAcβ1-3Galβ1-4GlcNAcβ-sp2	i
302	394	41	Neu5Acβ2-6Galβ1-4GlcNAcβ-sp3				302	498	77	Neu5Acβ2-6Galβ1-4GlcNAcβ-sp3				302	1543	101			Neu5Acβ2-6Galβ1-4GlcNAcβ-sp3
426	528	64	Neu5Acα2-3Galβ1-3(Fucα1-4)GlcNAcβ-sp3	SiaLea			426	494	178	Neu5Acα2-3Galβ1-3(Fucα1-4)GlcNAcβ-sp3	SiaLea			426	942	216			Neu5Acα2-3Galβ1-3(Fucα1-4)GlcNAcβ-sp3	SiaLea
234	378	41	Galβ1-4(Fucα1-3)GlcNAcβ-sp3	Lex			234	494	96	Galβ1-4(Fucα1-3)GlcNAcβ-sp3	Lex			234	994	195			Galβ1-4(Fucα1-3)GlcNAcβ-sp3	Lex
429	314	67	Neu5Acα2-3(6-O-Su)Galβ1-4(Fucα1-3)GlcNAcβ-sp3	6'-O-Su-SiaLex			429	485	128	Neu5Acα2-3(6-O-Su)Galβ1-4(Fucα1-3)GlcNAcβ-sp3	6'-O-Su-SiaLex			429	1322	268			Neu5Acα2-3(6-O-Su)Galβ1-4(Fucα1-3)GlcNAcβ-sp3	6'-O-Su-SiaLex
442	390	31	Neu5Acα2-3 (GalNAcβ1-4)Galβ1-4Glcβ-sp4	GM2			442	476	114	Neu5Acα2-3 (GalNAcβ1-4)Galβ1-4Glcβ-sp4	GM2			442	2049	2204			Neu5Acα2-3 (GalNAcβ1-4)Galβ1-4Glcβ-sp4	GM2
804	366	43	[Galβ1-4GlcNAcβ-OCH2CH2]2NH				804	472	132	[Galβ1-4GlcNAcβ-OCH2CH2]2NH				804	3274	619			[Galβ1-4GlcNAcβ-OCH2CH2]2NH
360	417	83	Galα1-3(Fucα1-2)Galβ1-4GlcNAcβ-sp3	B (type 2)			360	471	113	Galα1-3(Fucα1-2)Galβ1-4GlcNAcβ-sp3	B (type 2)			360	1024	118			Galα1-3(Fucα1-2)Galβ1-4GlcNAcβ-sp3	B (type 2)
156	356	52	3-O-Su-Galβ1-4GlcNAcβ-sp2				156	471	114	3-O-Su-Galβ1-4GlcNAcβ-sp2				156	1210	115			3-O-Su-Galβ1-4GlcNAcβ-sp2
182	296	52	3,6-O-Su2-Galβ1-4GlcNAcβ-sp2				182	450	231	3,6-O-Su2-Galβ1-4GlcNAcβ-sp2				182	500	146			3,6-O-Su2-Galβ1-4GlcNAcβ-sp2
321	468	110	(Neu5Acα2-8)3-sp3	(Sia)3			321	445	96	(Neu5Acα2-8)3-sp3	(Sia)3			321	706	177			(Neu5Acα2-8)3-sp3	(Sia)3
505	620	82	(GNβ1-2Mα1)2-3,6-Mβ1-4GNβ1-4GNβ-sp4				505	431	125	(GNβ1-2Mα1)2-3,6-Mβ1-4GNβ1-4GNβ-sp4				505	774	156			(GNβ1-2Mα1)2-3,6-Mβ1-4GNβ1-4GNβ-sp4
435	273	23	Neu5Acα2-3Galβ1-4(2-O-Su-Fucα1-3)(6-O-Su-)GlcNAcβ-sp3				435	416	159	Neu5Acα2-3Galβ1-4(2-O-Su-Fucα1-3)(6-O-Su-)GlcNAcβ-sp3				435	980	31			Neu5Acα2-3Galβ1-4(2-O-Su-Fucα1-3)(6-O-Su-)GlcNAcβ-sp3
379	398	52	Galβ1-3GlcNAcβ1-3Galβ1-4GlcNAcβ-sp3				379	379	125	Galβ1-3GlcNAcβ1-3Galβ1-4GlcNAcβ-sp3				379	1426	164			Galβ1-3GlcNAcβ1-3Galβ1-4GlcNAcβ-sp3
310	242	63	Neu5Acα2-3Galβ1-4GlcNAcβ-O(CH2)3NH-amide-Neu5Acα2-3Galβ1-4GlcNAcβ-sp3				310	365	30	Neu5Acα2-3Galβ1-4GlcNAcβ-O(CH2)3NH-amide-Neu5Acα2-3Galβ1-4GlcNAcβ-sp3				310	726	56			Neu5Acα2-3Galβ1-4GlcNAcβ-O(CH2)3NH-amide-Neu5Acα2-3Galβ1-4GlcNAcβ-sp3
423	332	75	Neu5Acα2-3Galβ1-4(Fucα1-3)GlcNAcβ-sp3	SiaLex			423	362	142	Neu5Acα2-3Galβ1-4(Fucα1-3)GlcNAcβ-sp3	SiaLex			423	431	42			Neu5Acα2-3Galβ1-4(Fucα1-3)GlcNAcβ-sp3	SiaLex
288	452	35	3-O-Su-Galβ1-4(Fucα1-3)GlcNAcβ-sp3	3'-O-Su-Lex			288	358	13	3-O-Su-Galβ1-4(Fucα1-3)GlcNAcβ-sp3	3'-O-Su-Lex			288	825	133			3-O-Su-Galβ1-4(Fucα1-3)GlcNAcβ-sp3	3'-O-Su-Lex
419	335	142	3-O-SuGalβ1-4GlcNAcβ1-3Galβ1-4GlcNAcβ-sp3				419	356	34	3-O-SuGalβ1-4GlcNAcβ1-3Galβ1-4GlcNAcβ-sp3				419	1608	181			3-O-SuGalβ1-4GlcNAcβ1-3Galβ1-4GlcNAcβ-sp3
432	306	3	Neu5Acα2-3Galβ1-4(3-O-Su-Fucα1-3)GlcNAcβ-sp3				432	340	120	Neu5Acα2-3Galβ1-4(3-O-Su-Fucα1-3)GlcNAcβ-sp3				432	900	216			Neu5Acα2-3Galβ1-4(3-O-Su-Fucα1-3)GlcNAcβ-sp3
346	296	76	Neu5Acα2-3-(6-O-Su)Galβ1-4(6-O-Su)GlcNAcβ-sp3				346	340	94	Neu5Acα2-3-(6-O-Su)Galβ1-4(6-O-Su)GlcNAcβ-sp3				346	332	35			Neu5Acα2-3-(6-O-Su)Galβ1-4(6-O-Su)GlcNAcβ-sp3
489	308	93	Galβ1-4GlcNAcβ1-3(GlcNAcβ1-6)Galβ1-4GlcNAcβ-sp2				489	338	55	Galβ1-4GlcNAcβ1-3(GlcNAcβ1-6)Galβ1-4GlcNAcβ-sp2				489	797	136			Galβ1-4GlcNAcβ1-3(GlcNAcβ1-6)Galβ1-4GlcNAcβ-sp2
441	316	93	Neu5Acα2-6(Fucα1-2)Galβ1-4GlcNAcβ-sp3				441	336	57	Neu5Acα2-6(Fucα1-2)Galβ1-4GlcNAcβ-sp3				441	795	44			Neu5Acα2-6(Fucα1-2)Galβ1-4GlcNAcβ-sp3
428	348	87	Neu5Acα2-3Galβ1-4(Fucα1-3)(6-O-Su-)GlcNAcβ-sp3	6-O-Su-SiaLex			428	327	78	Neu5Acα2-3Galβ1-4(Fucα1-3)(6-O-Su-)GlcNAcβ-sp3	6-O-Su-SiaLex			428	572	7			Neu5Acα2-3Galβ1-4(Fucα1-3)(6-O-Su-)GlcNAcβ-sp3	6-O-Su-SiaLex
287	314	78	3-O-Su-Galβ1-3(Fucα1-4)GlcNAcβ-sp3	3'-O-Su-Lea			287	326	78	3-O-Su-Galβ1-3(Fucα1-4)GlcNAcβ-sp3	3'-O-Su-Lea			287	530	118			3-O-Su-Galβ1-3(Fucα1-4)GlcNAcβ-sp3	3'-O-Su-Lea
499	279	122	Galβ1-4GlcNAcβ1-6(Galβ1-4GlcNAcβ1-3)Galβ1-4GlcNAcβ-sp2	I			499	322	57	Galβ1-4GlcNAcβ1-6(Galβ1-4GlcNAcβ1-3)Galβ1-4GlcNAcβ-sp2	I			499	862	62			Galβ1-4GlcNAcβ1-6(Galβ1-4GlcNAcβ1-3)Galβ1-4GlcNAcβ-sp2	I
298	262	59	Neu5Acα2-3Galβ1-4GlcNAcβ-sp3	3'SLN			298	316	102	Neu5Acα2-3Galβ1-4GlcNAcβ-sp3	3'SLN			298	356	49			Neu5Acα2-3Galβ1-4GlcNAcβ-sp3	3'SLN
534	246	59	Neu5Acα2-6Galβ1-4GlcNAcβ1-3Galβ1-4GlcNAcβ-sp3				534	307	70	Neu5Acα2-6Galβ1-4GlcNAcβ1-3Galβ1-4GlcNAcβ-sp3				534	1008	125			Neu5Acα2-6Galβ1-4GlcNAcβ1-3Galβ1-4GlcNAcβ-sp3
345	168	29	Neu5Acα2-3Galβ1-3(6-O-Su)GalNAcα-sp3				345	282	79	Neu5Acα2-3Galβ1-3(6-O-Su)GalNAcα-sp3				345	164	21			Neu5Acα2-3Galβ1-3(6-O-Su)GalNAcα-sp3
627	195	49	(Siaα2-6Aβ1-4GNβ1-2Mα1)2-3,6-Mβ1-4GNβ1-4GNβ-sp4	YDS			627	241	42	(Siaα2-6Aβ1-4GNβ1-2Mα1)2-3,6-Mβ1-4GNβ1-4GNβ-sp4	YDS			627	646	107			(Siaα2-6Aβ1-4GNβ1-2Mα1)2-3,6-Mβ1-4GNβ1-4GNβ-sp4	YDS
																					>2

## Sheet: Donor 2_A Rh+
IgG		Colored wells - significant ligands, sorted by IgM signals					IgM							aC3
10098264_g2_g25_A555_A647_532$N$.csv							10098264_g2_g25_A555_A647_635$N$.csv							10098272_g0.8_A555$N$.csv
GalFile,C:\Users\Polyakova\Desktop\GAL\OSPS060818v1.gal							GalFile,C:\Users\Polyakova\Desktop\GAL\OSPS060818v1.gal							GalFile,C:\Users\Polyakova\Desktop\GAL\OSPS060818v1.gal
GID	Median	MAD	Structure	Common Name			GID	Median	MAD	Structure	Common Name			GID	Median	MAD	Structure	Common Name
246	47087	1299	GlcNAcβ1-2Galβ1-3GalNAcα-sp3				246	65535	0	GlcNAcβ1-2Galβ1-3GalNAcα-sp3				246	58104	5424	GlcNAcβ1-2Galβ1-3GalNAcα-sp3
149	44842	1665	GlсNAcβ1-4(6-O-Su)GlcNAcβ-sp2				149	65535	0	GlсNAcβ1-4(6-O-Su)GlcNAcβ-sp2				149	56942	5096	GlсNAcβ1-4(6-O-Su)GlcNAcβ-sp2
168	42321	4506	GlcNAcβ1-4Mur-L-Ala-D-i-Gln-Lys	GMDP-Lys			168	65535	0	GlcNAcβ1-4Mur-L-Ala-D-i-Gln-Lys	GMDP-Lys			168	56733	4901	GlcNAcβ1-4Mur-L-Ala-D-i-Gln-Lys	GMDP-Lys
808	37022	1677	Galα1-6Glcβ-sp3	melibiose			808	65535	0	Galα1-6Glcβ-sp3	melibiose			808	52290	9537	Galα1-6Glcβ-sp3	melibiose
1236	35752	2177	-4(D-Gro1-P-O-3)GalNAcβ1-3Galα1-4Galβ1-3GalNAcβ1-				1236	65535	0	-4(D-Gro1-P-O-3)GalNAcβ1-3Galα1-4Galβ1-3GalNAcβ1-				1236	53723	3526	-4(D-Gro1-P-O-3)GalNAcβ1-3Galα1-4Galβ1-3GalNAcβ1-
828	35384	4171	GlcNAcβ1-2Galβ-sp3				828	65535	0	GlcNAcβ1-2Galβ-sp3				828	52416	4108	GlcNAcβ1-2Galβ-sp3
1244	30693	5305	Escherichia coli O37				1244	65535	0	Escherichia coli O37		IgG-aC3b+aC3d		1244	41250	4041	Escherichia coli O37
507	4658	715	GalNAcα1-3GalNAcβ1-3Galα1-4Galβ1-4Glcβ-sp3	Fs-5			507	65535	0	GalNAcα1-3GalNAcβ1-3Galα1-4Galβ1-4Glcβ-sp3	Fs-5			507	51200	11838	GalNAcα1-3GalNAcβ1-3Galα1-4Galβ1-4Glcβ-sp3	Fs-5
360	1839	337	Galα1-3(Fucα1-2)Galβ1-4GlcNAcβ-sp3	B (type 2)			360	61122	6543	Galα1-3(Fucα1-2)Galβ1-4GlcNAcβ-sp3	B (type 2)			360	55966	3313	Galα1-3(Fucα1-2)Galβ1-4GlcNAcβ-sp3	B (type 2)
818	11442	1506	GalNAcα1-4GalNAcα-sp3				818	59115	7209	GalNAcα1-4GalNAcα-sp3				818	47952	6438	GalNAcα1-4GalNAcα-sp3
853	5150	1106	6-O-Su-Galα1-3GalNAcα-sp3				853	57050	12580	6-O-Su-Galα1-3GalNAcα-sp3				853	55240	7105	6-O-Su-Galα1-3GalNAcα-sp3
278	7000	1306	GalNAcα1-3GalNAcβ1-3Galβ-sp3	Fs-3			278	54570	16257	GalNAcα1-3GalNAcβ1-3Galβ-sp3	Fs-3			278	51784	5347	GalNAcα1-3GalNAcβ1-3Galβ-sp3	Fs-3
361	1618	279	Galα1-3(Fucα1-2)Galβ1-4GlcNAcβ-sp2	B (type 2)			361	48198	13989	Galα1-3(Fucα1-2)Galβ1-4GlcNAcβ-sp2	B (type 2)			361	46688	9320	Galα1-3(Fucα1-2)Galβ1-4GlcNAcβ-sp2	B (type 2)
1205	33660	5179	-3(GlcNAcβ1-2)Rhaα1-2Rhaα1-4Glcα1-3GalNAcβ1-				1205	44506	11947	-3(GlcNAcβ1-2)Rhaα1-2Rhaα1-4Glcα1-3GalNAcβ1-				1205	35927	3990	-3(GlcNAcβ1-2)Rhaα1-2Rhaα1-4Glcα1-3GalNAcβ1-
813	8172	1812	Galβ1-3GalNGcα-sp3				813	36509	14146	Galβ1-3GalNGcα-sp3				813	29926	9446	Galβ1-3GalNGcα-sp3
19	14120	3283	ManNAcβ-sp4				19	34712	10921	ManNAcβ-sp4				19	49936	7366	ManNAcβ-sp4
1015	34652	5220	-3(ManNAcβ1-2)Rhaα1-2Rhaα1-2Galα1-3GlcNAcβ1-				1015	34272	13729	-3(ManNAcβ1-2)Rhaα1-2Rhaα1-2Galα1-3GlcNAcβ1-				1015	20270	4867	-3(ManNAcβ1-2)Rhaα1-2Rhaα1-2Galα1-3GlcNAcβ1-
1021	36926	5901	-3(GlcNAcβ1-2)Rhaα1-2Rhaα1-4Glcα1-3GalNAcβ1-				1021	28719	645	-3(GlcNAcβ1-2)Rhaα1-2Rhaα1-4Glcα1-3GalNAcβ1-				1021	23904	13126	-3(GlcNAcβ1-2)Rhaα1-2Rhaα1-4Glcα1-3GalNAcβ1-
101	6943	1349	GalNAcα1-3GalNAcβ-sp3	Fs-2			101	27462	9320	GalNAcα1-3GalNAcβ-sp3	Fs-2			101	42582	1363	GalNAcα1-3GalNAcβ-sp3	Fs-2
855	882	191	(O-Su)4Glcα1-4(O-Su)3Glcβ-spacer				855	26968	4844	(O-Su)4Glcα1-4(O-Su)3Glcβ-spacer				855	17232	1831	(O-Su)4Glcα1-4(O-Su)3Glcβ-spacer
1307	13789	1245	-4(D-GroA1NH2(2-P-3))GalNAcβ1-4Galβ1-3FucNAc4Nβ1-				1307	24866	850	-4(D-GroA1NH2(2-P-3))GalNAcβ1-4Galβ1-3FucNAc4Nβ1-				1307	23577	1921	-4(D-GroA1NH2(2-P-3))GalNAcβ1-4Galβ1-3FucNAc4Nβ1-
363	3936	596	Galα1-3(Fucα1-2)Galβ1-3GalNAcβ-sp3	B (type 4)			363	23903	2176	Galα1-3(Fucα1-2)Galβ1-3GalNAcβ-sp3	B (type 4)			363	31568	6670	Galα1-3(Fucα1-2)Galβ1-3GalNAcβ-sp3	B (type 4)
2103	26903	6165	-3(R-Lac2-4Glcβ1-6Glcα1-4)Galβ1-6Galfβ1-3GalNAcβ1-				2103	23450	6738	-3(R-Lac2-4Glcβ1-6Glcα1-4)Galβ1-6Galfβ1-3GalNAcβ1-				2103	27843	11517	-3(R-Lac2-4Glcβ1-6Glcα1-4)Galβ1-6Galfβ1-3GalNAcβ1-
188	982	113	Neu5Acα2-8Neu5Acβ-sp9				188	23106	3712	Neu5Acα2-8Neu5Acβ-sp9				188	34918	2854	Neu5Acα2-8Neu5Acβ-sp9
1008	23523	1024	-3Galf2(30%)Acβ1-3Galα1-				1008	22873	6867	-3Galf2(30%)Acβ1-3Galα1-				1008	42398	4328	-3Galf2(30%)Acβ1-3Galα1-
297	750	156	Neu5Acβ2-6Galβ1-4Glcβ-sp2				297	21180	2561	Neu5Acβ2-6Galβ1-4Glcβ-sp2				297	35634	3411	Neu5Acβ2-6Galβ1-4Glcβ-sp2
344	1120	182	Neu5Acβ2-3Galβ1-4GlcNAcβ-sp3	b3’SLN			344	21138	10087	Neu5Acβ2-3Galβ1-4GlcNAcβ-sp3	b3’SLN			344	38974	7945	Neu5Acβ2-3Galβ1-4GlcNAcβ-sp3	b3’SLN
51	2134	477	Neu5Acβ-sp9				51	20924	7511	Neu5Acβ-sp9				51	36532	8214	Neu5Acβ-sp9
264	25504	916	Galβ1-4Galβ1-4GlcNAcβ-sp3				264	20290	9500	Galβ1-4Galβ1-4GlcNAcβ-sp3				264	31990	8829	Galβ1-4Galβ1-4GlcNAcβ-sp3
291	1261	87	Neu5Acβ2-6(Galβ1-3)GalNAcα-sp3				291	19768	3194	Neu5Acβ2-6(Galβ1-3)GalNAcα-sp3				291	36382	1374	Neu5Acβ2-6(Galβ1-3)GalNAcα-sp3
362	3059	902	Galα1-3(Fucα1-2)Galβ1-3GalNAcα-sp3	B (type 3)			362	19597	8471	Galα1-3(Fucα1-2)Galβ1-3GalNAcα-sp3	B (type 3)			362	38570	8074	Galα1-3(Fucα1-2)Galβ1-3GalNAcα-sp3	B (type 3)
24	21080	3598	GlcNAcα-sp3				24	19532	5280	GlcNAcα-sp3				24	27678	5825	GlcNAcα-sp3
820	19781	2417	GlcNAcβ1-4GalNAcα-sp3				820	18442	5160	GlcNAcβ1-4GalNAcα-sp3				820	35032	2741	GlcNAcβ1-4GalNAcα-sp3
251	4186	1636	GlcNAcβ1-4Galβ1-4GlcNAcβ-sp2				251	17495	6852	GlcNAcβ1-4Galβ1-4GlcNAcβ-sp2				251	38310	3490	GlcNAcβ1-4Galβ1-4GlcNAcβ-sp2
279	3936	341	Galβ1-3GlcNAcα1-3GalNAcα-sp3	LeCa3Tn			279	17447	5321	Galβ1-3GlcNAcα1-3GalNAcα-sp3	LeCa3Tn			279	36778	2160	Galβ1-3GlcNAcα1-3GalNAcα-sp3	LeCa3Tn
50	1390	243	Neu5Acβ-sp3				50	17054	6140	Neu5Acβ-sp3				50	33373	4194	Neu5Acβ-sp3
1258	26224	21076	-4ManNAc3NAcAβ1-2Rhaα1-3Rhaβ1-4GlcNAcα1-				1258	16912	3022	-4ManNAc3NAcAβ1-2Rhaα1-3Rhaβ1-4GlcNAcα1-				1258	33030	4970	-4ManNAc3NAcAβ1-2Rhaα1-3Rhaβ1-4GlcNAcα1-
302	605	145	Neu5Acβ2-6Galβ1-4GlcNAcβ-sp3				302	16486	2341	Neu5Acβ2-6Galβ1-4GlcNAcβ-sp3				302	34854	4790	Neu5Acβ2-6Galβ1-4GlcNAcβ-sp3
183	1607	266	4,6-O-Su2-Galβ1-4GlcNAcβ-sp2				183	15775	3586	4,6-O-Su2-Galβ1-4GlcNAcβ-sp2				183	30890	2970	4,6-O-Su2-Galβ1-4GlcNAcβ-sp2
410	6133	278	Galβ1-3GlcNAcα1-3Galβ1-3GlcNAcβ-sp3				410	15352	5157	Galβ1-3GlcNAcα1-3Galβ1-3GlcNAcβ-sp3				410	37660	2982	Galβ1-3GlcNAcα1-3Galβ1-3GlcNAcβ-sp3
1603	43216	2318	-2Glcβ1-3L6dTal2(85%)Acα1-3GlcNAcβ1-				1603	15098	2683	-2Glcβ1-3L6dTal2(85%)Acα1-3GlcNAcβ1-				1603	19280	2904	-2Glcβ1-3L6dTal2(85%)Acα1-3GlcNAcβ1-
340	1620	243	Galα1-3(Neu5Acβ2-6)GalNAcβ-sp3				340	14815	5459	Galα1-3(Neu5Acβ2-6)GalNAcβ-sp3				340	33138	4294	Galα1-3(Neu5Acβ2-6)GalNAcβ-sp3
173	1308	249	Neu5Acβ2-6GalNAcα-sp3				173	14084	3609	Neu5Acβ2-6GalNAcα-sp3				173	30273	3820	Neu5Acβ2-6GalNAcα-sp3
1254	2421	562	-2(ManNAcα1-3)Rhaα1-3Rhaα1-3Rhaα1-3GalNAcα1-				1254	13724	2481	-2(ManNAcα1-3)Rhaα1-3Rhaα1-3Rhaα1-3GalNAcα1-				1254	15991	7397	-2(ManNAcα1-3)Rhaα1-3Rhaα1-3Rhaα1-3GalNAcα1-
126	64900	942	6-Bn-Galα1-4(6-Bn)GlcNAcβ-sp3				126	13124	3575	6-Bn-Galα1-4(6-Bn)GlcNAcβ-sp3				126	47326	9999	6-Bn-Galα1-4(6-Bn)GlcNAcβ-sp3
1613	2335	510	-3(EtNAc1-P-6)GlcNAcα1-3D-Asp2Ac4-4)Qui4Nβ1-6Glcα1-4GalAα1-				1613	12854	4295	-3(EtNAc1-P-6)GlcNAcα1-3D-Asp2Ac4-4)Qui4Nβ1-6Glcα1-4GalAα1-				1613	30492	4280	-3(EtNAc1-P-6)GlcNAcα1-3D-Asp2Ac4-4)Qui4Nβ1-6Glcα1-4GalAα1-
80	33154	2277	Galα1-3GlcNAcβ-sp3				80	12744	3806	Galα1-3GlcNAcβ-sp3				80	32163	1529	Galα1-3GlcNAcβ-sp3
359	6129	1185	Galα1-3(Fucα1-2)Galβ1-3GlcNAcβ-sp3	B (type 1)			359	12744	6607	Galα1-3(Fucα1-2)Galβ1-3GlcNAcβ-sp3	B (type 1)			359	35020	3900	Galα1-3(Fucα1-2)Galβ1-3GlcNAcβ-sp3	B (type 1)
805	944	451	GalNAcβ1-4(6-O-Bn)GlcNAcβ-sp3				805	12423	5586	GalNAcβ1-4(6-O-Bn)GlcNAcβ-sp3				805	27137	6102	GalNAcβ1-4(6-O-Bn)GlcNAcβ-sp3
1412	45466	3960	-4LGulNAc3NAmAα1-4ManNAc3NAcAβ1-3DFucNAc4Acα1-				1412	12234	2085	-4LGulNAc3NAmAα1-4ManNAc3NAcAβ1-3DFucNAc4Acα1-				1412	20130	3407	-4LGulNAc3NAmAα1-4ManNAc3NAcAβ1-3DFucNAc4Acα1-
81	21547	2201	Galα1-4GlcNAcβ-sp3				81	12181	6043	Galα1-4GlcNAcβ-sp3				81	22404	7442	Galα1-4GlcNAcβ-sp3
501	9380	1923	Galβ1-3GalNAcβ1-3Galα1-4Galβ1-4Glcβ-sp4	Gb5			501	11966	6789	Galβ1-3GalNAcβ1-3Galα1-4Galβ1-4Glcβ-sp4	Gb5			501	29801	6970	Galβ1-3GalNAcβ1-3Galα1-4Galβ1-4Glcβ-sp4	Gb5
829	1964	248	GlcNAcβ1-4Galβ-sp3				829	11902	2224	GlcNAcβ1-4Galβ-sp3				829	28106	5751	GlcNAcβ1-4Galβ-sp3
1308	35832	4275	-3(Dhpa2-4Manβ1-4)Galα1-4GalNAcβ1-3GalNAcβ1-				1308	11430	1625	-3(Dhpa2-4Manβ1-4)Galα1-4GalNAcβ1-3GalNAcβ1-				1308	13942	752	-3(Dhpa2-4Manβ1-4)Galα1-4GalNAcβ1-3GalNAcβ1-
276	3569	892	GlcNAcβ1-4Galβ1-4GlcNAcβ-sp3				276	11354	5286	GlcNAcβ1-4Galβ1-4GlcNAcβ-sp3				276	27387	4588	GlcNAcβ1-4Galβ1-4GlcNAcβ-sp3
1253	25279	6190	-2Ribfβ1-4Galβ1-4GlcNAcα1-4Galβ1-3GlcNAcα1-				1253	11148	2090	-2Ribfβ1-4Galβ1-4GlcNAcα1-4Galβ1-3GlcNAcα1-				1253	22666	1919	-2Ribfβ1-4Galβ1-4GlcNAcα1-4Galβ1-3GlcNAcα1-
815	8752	510	Galα1-4GalNAcα-sp3				815	11090	2405	Galα1-4GalNAcα-sp3				815	20998	5128	Galα1-4GalNAcα-sp3
103	716	195	GalNAcα1-3GalNAcα-sp3	core 5			103	10440	8101	GalNAcα1-3GalNAcα-sp3	core 5			103	22215	1979	GalNAcα1-3GalNAcα-sp3	core 5
378	5338	1126	Galβ1-3GlcNAcα1-3Galβ1-4GlcNAcβ-sp3				378	10236	2933	Galβ1-3GlcNAcα1-3Galβ1-4GlcNAcβ-sp3				378	32244	3131	Galβ1-3GlcNAcα1-3Galβ1-4GlcNAcβ-sp3
184	1050	226	4,6-O-Su2-Galβ1-4GlcNAcβ-sp3				184	9905	5219	4,6-O-Su2-Galβ1-4GlcNAcβ-sp3				184	22680	6348	4,6-O-Su2-Galβ1-4GlcNAcβ-sp3
1255	45207	6719	-2Rha4NAcα1-3Fucα1-4Glcβ1-3GalNAcα1-				1255	9744	870	-2Rha4NAcα1-3Fucα1-4Glcβ1-3GalNAcα1-				1255	8201	4518	-2Rha4NAcα1-3Fucα1-4Glcβ1-3GalNAcα1-
1233	34996	7943	-2Rhaα1-2Rhaα1-2Rhaα1-2Glcα1-3GlcNAc6Acα1-				1233	9595	2291	-2Rhaα1-2Rhaα1-2Rhaα1-2Glcα1-3GlcNAc6Acα1-				1233	14742	2295	-2Rhaα1-2Rhaα1-2Rhaα1-2Glcα1-3GlcNAc6Acα1-
322	616	168	(Neu5Acα2-8)3β-sp3				322	8805	910	(Neu5Acα2-8)3β-sp3				322	14710	5763	(Neu5Acα2-8)3β-sp3
282	776	41	Galβ1-3Galβ1-4GlcNAcβ-sp3				282	8775	3297	Galβ1-3Galβ1-4GlcNAcβ-sp3				282	23159	3772	Galβ1-3Galβ1-4GlcNAcβ-sp3
158	870	165	4-O-Su-Galβ1-4GlcNAcβ-sp2				158	8643	3294	4-O-Su-Galβ1-4GlcNAcβ-sp2				158	21839	2170	4-O-Su-Galβ1-4GlcNAcβ-sp2
243	3612	405	GlcNAcα1-3Galβ1-4GlcNAcβ-sp3				243	8614	4367	GlcNAcα1-3Galβ1-4GlcNAcβ-sp3				243	26796	2767	GlcNAcα1-3Galβ1-4GlcNAcβ-sp3
1016	23174	5965	-2Ribfβ1-4Galβ1-4GlcNAcα1-4Galβ1-3GlcNAcα1-				1016	8287	1075	-2Ribfβ1-4Galβ1-4GlcNAcα1-4Galβ1-3GlcNAcα1-				1016	16206	3277	-2Ribfβ1-4Galβ1-4GlcNAcα1-4Galβ1-3GlcNAcα1-
1247	13350	5486	-6(Rhaα1-3)Manα1-2(Glcα1-3)Manα1-2Manα1-2Manb1-3GlcNAcα1-				1247	8087	1259	-6(Rhaα1-3)Manα1-2(Glcα1-3)Manα1-2Manα1-2Manb1-3GlcNAcα1-				1247	5407	681	-6(Rhaα1-3)Manα1-2(Glcα1-3)Manα1-2Manα1-2Manb1-3GlcNAcα1-
118	784	240	GlcNAcβ1-6GalNAcα-sp3	core 6			118	7792	1400	GlcNAcβ1-6GalNAcα-sp3	core 6			118	22898	5829	GlcNAcβ1-6GalNAcα-sp3	core 6
1249	10001	816	Escherichia coli O102				1249	7572	772	Escherichia coli O102				1249	5581	617	Escherichia coli O102
242	3649	617	GlcNAc1αa1-3Galβ1-4GlcNAcβ-sp2				242	7126	2426	GlcNAc1αa1-3Galβ1-4GlcNAcβ-sp2				242	22056	9148	GlcNAc1αa1-3Galβ1-4GlcNAcβ-sp2
1210	45575	6499	-6Manα1-2(Glcα1-4)Manα1-2(Glcα1-3)Manβ1-3GlcNAcα1-				1210	7064	906	-6Manα1-2(Glcα1-4)Manα1-2(Glcα1-3)Manβ1-3GlcNAcα1-				1210	11940	5088	-6Manα1-2(Glcα1-4)Manα1-2(Glcα1-3)Manβ1-3GlcNAcα1-
142	2421	428	GlcNAcα1-3GalNAcβ-sp3				142	7002	802	GlcNAcα1-3GalNAcβ-sp3				142	20224	6472	GlcNAcα1-3GalNAcβ-sp3
827	28366	3521	Glcβ1-3GalNAcβ-sp3				827	6536	1458	Glcβ1-3GalNAcβ-sp3				827	18711	4993	Glcβ1-3GalNAcβ-sp3
104	476	44	GalNAcβ1-3Galβ-sp3				104	6282	1391	GalNAcβ1-3Galβ-sp3				104	22774	4901	GalNAcβ1-3Galβ-sp3
193	4869	1147	3-O-Su-GalNAcβ1-4GlcNAcβ-sp3				193	6274	1469	3-O-Su-GalNAcβ1-4GlcNAcβ-sp3				193	19638	4738	3-O-Su-GalNAcβ1-4GlcNAcβ-sp3
82	27985	3256	Galα1-4GlcNAcβ-sp8				82	6178	669	Galα1-4GlcNAcβ-sp8				82	22246	12101	Galα1-4GlcNAcβ-sp8
1212	16509	5136	-3)Fucα1-3Xlufβ1-				1212	6052	800	-3)Fucα1-3Xlufβ1-				1212	8463	580	-3)Fucα1-3Xlufβ1-
1235	39544	818	-4(Rhaα1-2Fucα1-3)Manα1-3Fucα1-3GlcNAcβ1-				1235	5983	1020	-4(Rhaα1-2Fucα1-3)Manα1-3Fucα1-3GlcNAcβ1-				1235	17020	1780	-4(Rhaα1-2Fucα1-3)Manα1-3Fucα1-3GlcNAcβ1-
1017	22952	4240	-3GlcNAcβ1-3(Manβ1-4)Galα1-4Rhaα1-				1017	5906	901	-3GlcNAcβ1-3(Manβ1-4)Galα1-4Rhaα1-				1017	5462	4076	-3GlcNAcβ1-3(Manβ1-4)Galα1-4Rhaα1-
130	925	153	(6-O-Bn-Galβ1)-3GlcNAcβ-sp3				130	5728	1239	(6-O-Bn-Galβ1)-3GlcNAcβ-sp3				130	21448	1131	(6-O-Bn-Galβ1)-3GlcNAcβ-sp3
167	24326	3231	GlcNAcβ1-4-[HOOC(CH3)CH]-3-O-GlcNAcβ-sp4	GlcNAc-Mur			167	5670	885	GlcNAcβ1-4-[HOOC(CH3)CH]-3-O-GlcNAcβ-sp4	GlcNAc-Mur			167	11204	5002	GlcNAcβ1-4-[HOOC(CH3)CH]-3-O-GlcNAcβ-sp4	GlcNAc-Mur
211	6616	244	αKdo-(2→8)-αKdo-sp11				211	5582	3049	αKdo-(2→8)-αKdo-sp11				211	18707	9236	αKdo-(2→8)-αKdo-sp11
1705	2920	474	-3Galα1-4GalNAcα1-3FucNAcα1-3(EtN1-P-6)GlcAcβ1-				1705	5548	1718	-3Galα1-4GalNAcα1-3FucNAcα1-3(EtN1-P-6)GlcAcβ1-				1705	9190	1546	-3Galα1-4GalNAcα1-3FucNAcα1-3(EtN1-P-6)GlcAcβ1-
389	952	109	GalNAcβ1-3Galα1-4Galβ1-4Glcβ-sp3	Gb4, P			389	5522	2575	GalNAcβ1-3Galα1-4Galβ1-4Glcβ-sp3	Gb4, P			389	21012	2489	GalNAcβ1-3Galα1-4Galβ1-4Glcβ-sp3	Gb4, P
2005	33204	9848	-4GlcAβ1-2(Galα1-3)Man6(50%)Acβ1-4Manβ1-3GlcNAcβ1-				2005	5462	1374	-4GlcAβ1-2(Galα1-3)Man6(50%)Acβ1-4Manβ1-3GlcNAcβ1-				2005	8908	1947	-4GlcAβ1-2(Galα1-3)Man6(50%)Acβ1-4Manβ1-3GlcNAcβ1-
20	1778	539	Rhaα-sp3				20	5366	1686	Rhaα-sp3				20	12756	3662	Rhaα-sp3
483	492	58	Galα1-3(Fucα1-2)Galβ1-4(Fucα1-3)GlcNAcβ-sp3	BLey			483	5356	1071	Galα1-3(Fucα1-2)Galβ1-4(Fucα1-3)GlcNAcβ-sp3	BLey			483	16082	4721	Galα1-3(Fucα1-2)Galβ1-4(Fucα1-3)GlcNAcβ-sp3	BLey
1018	19774	6510	-6Glcα1-4(GlcNAcβ1-3)Galβ1-3GalNAcα1-3GlcNAcβ1-				1018	5325	251	-6Glcα1-4(GlcNAcβ1-3)Galβ1-3GalNAcα1-3GlcNAcβ1-				1018	5020	1049	-6Glcα1-4(GlcNAcβ1-3)Galβ1-3GalNAcα1-3GlcNAcβ1-
1223	13772	6996	-3(S-Lac2-4)GlcNAcβ1-2Rhaα1-2Rhaα1-3(Glcβ1-2)Rhaα1-3GlcNAcβ1-				1223	5209	827	-3(S-Lac2-4)GlcNAcβ1-2Rhaα1-2Rhaα1-3(Glcβ1-2)Rhaα1-3GlcNAcβ1-				1223	7542	1310	-3(S-Lac2-4)GlcNAcβ1-2Rhaα1-2Rhaα1-3(Glcβ1-2)Rhaα1-3GlcNAcβ1-
1232	17050	1491	Galα1-2Galα1-2(Galb1-4)Glcα1-3Glcα1-/inner core-lipid A/				1232	5069	715	Galα1-2Galα1-2(Galb1-4)Glcα1-3Glcα1-/inner core-lipid A/				1232	10237	4259	Galα1-2Galα1-2(Galb1-4)Glcα1-3Glcα1-/inner core-lipid A/
1312	9757	2554	-4Glcβ1-3Galα1-4GalNAcβ1-4(L-Ser2-6)GlcAβ1-3GalNAcβ1-				1312	5038	759	-4Glcβ1-3Galα1-4GalNAcβ1-4(L-Ser2-6)GlcAβ1-3GalNAcβ1-				1312	13266	5772	-4Glcβ1-3Galα1-4GalNAcβ1-4(L-Ser2-6)GlcAβ1-3GalNAcβ1-
2013	44444	4343	Shigella boydii type X				2013	5026	194	Shigella boydii type X				2013	7364	870	Shigella boydii type X
227	676	122	Galα1-3(Fucα1-2)Galβ-sp5	Btri			227	4873	1784	Galα1-3(Fucα1-2)Galβ-sp5	Btri			227	18438	5132	Galα1-3(Fucα1-2)Galβ-sp5	Btri
2006	5356	1546	-6(R-Lac2-4)Glcβ1-4GalNAcα1-3GalNAcβ1-				2006	4742	523	-6(R-Lac2-4)Glcβ1-4GalNAcα1-3GalNAcβ1-				2006	7610	2531	-6(R-Lac2-4)Glcβ1-4GalNAcα1-3GalNAcβ1-
380	29224	3944	Galβ1-3GlcNAcα1-6Galβ1-4GlcNAcβ-sp2				380	4679	426	Galβ1-3GlcNAcα1-6Galβ1-4GlcNAcβ-sp2				380	19656	3152	Galβ1-3GlcNAcα1-6Galβ1-4GlcNAcβ-sp2
11	1128	256	GlcNAcβ-sp2				11	4674	926	GlcNAcβ-sp2				11	14523	4397	GlcNAcβ-sp2
202	46746	9058	6-O-Su-GalNAcβ1-4(6-O-Su)GlcNAcβ-sp3				202	4652	899	6-O-Su-GalNAcβ1-4(6-O-Su)GlcNAcβ-sp3				202	3331	1244	6-O-Su-GalNAcβ1-4(6-O-Su)GlcNAcβ-sp3
1606	15886	3361	-3GlcNAcβ1-3(S,R-CetLys2-6GalAα1-4)Galα1-				1606	4588	486	-3GlcNAcβ1-3(S,R-CetLys2-6GalAα1-4)Galα1-				1606	7838	2042	-3GlcNAcβ1-3(S,R-CetLys2-6GalAα1-4)Galα1-
800	1390	359	GlcNAcα1-4GlcNAcβ-sp3				800	4467	926	GlcNAcα1-4GlcNAcβ-sp3				800	11760	2328	GlcNAcα1-4GlcNAcβ-sp3
159	710	165	4-O-Su-Galβ1-4GlcNAcβ-sp3				159	4388	1649	4-O-Su-Galβ1-4GlcNAcβ-sp3				159	13150	7591	4-O-Su-Galβ1-4GlcNAcβ-sp3
10	1108	284	GlcNAcβ-sp3				10	4368	2334	GlcNAcβ-sp3				10	11874	5168	GlcNAcβ-sp3
8003	11882	1517	-4(Fucα1-3)GlcNAc6(30%)Acα1-4GlcAα1-3Fucα1-3GlcNAcβ1- LPS				8003	4346	780	-4(Fucα1-3)GlcNAc6(30%)Acα1-4GlcAα1-3Fucα1-3GlcNAcβ1- LPS				8003	9651	1058	-4(Fucα1-3)GlcNAc6(30%)Acα1-4GlcAα1-3Fucα1-3GlcNAcβ1- LPS
1238	10782	3081	-3Galα1-3(GlcAb1-4)Fucα1-4GlcNAcβ1-3Fucα1-3GlcNAcβ1-				1238	4258	1451	-3Galα1-3(GlcAb1-4)Fucα1-4GlcNAcβ1-3Fucα1-3GlcNAcβ1-				1238	3780	93	-3Galα1-3(GlcAb1-4)Fucα1-4GlcNAcβ1-3Fucα1-3GlcNAcβ1-
2218	12192	3040	Shigella flexneri type Ya				2218	4253	603	Shigella flexneri type Ya				2218	4304	800	Shigella flexneri type Ya
817	14914	2414	GalNAcβ1-4GalNAcα-sp3				817	4112	1313	GalNAcβ1-4GalNAcα-sp3				817	10354	3251	GalNAcβ1-4GalNAcα-sp3
55	2591	454	3-O-Su-GlcNAcβ-sp3				55	4002	814	3-O-Su-GlcNAcβ-sp3				55	12107	1698	3-O-Su-GlcNAcβ-sp3
196	1394	284	3-O-Su-GalNAcβ1-4(3-O-Su)-GlcNAcβ-sp3				196	3932	837	3-O-Su-GalNAcβ1-4(3-O-Su)-GlcNAcβ-sp3				196	8148	1606	3-O-Su-GalNAcβ1-4(3-O-Su)-GlcNAcβ-sp3
88	18401	6093	Galβ1-3GalNAcβ-sp3	Tββ			88	3890	1179	Galβ1-3GalNAcβ-sp3	Tββ			88	13917	6882	Galβ1-3GalNAcβ-sp3	Tββ
826	8937	1453	Glcβ1-3GalNAcα-sp3				826	3786	1036	Glcβ1-3GalNAcα-sp3				826	10178	3980	Glcβ1-3GalNAcα-sp3
178	816	197	6-O-Su-Galβ1-4(6-O-Su)Glcβ-sp2				178	3754	1185	6-O-Su-Galβ1-4(6-O-Su)Glcβ-sp2				178	7700	4279	6-O-Su-Galβ1-4(6-O-Su)Glcβ-sp2
1217	6713	927	-2(RhaNAc3NFoβ1-3)Manβ1-3Galα1-4Rhaα1-3GlcNAcα1-				1217	3617	135	-2(RhaNAc3NFoβ1-3)Manβ1-3Galα1-4Rhaα1-3GlcNAcα1-				1217	4782	769	-2(RhaNAc3NFoβ1-3)Manβ1-3Galα1-4Rhaα1-3GlcNAcα1-
1248	19618	5302	GlcNAcα1-2Glcα1-2Glcα1-3(Galα1-6)Glcα1-/inner core-lipid A/				1248	3598	387	GlcNAcα1-2Glcα1-2Glcα1-3(Galα1-6)Glcα1-/inner core-lipid A/				1248	11776	2480	GlcNAcα1-2Glcα1-2Glcα1-3(Galα1-6)Glcα1-/inner core-lipid A/
396	15596	5093	(GlcNAcβ1)3-3,4,6-GalNAcα-sp3				396	3569	333	(GlcNAcβ1)3-3,4,6-GalNAcα-sp3				396	5492	620	(GlcNAcβ1)3-3,4,6-GalNAcα-sp3
197	6990	1001	3,6-O-Su2-GalNAcβ1-4-GlcNAcβ-sp3				197	3559	489	3,6-O-Su2-GalNAcβ1-4-GlcNAcβ-sp3				197	4972	1565	3,6-O-Su2-GalNAcβ1-4-GlcNAcβ-sp3
2102	15092	7672	-1D-Gro3-P-6Glcβ1-4(Glcα1-6Gal2(25%)Acα1-3)FucNAcα1-3GlcNAcβ1-				2102	3513	466	-1D-Gro3-P-6Glcβ1-4(Glcα1-6Gal2(25%)Acα1-3)FucNAcα1-3GlcNAcβ1-				2102	3353	348	-1D-Gro3-P-6Glcβ1-4(Glcα1-6Gal2(25%)Acα1-3)FucNAcα1-3GlcNAcβ1-
1227	14916	2247					1227	3432	546					1227	6183	1244
3	4959	3723	Galβ-sp3				3	3354	2457	Galβ-sp3				3	594	259	Galβ-sp3
2212	9515	3030	-2Rhaα1-2Rhaα1-3Rhaα1-3GlcNAcβ1-				2212	3284	334	-2Rhaα1-2Rhaα1-3Rhaα1-3GlcNAcβ1-				2212	2219	129	-2Rhaα1-2Rhaα1-3Rhaα1-3GlcNAcβ1-
819	2882	287	Glcβ1-4GalNAcα-sp3				819	3258	817	Glcβ1-4GalNAcα-sp3				819	8080	4001	Glcβ1-4GalNAcα-sp3
2007	6674	727	-3Rhaβ1-4Rhaα1-2Rhaα1-2GalAα1-3GalNAcα1-				2007	3244	160	-3Rhaβ1-4Rhaα1-2Rhaα1-2GalAα1-3GalNAcα1-				2007	1152	285	-3Rhaβ1-4Rhaα1-2Rhaα1-2GalAα1-3GalNAcα1-
13	925	199	GlcNAcβ-sp8				13	3241	723	GlcNAcβ-sp8				13	8635	3423	GlcNAcβ-sp8
825	11524	1447	Glcβ1-3GlcNAcβ-sp3				825	3232	990	Glcβ1-3GlcNAcβ-sp3				825	6684	1963	Glcβ1-3GlcNAcβ-sp3
1204	6744	915	-2(S-3HOBut1-4)Qui4Nα1-4GalNAcβ1-4Rhaα1-3GlcNAc6(30%)Acβ1-				1204	3229	517	-2(S-3HOBut1-4)Qui4Nα1-4GalNAcβ1-4Rhaα1-3GlcNAc6(30%)Acβ1-				1204	4006	368	-2(S-3HOBut1-4)Qui4Nα1-4GalNAcβ1-4Rhaα1-3GlcNAc6(30%)Acβ1-
140	8818	2182	Galα1-3GalNAc(fur)β-sp3				140	3214	539	Galα1-3GalNAc(fur)β-sp3				140	7872	4935	Galα1-3GalNAc(fur)β-sp3
229	841	234	Galβ1-3Galβ1-4GlcNAcβ-sp4				229	3146	1205	Galβ1-3Galβ1-4GlcNAcβ-sp4				229	8942	7801	Galβ1-3Galβ1-4GlcNAcβ-sp4
1014	24788	4855	-2Galβ1-3GlcNAcα1-4Rhaα1-3GlcNAcβ1-				1014	3092	568	-2Galβ1-3GlcNAcα1-4Rhaα1-3GlcNAcβ1-				1014	6210	1191	-2Galβ1-3GlcNAcα1-4Rhaα1-3GlcNAcβ1-
1803	26291	3922	-4GalN6Acα1-3DFuc2Acα1-3(EtN1-P-6)GlcNAcβ1-3Galα1-				1803	3087	544	-4GalN6Acα1-3DFuc2Acα1-3(EtN1-P-6)GlcNAcβ1-3Galα1-				1803	1358	461	-4GalN6Acα1-3DFuc2Acα1-3(EtN1-P-6)GlcNAcβ1-3Galα1-
1231	11610	3523	-2Glcβ1-6GlcNAcα1-3FucNAcα1-3GlcNAcβ1-				1231	2994	106	-2Glcβ1-6GlcNAcα1-3FucNAcα1-3GlcNAcβ1-				1231	4348	743	-2Glcβ1-6GlcNAcα1-3FucNAcα1-3GlcNAcβ1-
1202	22237	5916	-2Galβ1-3FucNAcα1-3GlcNAcβ1-				1202	2923	447	-2Galβ1-3FucNAcα1-3GlcNAcβ1-				1202	3015	1493	-2Galβ1-3FucNAcα1-3GlcNAcβ1-
226	788	195	Galα1-3(Fucα1-2)Galβ-sp3	Btri			226	2923	1731	Galα1-3(Fucα1-2)Galβ-sp3	Btri			226	14524	2143	Galα1-3(Fucα1-2)Galβ-sp3	Btri
1416	7030	2567	-2Rhaα1-3FucNAcα1-3FucNAcα1-3DFucNAcα1-				1416	2918	174	-2Rhaα1-3FucNAcα1-3FucNAcα1-3DFucNAcα1-				1416	1722	211	-2Rhaα1-3FucNAcα1-3FucNAcα1-3DFucNAcα1-
1011	30736	13061	-3(GalNAcA6NH2α1-2)Rhaα1-2Rhaα1-3Rhaα1-2Rhaα1-3GlcNAcβ1-				1011	2916	568	-3(GalNAcA6NH2α1-2)Rhaα1-2Rhaα1-3Rhaα1-2Rhaα1-3GlcNAcβ1-				1011	2760	379	-3(GalNAcA6NH2α1-2)Rhaα1-2Rhaα1-3Rhaα1-2Rhaα1-3GlcNAcβ1-
139	1842	529	Galβ1-4GlcNAcα-sp3				139	2908	893	Galβ1-4GlcNAcα-sp3				139	9203	2885	Galβ1-4GlcNAcα-sp3
2012	36632	9721	-4Glcα1-4GlcAβ1-3GlcNAcα1-3Rhaα1-				2012	2890	648	-4Glcα1-4GlcAβ1-3GlcNAcα1-3Rhaα1-				2012	5546	916	-4Glcα1-4GlcAβ1-3GlcNAcα1-3Rhaα1-
2219	9843	2238	-2Rha3(%)Acα1-2Rhaα1-3Rhaα1-3GlcNAc6(%)Acβ1-				2219	2868	149	-2Rha3(%)Acα1-2Rhaα1-3Rhaα1-3GlcNAc6(%)Acβ1-				2219	1414	232	-2Rha3(%)Acα1-2Rhaα1-3Rhaα1-3GlcNAc6(%)Acβ1-
1009	24316	4219	-3(S-3HOBut1-2Ala1-4)Qui4Nβ1-6GlcNAcα1-3QuiNAcα1-3GlcNAcα1-				1009	2866	170	-3(S-3HOBut1-2Ala1-4)Qui4Nβ1-6GlcNAcα1-3QuiNAcα1-3GlcNAcα1-				1009	2266	408	-3(S-3HOBut1-2Ala1-4)Qui4Nβ1-6GlcNAcα1-3QuiNAcα1-3GlcNAcα1-
1222	1356	362	-3Rhaα1-3Rhaα1-2Glcα1-3GlcNAcα1-				1222	2832	283	-3Rhaα1-3Rhaα1-2Glcα1-3GlcNAcα1-				1222	4210	717	-3Rhaα1-3Rhaα1-2Glcα1-3GlcNAcα1-
1245	18750	2270	-2Galβ1-4Manβ1-4Galα1-3GlcNAcβ1-				1245	2802	422	-2Galβ1-4Manβ1-4Galα1-3GlcNAcβ1-				1245	3140	259	-2Galβ1-4Manβ1-4Galα1-3GlcNAcβ1-
1256	24259	2804	-4(Rhaα1-3)(Glcα1-6)Glcα1-3GalNAcα1-3GalNAcβ1-				1256	2776	136	-4(Rhaα1-3)(Glcα1-6)Glcα1-3GalNAcα1-3GalNAcβ1-				1256	1700	394	-4(Rhaα1-3)(Glcα1-6)Glcα1-3GalNAcα1-3GalNAcβ1-
180	362	105	6-O-Su-Galβ1-4(6-O-Su)GlcNAcβ-sp2				180	2684	422	6-O-Su-Galβ1-4(6-O-Su)GlcNAcβ-sp2				180	4026	2835	6-O-Su-Galβ1-4(6-O-Su)GlcNAcβ-sp2
1243	37994	8182	-4(Rhaα1-2Fucα1-3)Manα1-3Fucα1-3GlcNAcβ1-				1243	2658	537	-4(Rhaα1-2Fucα1-3)Manα1-3Fucα1-3GlcNAcβ1-				1243	6472	2643	-4(Rhaα1-2Fucα1-3)Manα1-3Fucα1-3GlcNAcβ1-
85	1841	223	Galβ1-3GlcNAcβ-sp3	Lec			85	2634	477	Galβ1-3GlcNAcβ-sp3	Lec			85	9601	1961	Galβ1-3GlcNAcβ-sp3	Lec
41	812	150	6-O-Su-GalNAcα-sp3				41	2622	406	6-O-Su-GalNAcα-sp3				41	5328	875	6-O-Su-GalNAcα-sp3
86	906	122	Galβ1-3GlcNAcβ-sp2	Lec			86	2604	620	Galβ1-3GlcNAcβ-sp2	Lec			86	9894	3009	Galβ1-3GlcNAcβ-sp2	Lec
811	358	46	3,6-O-Me2-Glcβ1-4(2,3-O-Me2)Rhaβ-O(p-C6H4)-OCH2CH2NH2				811	2588	776	3,6-O-Me2-Glcβ1-4(2,3-O-Me2)Rhaβ-O(p-C6H4)-OCH2CH2NH2				811	3261	2116	3,6-O-Me2-Glcβ1-4(2,3-O-Me2)Rhaβ-O(p-C6H4)-OCH2CH2NH2
1201	5884	1228	-4(Colα1-3)(Colα1-6)Glcα1-4Galα1-3GlcNAcβ1-				1201	2569	248	-4(Colα1-3)(Colα1-6)Glcα1-4Galα1-3GlcNAcβ1-				1201	3718	428	-4(Colα1-3)(Colα1-6)Glcα1-4Galα1-3GlcNAcβ1-
154	1462	292	3-O-Su-Galβ1-3GlcNAcβ-sp3				154	2568	176	3-O-Su-Galβ1-3GlcNAcβ-sp3				154	6782	4033	3-O-Su-Galβ1-3GlcNAcβ-sp3
821	2362	511	Galα1-4Galβ-sp3				821	2566	939	Galα1-4Galβ-sp3				821	7386	3090	Galα1-4Galβ-sp3
2213	6145	1986	-3Rhaα1-3(Glcα1-4)GlcNAcβ1-2Rhaα1-2Rhaα1-				2213	2564	248	-3Rhaα1-3(Glcα1-4)GlcNAcβ1-2Rhaα1-2Rhaα1-				2213	1942	378	-3Rhaα1-3(Glcα1-4)GlcNAcβ1-2Rhaα1-2Rhaα1-
1305	24250	4787	Providencia rustigianii O11 capsular polysaccharide				1305	2554	461	Providencia rustigianii O11 capsular polysaccharide				1305	3964	763	Providencia rustigianii O11 capsular polysaccharide
1246	11064	3098	-4(D-aThr3(70%)Ac2-6)GlcAβ1-6Galβ1-6Glcβ1-3GalNAc6(15%)Acβ1-				1246	2534	403	-4(D-aThr3(70%)Ac2-6)GlcAβ1-6Galβ1-6Glcβ1-3GalNAc6(15%)Acβ1-				1246	2237	909	-4(D-aThr3(70%)Ac2-6)GlcAβ1-6Galβ1-6Glcβ1-3GalNAc6(15%)Acβ1-
1026	4295	1560	-2(Glcα1-4)Glcβ1-2Fuc3NRHbβ1-6GlcNAcα1-4GalNAcα1-3(Glcα1-6)GlcNAcβ1-				1026	2526	135	-2(Glcα1-4)Glcβ1-2Fuc3NRHbβ1-6GlcNAcα1-4GalNAcα1-3(Glcα1-6)GlcNAcβ1-				1026	2632	674	-2(Glcα1-4)Glcβ1-2Fuc3NRHbβ1-6GlcNAcα1-4GalNAcα1-3(Glcα1-6)GlcNAcβ1-
2216	14211	3919	Shigella flexneri type 5c				2216	2454	227	Shigella flexneri type 5c				2216	1440	288	Shigella flexneri type 5c
9006	25618	2735	Saccharomyces cerevisiae zymosan A SIGMA				9006	2432	529	Saccharomyces cerevisiae zymosan A SIGMA				9006	1966	332	Saccharomyces cerevisiae zymosan A SIGMA
232	558	203	Galβ1-4GlcNAcβ1-6GalNAcα-sp3				232	2418	1119	Galβ1-4GlcNAcβ1-6GalNAcα-sp3				232	13530	1247	Galβ1-4GlcNAcβ1-6GalNAcα-sp3
1226	14296	4267	-4(Fucα1-3)GlcNAc6(30%)Acα1-4GlcAα1-3Fucα1-3GlcNAcβ1-				1226	2379	433	-4(Fucα1-3)GlcNAc6(30%)Acα1-4GlcAα1-3Fucα1-3GlcNAcβ1-				1226	4944	962	-4(Fucα1-3)GlcNAc6(30%)Acα1-4GlcAα1-3Fucα1-3GlcNAcβ1-
1023	28182	2794	-3(Galβ1-4)Galβ1-4(GlcNAcβ1-2)Glcβ1-3GalNAcβ1-				1023	2375	471	-3(Galβ1-4)Galβ1-4(GlcNAcβ1-2)Glcβ1-3GalNAcβ1-				1023	2962	779	-3(Galβ1-4)Galβ1-4(GlcNAcβ1-2)Glcβ1-3GalNAcβ1-
1209	2667	150	-4Quip3NAcα1-3Rhaα1-4Galβ1-3GalNAcα1-				1209	2358	236	-4Quip3NAcα1-3Rhaα1-4Galβ1-3GalNAcα1-				1209	1914	408	-4Quip3NAcα1-3Rhaα1-4Galβ1-3GalNAcα1-
2208	17470	4495	-3GlcNAcβ1-2(Glcα1-3)Rhaα1-2(Glcα1-3)Rhaα1-3Rhaα1-				2208	2354	144	-3GlcNAcβ1-2(Glcα1-3)Rhaα1-2(Glcα1-3)Rhaα1-3Rhaα1-				2208	1256	146	-3GlcNAcβ1-2(Glcα1-3)Rhaα1-2(Glcα1-3)Rhaα1-3Rhaα1-
1220	6482	1693	-2Fuc3(65%)Ac4(35%)Acα1-2Galβ1-3GalNAcα1-3GalNAcα1-				1220	2344	261	-2Fuc3(65%)Ac4(35%)Acα1-2Galβ1-3GalNAcα1-3GalNAcα1-				1220	836	173	-2Fuc3(65%)Ac4(35%)Acα1-2Galβ1-3GalNAcα1-3GalNAcα1-
161	686	173	6-O-Su-Galβ1-3GlcNAcβ-sp3				161	2327	429	6-O-Su-Galβ1-3GlcNAcβ-sp3				161	7946	1758	6-O-Su-Galβ1-3GlcNAcβ-sp3
377	683	40	Galβ1-3GlcNAcβ1-3Galβ1-3GlcNAcβ-sp2				377	2310	177	Galβ1-3GlcNAcβ1-3Galβ1-3GlcNAcβ-sp2				377	8658	2939	Galβ1-3GlcNAcβ1-3Galβ1-3GlcNAcβ-sp2
1206	1928	532	-3Fucf2(50%)Acβ1-3-6dmanHepβ1-				1206	2307	409	-3Fucf2(50%)Acβ1-3-6dmanHepβ1-				1206	8686	992	-3Fucf2(50%)Acβ1-3-6dmanHepβ1-
481	18548	918	Galα1-3Galβ1-4GlcNAcβ1-3Galβ1-4Glcβ-sp4	Galili (penta)			481	2304	405	Galα1-3Galβ1-4GlcNAcβ1-3Galβ1-4Glcβ-sp4	Galili (penta)			481	7136	5459	Galα1-3Galβ1-4GlcNAcβ1-3Galβ1-4Glcβ-sp4	Galili (penta)
1007	6590	1728	-2(Galfα1-4)Galα1-3ManNAcβ1-6Galfβ1-3GlcNAcβ1-				1007	2241	476	-2(Galfα1-4)Galα1-3ManNAcβ1-6Galfβ1-3GlcNAcβ1-				1007	4666	481	-2(Galfα1-4)Galα1-3ManNAcβ1-6Galfβ1-3GlcNAcβ1-
267	1105	185	GlcNAcβ1-3Galβ1-3GlcNAcβ-sp3				267	2196	299	GlcNAcβ1-3Galβ1-3GlcNAcβ-sp3				267	9624	2010	GlcNAcβ1-3Galβ1-3GlcNAcβ-sp3
386	448	64	Galβ1-4GlcNAcα1-6Galβ1-4GlcNAcβ-sp2				386	2146	320	Galβ1-4GlcNAcα1-6Galβ1-4GlcNAcβ-sp2				386	6993	1500	Galβ1-4GlcNAcα1-6Galβ1-4GlcNAcβ-sp2
1005	2366	1175	-4Qui3NAcα1-3Rhaα1-4Galβ1-3(Glcβ1-4)GalNAcα1-				1005	2126	173	-4Qui3NAcα1-3Rhaα1-4Galβ1-3(Glcβ1-4)GalNAcα1-				1005	2586	757	-4Qui3NAcα1-3Rhaα1-4Galβ1-3(Glcβ1-4)GalNAcα1-
1006	9262	2658	-4(Fucα1-3)GalNAcα1-6Man2(20%)Ac3(40%)Ac4(20%)Acα1-3Fucα1-3(Glcβ1-4)Galβ1-				1006	2123	295	-4(Fucα1-3)GalNAcα1-6Man2(20%)Ac3(40%)Ac4(20%)Acα1-3Fucα1-3(Glcβ1-4)Galβ1-				1006	2098	185	-4(Fucα1-3)GalNAcα1-6Man2(20%)Ac3(40%)Ac4(20%)Acα1-3Fucα1-3(Glcβ1-4)Galβ1-
4	2397	585	GalNAcα1-OSer	Tn-Ser			4	2088	614	GalNAcα1-OSer	Tn-Ser			4	706	185	GalNAcα1-OSer	Tn-Ser
901	408	78	biot-CMG2-NH2				901	2069	903	biot-CMG2-NH2				901	35142	1859	biot-CMG2-NH2
1003	18562	4780	-4(Fucα1-3)GalNα1-6ManNα1-3Fucα1-3(Glcβ1-4)Galβ1-				1003	2060	268	-4(Fucα1-3)GalNα1-6ManNα1-3Fucα1-3(Glcβ1-4)Galβ1-				1003	1852	235	-4(Fucα1-3)GalNα1-6ManNα1-3Fucα1-3(Glcβ1-4)Galβ1-
1604	4326	1176	-4(LAltpAα1-3)GalNAcα1-3GalAα1-3GlcNAcα1-				1604	1990	316	-4(LAltpAα1-3)GalNAcα1-3GalAα1-3GlcNAcα1-				1604	1597	351	-4(LAltpAα1-3)GalNAcα1-3GalAα1-3GlcNAcα1-
401	780	116	Galβ1-3GlcNAcβ1-3Galβ1-3GlcNAcβ-sp3				401	1988	415	Galβ1-3GlcNAcβ1-3Galβ1-3GlcNAcβ-sp3				401	8264	1904	Galβ1-3GlcNAcβ1-3Galβ1-3GlcNAcβ-sp3
331	1350	63	Neu5Gcα2-3Galβ1-3GlcNAcβ-sp3				331	1985	198	Neu5Gcα2-3Galβ1-3GlcNAcβ-sp3				331	8407	1655	Neu5Gcα2-3Galβ1-3GlcNAcβ-sp3
105	1052	150	GalNAcβ1-3GalNAcβ-sp3	para-Fs			105	1956	275	GalNAcβ1-3GalNAcβ-sp3	para-Fs			105	8693	2302	GalNAcβ1-3GalNAcβ-sp3	para-Fs
1211	4416	857	-2(Galfα1-4)Galα1-3ManNAcβ1-6Galfβ1-3GlcNAcβ1-				1211	1950	115	-2(Galfα1-4)Galα1-3ManNAcβ1-6Galfβ1-3GlcNAcβ1-				1211	2008	563	-2(Galfα1-4)Galα1-3ManNAcβ1-6Galfβ1-3GlcNAcβ1-
365	616	90	Galα1-4(Fucα1-2)Galβ1-4GlcNAcβ-sp3				365	1930	827	Galα1-4(Fucα1-2)Galβ1-4GlcNAcβ-sp3				365	8224	2766	Galα1-4(Fucα1-2)Galβ1-4GlcNAcβ-sp3
102	599	266	GalNAcα1-3Galβ-sp3	Adi			102	1924	1296	GalNAcα1-3Galβ-sp3	Adi			102	11562	4043	GalNAcα1-3Galβ-sp3	Adi
83	27505	11916	Galα1-6Glcβ-sp4	melibiose			83	1920	1194	Galα1-6Glcβ-sp4	melibiose			83	1378	803	Galα1-6Glcβ-sp4	melibiose
268	1950	174	GlсNAcβ1-4(Fucα1-6)GlcNAcβ-sp3				268	1914	271	GlсNAcβ1-4(Fucα1-6)GlcNAcβ-sp3				268	12546	2478	GlсNAcβ1-4(Fucα1-6)GlcNAcβ-sp3
1001	2241	735	-4Qui3Nα1-3Rhaα1-4Galβ1-3(Glcβ1-4)GalNα1-				1001	1906	358	-4Qui3Nα1-3Rhaα1-4Galβ1-3(Glcβ1-4)GalNα1-				1001	1436	262	-4Qui3Nα1-3Rhaα1-4Galβ1-3(Glcβ1-4)GalNα1-
482	624	87	Galα1-3(Fucα1-2)Galβ1-3(Fucα1-4)GlcNAcβ-sp3	BLeb			482	1878	649	Galα1-3(Fucα1-2)Galβ1-3(Fucα1-4)GlcNAcβ-sp3	BLeb			482	6914	809	Galα1-3(Fucα1-2)Galβ1-3(Fucα1-4)GlcNAcβ-sp3	BLeb
256	10138	2663	GlcNAcβ1-6(GlcNAcβ1-4)GalNAcα-sp3				256	1870	608	GlcNAcβ1-6(GlcNAcβ1-4)GalNAcα-sp3				256	3490	1728	GlcNAcβ1-6(GlcNAcβ1-4)GalNAcα-sp3
72	970	116	Fucα1-3GlcNAcβ-sp3				72	1835	297	Fucα1-3GlcNAcβ-sp3				72	4432	1735	Fucα1-3GlcNAcβ-sp3
1503	7002	1732	-2Rhaα1-2Rhaα1-2Rhaα1-4GalAα1-3GlcNAcα1-				1503	1834	380	-2Rhaα1-2Rhaα1-2Rhaα1-4GalAα1-3GlcNAcα1-				1503	1373	113	-2Rhaα1-2Rhaα1-2Rhaα1-4GalAα1-3GlcNAcα1-
1019	24152	4311	-2Glcα1-6Glcα1-4(GlcNAcβ1-3)Galα1-3GlcNAcβ1-				1019	1817	133	-2Glcα1-6Glcα1-4(GlcNAcβ1-3)Galα1-3GlcNAcβ1-				1019	826	93	-2Glcα1-6Glcα1-4(GlcNAcβ1-3)Galα1-3GlcNAcβ1-
1809	1558	927	-4LQuiNAcα1-3GlcNAcα1-4(LQuiNAcα1-3)GalNAcα1-4Galα1-P				1809	1796	520	-4LQuiNAcα1-3GlcNAcα1-4(LQuiNAcα1-3)GalNAcα1-4Galα1-P				1809	107	20	-4LQuiNAcα1-3GlcNAcα1-4(LQuiNAcα1-3)GalNAcα1-4Galα1-P
1407	7080	883	-2Ribfβ1-3GalNAcα1-				1407	1746	245	-2Ribfβ1-3GalNAcα1-				1407	1964	265	-2Ribfβ1-3GalNAcα1-
1242	11454	1696	-4GlcAβ1-4(GlcNAcβ1-2)GlcAβ1-3GlcNAcα1-				1242	1712	185	-4GlcAβ1-4(GlcNAcβ1-2)GlcAβ1-3GlcNAcα1-				1242	1655	179	-4GlcAβ1-4(GlcNAcβ1-2)GlcAβ1-3GlcNAcα1-
1502	616	156	-3GalNAcβ1-4(L6dTalα1-3)Manα1-3L6dTalα1-				1502	1695	310	-3GalNAcβ1-4(L6dTalα1-3)Manα1-3L6dTalα1-				1502	5069	1105	-3GalNAcβ1-4(L6dTalα1-3)Manα1-3L6dTalα1-
160	534	214	6-O-Su-Galβ1-3GlcNAcβ-sp2				160	1676	170	6-O-Su-Galβ1-3GlcNAcβ-sp2				160	5838	1486	6-O-Su-Galβ1-3GlcNAcβ-sp2
1208	12618	5240	-4(R-Lac2-3Rhap2Acα1-3)Manβ1-4Manα1-3GalNAcβ1-				1208	1668	305	-4(R-Lac2-3Rhap2Acα1-3)Manβ1-4Manα1-3GalNAcβ1-				1208	1288	173	-4(R-Lac2-3Rhap2Acα1-3)Manβ1-4Manα1-3GalNAcβ1-
809	7232	1644	GalNAcβ1-3GalNAcα-sp3				809	1659	106	GalNAcβ1-3GalNAcα-sp3				809	4514	1538	GalNAcβ1-3GalNAcα-sp3
408	11731	1314	GlcNAcβ1-4(GlcNAcβ1-3)Galβ1-4GlcNAcβ-sp3	GlcNAc2-3,4LacNAc			408	1643	177	GlcNAcβ1-4(GlcNAcβ1-3)Galβ1-4GlcNAcβ-sp3	GlcNAc2-3,4LacNAc			408	2894	711	GlcNAcβ1-4(GlcNAcβ1-3)Galβ1-4GlcNAcβ-sp3	GlcNAc2-3,4LacNAc
806	26504	7048	Galα1-6Glcα-sp3				806	1636	569	Galα1-6Glcα-sp3				806	1767	192	Galα1-6Glcα-sp3
1013	14512	7342	-4Manα1-2Manα1-2Manβ1-3GalNAcα1-				1013	1620	447	-4Manα1-2Manα1-2Manβ1-3GalNAcα1-				1013	1068	179	-4Manα1-2Manα1-2Manβ1-3GalNAcα1-
8008	13637	1875	-3Rib-ol5-P-6Galα1-3FucNAmα1-3GlcNAcβ1- LPS				8008	1598	160	-3Rib-ol5-P-6Galα1-3FucNAmα1-3GlcNAcβ1- LPS				8008	1579	213	-3Rib-ol5-P-6Galα1-3FucNAmα1-3GlcNAcβ1- LPS
1252	20772	1419	-3(Galfα1-2Rhaα1-4)Galβ1-4Glcα1-4GlcAα1-3GalNAcβ1-				1252	1581	472	-3(Galfα1-2Rhaα1-4)Galβ1-4Glcα1-4GlcAα1-3GalNAcβ1-				1252	942	414	-3(Galfα1-2Rhaα1-4)Galβ1-4Glcα1-4GlcAα1-3GalNAcβ1-
493	1932	434	(GlcNAcβ1-4)5β-sp4	chitopentaose			493	1574	408	(GlcNAcβ1-4)5β-sp4	chitopentaose			493	3686	1208	(GlcNAcβ1-4)5β-sp4	chitopentaose
38	1268	383	3-O-Su-GalNAcβ-sp3				38	1536	287	3-O-Su-GalNAcβ-sp3				38	3476	1997	3-O-Su-GalNAcβ-sp3
128	18018	3757	Galβ1-4Glcβ-sp4-Trp				128	1502	168	Galβ1-4Glcβ-sp4-Trp				128	1438	256	Galβ1-4Glcβ-sp4-Trp
8011	3651	1262	-3(S-Lac2-4)GlcNAcβ1-2Rhaα1-2Rhaα1-3(Glcβ1-2)Rhaα1-3GlcNAcβ1- LPS				8011	1496	326	-3(S-Lac2-4)GlcNAcβ1-2Rhaα1-2Rhaα1-3(Glcβ1-2)Rhaα1-3GlcNAcβ1- LPS				8011	2158	497	-3(S-Lac2-4)GlcNAcβ1-2Rhaα1-2Rhaα1-3(Glcβ1-2)Rhaα1-3GlcNAcβ1- LPS
2217	4953	2833	-2(Glcα1-3)Rhaα1-2Rhaα1-3Rhaα1-3(Glcα1-4)GlcNAcβ1-				2217	1486	238	-2(Glcα1-3)Rhaα1-2Rhaα1-3Rhaα1-3(Glcα1-4)GlcNAcβ1-				2217	702	228	-2(Glcα1-3)Rhaα1-2Rhaα1-3Rhaα1-3(Glcα1-4)GlcNAcβ1-
73	2585	527	Fucα1-4GlcNAcβ-sp3	Le			73	1486	585	Fucα1-4GlcNAcβ-sp3	Le			73	3204	1288	Fucα1-4GlcNAcβ-sp3	Le
383	14792	877	Galβ1-4GlcNAcβ1-3Galβ1-4Glcβ-sp4	N-acetyllacto-neo-tetraose, LNnT			383	1468	35	Galβ1-4GlcNAcβ1-3Galβ1-4Glcβ-sp4	N-acetyllacto-neo-tetraose, LNnT			383	2035	640	Galβ1-4GlcNAcβ1-3Galβ1-4Glcβ-sp4	N-acetyllacto-neo-tetraose, LNnT
2001	10239	956	-3(Ribfβ1-4GlcAβ1-4)Galα1-6Manα1-2Manα1-3GalNAcβ1-				2001	1454	301	-3(Ribfβ1-4GlcAβ1-4)Galα1-6Manα1-2Manα1-3GalNAcβ1-				2001	1118	193	-3(Ribfβ1-4GlcAβ1-4)Galα1-6Manα1-2Manα1-3GalNAcβ1-
61	1706	342	3-O-Su-GalNAcα-sp3				61	1424	245	3-O-Su-GalNAcα-sp3				61	2226	783	3-O-Su-GalNAcα-sp3
1302	12514	2658	Providencia alcalifaciens O3_2 capsular polysaccharide				1302	1416	79	Providencia alcalifaciens O3_2 capsular polysaccharide				1302	2858	916	Providencia alcalifaciens O3_2 capsular polysaccharide
1250	5584	1767	-3(Rhaα1-4)GlcAα1-2Rhaα1-2Rhaα1-2Galα1-3GalNAcβ1-				1250	1380	252	-3(Rhaα1-4)GlcAα1-2Rhaα1-2Rhaα1-2Galα1-3GalNAcβ1-				1250	1244	321	-3(Rhaα1-4)GlcAα1-2Rhaα1-2Rhaα1-2Galα1-3GalNAcβ1-
138	17675	3768	Galβ1-4Glcβ-sp4-Val				138	1376	167	Galβ1-4Glcβ-sp4-Val				138	1190	411	Galβ1-4Glcβ-sp4-Val
1801	1120	279	-3(EtN1-P-6)GlcNAcα1-2(R-3HOBut1-3)Fuc3Nβ1-6Glcα1-4GlcAβ1-				1801	1370	330	-3(EtN1-P-6)GlcNAcα1-2(R-3HOBut1-3)Fuc3Nβ1-6Glcα1-4GlcAβ1-				1801	2577	169	-3(EtN1-P-6)GlcNAcα1-2(R-3HOBut1-3)Fuc3Nβ1-6Glcα1-4GlcAβ1-
8002	834	188	-3Rhaα1-3Rhaα1-2Glcα1-3GlcNAcα1- LPS				8002	1369	243	-3Rhaα1-3Rhaα1-2Glcα1-3GlcNAcα1- LPS				8002	2018	460	-3Rhaα1-3Rhaα1-2Glcα1-3GlcNAcα1- LPS
1219	880	278	-2(Glcα1-3)Manα1-3Fucα1-3GalNAcα1-4(Galb1-3)GalNAcβ1-				1219	1342	110	-2(Glcα1-3)Manα1-3Fucα1-3GalNAcα1-4(Galb1-3)GalNAcβ1-				1219	1521	153	-2(Glcα1-3)Manα1-3Fucα1-3GalNAcα1-4(Galb1-3)GalNAcβ1-
1406	5362	1401	Glcα1-6Glcβ1-3(Rhaα1-6Glcα1-4)GalNα1-3(P-6)L-gro-manHepα1-3(P-2)(P-4)L-gro-manHepα1-5(Kdoα2-4)Kdoα2-6(P-4)GlcNβ1-6GlcNα1-P				1406	1337	340	Glcα1-6Glcβ1-3(Rhaα1-6Glcα1-4)GalNα1-3(P-6)L-gro-manHepα1-3(P-2)(P-4)L-gro-manHepα1-5(Kdoα2-4)Kdoα2-6(P-4)GlcNβ1-6GlcNα1-P				1406	2067	627	Glcα1-6Glcβ1-3(Rhaα1-6Glcα1-4)GalNα1-3(P-6)L-gro-manHepα1-3(P-2)(P-4)L-gro-manHepα1-5(Kdoα2-4)Kdoα2-6(P-4)GlcNβ1-6GlcNα1-P
2104	18518	8323	-3GlcNAcα1-3(Fuc3Ac4Acα1-4)GlcNAcα1-4GlcAα1-3Fucα1-				2104	1328	251	-3GlcNAcα1-3(Fuc3Ac4Acα1-4)GlcNAcα1-4GlcAα1-3Fucα1-				2104	2107	206	-3GlcNAcα1-3(Fuc3Ac4Acα1-4)GlcNAcα1-4GlcAα1-3Fucα1-
536	10206	1670	Neu5Aα2-3Galβ1-3GlcNAcβ1-3Galβ1-4Glcβ-sp4	LSTa			536	1316	113	Neu5Aα2-3Galβ1-3GlcNAcβ1-3Galβ1-4Glcβ-sp4	LSTa			536	2576	952	Neu5Aα2-3Galβ1-3GlcNAcβ1-3Galβ1-4Glcβ-sp4	LSTa
1216	12420	1091	-3Rib-ol5-P-6Galα1-3FucNAmα1-3GlcNAcβ1-				1216	1304	188	-3Rib-ol5-P-6Galα1-3FucNAmα1-3GlcNAcβ1-				1216	1163	119	-3Rib-ol5-P-6Galα1-3FucNAmα1-3GlcNAcβ1-
376	6488	825	Galβ1-3GlcNAcβ1-3Galβ1-4Glcβ-sp4	N-acetyllacto-N-tetraose, LNT			376	1304	231	Galβ1-3GlcNAcβ1-3Galβ1-4Glcβ-sp4	N-acetyllacto-N-tetraose, LNT			376	4398	968	Galβ1-3GlcNAcβ1-3Galβ1-4Glcβ-sp4	N-acetyllacto-N-tetraose, LNT
263	285	87	(GalNAcβ-PEG2)3-β-DD				263	1304	195	(GalNAcβ-PEG2)3-β-DD				263	5226	1499	(GalNAcβ-PEG2)3-β-DD
1304	3755	602	-2Glcβ1-6Galα1-6GalNAcα1-4(Glcβ1-3)GalNAcα1-3GalNAcα1-				1304	1294	206	-2Glcβ1-6Galα1-6GalNAcα1-4(Glcβ1-3)GalNAcα1-3GalNAcα1-				1304	2402	216	-2Glcβ1-6Galα1-6GalNAcα1-4(Glcβ1-3)GalNAcα1-3GalNAcα1-
1404	8833	2032	-2Rhaα1-3Rhaα1-4GalNAcA3Acα1-3QuiNAcβ1-				1404	1286	77	-2Rhaα1-3Rhaα1-4GalNAcA3Acα1-3QuiNAcβ1-				1404	926	172	-2Rhaα1-3Rhaα1-4GalNAcA3Acα1-3QuiNAcβ1-
164	997	199	GlcAβ1-3GlcNAcβ-sp3				164	1280	426	GlcAβ1-3GlcNAcβ-sp3				164	3673	2902	GlcAβ1-3GlcNAcβ-sp3
2008	6678	2516	-2Ribfβ1-4GalAα1-3GlcNAcα1-2(Galfb1-3)Rhaα1-2Rhaα1-2Ribfβ1-4GalAα1-				2008	1266	110	-2Ribfβ1-4GalAα1-3GlcNAcα1-2(Galfb1-3)Rhaα1-2Rhaα1-2Ribfβ1-4GalAα1-				2008	1118	149	-2Ribfβ1-4GalAα1-3GlcNAcα1-2(Galfb1-3)Rhaα1-2Rhaα1-2Ribfβ1-4GalAα1-
252	1410	191	GlcNAcβ1-4GlcNAcβ1-4GlcNAcβ-sp4	chitotriose			252	1254	180	GlcNAcβ1-4GlcNAcβ1-4GlcNAcβ-sp4	chitotriose			252	3028	517	GlcNAcβ1-4GlcNAcβ1-4GlcNAcβ-sp4	chitotriose
137	11815	542	Galβ1-4Glcβ-sp4-Nle				137	1250	96	Galβ1-4Glcβ-sp4-Nle				137	1145	431	Galβ1-4Glcβ-sp4-Nle
171	492	58	Neu5Acα2-3GalNAcα-sp3				171	1250	316	Neu5Acα2-3GalNAcα-sp3				171	2640	239	Neu5Acα2-3GalNAcα-sp3
632	900	182	(GlcAβ1-3GlcNAcβ1-4)13-NH(p-C6H4)CH2CH2NH2	hyaluronic acid			632	1238	115	(GlcAβ1-3GlcNAcβ1-4)13-NH(p-C6H4)CH2CH2NH2	hyaluronic acid			632	3660	577	(GlcAβ1-3GlcNAcβ1-4)13-NH(p-C6H4)CH2CH2NH2	hyaluronic acid
116	9718	645	GlcNAcβ1-4GlcNAcβ-sp3	chitobiose			116	1224	64	GlcNAcβ1-4GlcNAcβ-sp3	chitobiose			116	2606	875	GlcNAcβ1-4GlcNAcβ-sp3	chitobiose
1207	23255	2953	-2-DRha4NAcα1-3Fucα1-4Glcβ1-3GalNAcα1-				1207	1206	234	-2-DRha4NAcα1-3Fucα1-4Glcβ1-3GalNAcα1-				1207	883	56	-2-DRha4NAcα1-3Fucα1-4Glcβ1-3GalNAcα1-
2207	8986	3966	-3GlcNAcβ1-2Rhaα1-2(Glcα1-3)Rhaα1-3Rhaα1-				2207	1202	279	-3GlcNAcβ1-2Rhaα1-2(Glcα1-3)Rhaα1-3Rhaα1-				2207	780	43	-3GlcNAcβ1-2Rhaα1-2(Glcα1-3)Rhaα1-3Rhaα1-
2011	17492	1921	-3GalNAcα1-4GlcAβ1-3GlcNAcβ1-2GalAβ1-				2011	1178	272	-3GalNAcα1-4GlcAβ1-3GlcNAcβ1-2GalAβ1-				2011	612	40	-3GalNAcα1-4GlcAβ1-3GlcNAcβ1-2GalAβ1-
299	858	84	Neu5Acα2-3Galβ1-3GlcNAcβ-sp3	3'SiaLeC			299	1174	266	Neu5Acα2-3Galβ1-3GlcNAcβ-sp3	3'SiaLeC			299	4112	1257	Neu5Acα2-3Galβ1-3GlcNAcβ-sp3	3'SiaLeC
145	380	99	Galβ1-3(6-O-Su)GlcNAcβ-sp3				145	1171	202	Galβ1-3(6-O-Su)GlcNAcβ-sp3				145	5252	2096	Galβ1-3(6-O-Su)GlcNAcβ-sp3
1610	4272	623	-3LQuiNAcα1-3GlcNAcα1-6(S-Lac-1-3)GlcNAcα1-				1610	1165	142	-3LQuiNAcα1-3GlcNAcα1-6(S-Lac-1-3)GlcNAcα1-				1610	1219	252	-3LQuiNAcα1-3GlcNAcα1-6(S-Lac-1-3)GlcNAcα1-
2211	3917	654	-3GlcNAcβ1-2(Glcα1-3)Rhaα1-2Rhaα1-3Rhaα1-				2211	1146	118	-3GlcNAcβ1-2(Glcα1-3)Rhaα1-2Rhaα1-3Rhaα1-				2211	948	166	-3GlcNAcβ1-2(Glcα1-3)Rhaα1-2Rhaα1-3Rhaα1-
1218	2696	354	-3(S-3HOBut1-2DAla1-4)Qui4Nb1-6GlcNAcα1-3LQuiNAcα1-3GlcNAc6(30%)Acα1-				1218	1143	59	-3(S-3HOBut1-2DAla1-4)Qui4Nb1-6GlcNAcα1-3LQuiNAcα1-3GlcNAc6(30%)Acα1-				1218	445	126	-3(S-3HOBut1-2DAla1-4)Qui4Nb1-6GlcNAcα1-3LQuiNAcα1-3GlcNAc6(30%)Acα1-
1020	6570	558	-7Neu5Acα2-3FucNAmα1-3GlcNAc6Acβ1-				1020	1131	195	-7Neu5Acα2-3FucNAmα1-3GlcNAc6Acβ1-				1020	1360	371	-7Neu5Acα2-3FucNAmα1-3GlcNAc6Acβ1-
1702	5959	2704	-3(Glcβ1-3GlcNAc4(S-Lac)b1-2)Rhaα1-2Rhaα1-2Gal6Acα1-3GlcNAcβ1-				1702	1108	259	-3(Glcβ1-3GlcNAc4(S-Lac)b1-2)Rhaα1-2Rhaα1-2Gal6Acα1-3GlcNAcβ1-				1702	658	50	-3(Glcβ1-3GlcNAc4(S-Lac)b1-2)Rhaα1-2Rhaα1-2Gal6Acα1-3GlcNAcβ1-
199	472	12	4,6-O-Su2-GalNAcβ1-4-(3-O-Ac)GlcNAcβ-sp3				199	1095	260	4,6-O-Su2-GalNAcβ1-4-(3-O-Ac)GlcNAcβ-sp3				199	2116	193	4,6-O-Su2-GalNAcβ1-4-(3-O-Ac)GlcNAcβ-sp3
1405	4780	1031	Rhaα1-3Rhaα1-4GalNAcAα1-3QuiNAcβ1-3Rhaα1-3(Glcα1-6)Glcβ1-3(Glcα1-4)(L-Ala1-2GalNα1-3(P-6)L-gro-manHep7Cmα1-3(P-2)(P-4)L-gro-manHepα1-5Kdoα				1405	1042	108	Rhaα1-3Rhaα1-4GalNAcAα1-3QuiNAcβ1-3Rhaα1-3(Glcα1-6)Glcβ1-3(Glcα1-4)(L-Ala1-2GalNα1-3(P-6)L-gro-manHep7Cmα1-3(P-2)(P-4)L-gro-manHepα1-5Kdoα				1405	852	113	Rhaα1-3Rhaα1-4GalNAcAα1-3QuiNAcβ1-3Rhaα1-3(Glcα1-6)Glcβ1-3(Glcα1-4)(L-Ala1-2GalNα1-3(P-6)L-gro-manHep7Cmα1-3(P-2)(P-4)L-gro-manHepα1-5Kdoα
1403	11544	3520	-2LGlcβ1-3FucNAcα1-3DFucNAcβ1-				1403	1031	153	-2LGlcβ1-3FucNAcα1-3DFucNAcβ1-				1403	1086	325	-2LGlcβ1-3FucNAcα1-3DFucNAcβ1-
1022	854	263	-3(Ser2Ac1-4)Qui4Nβ1-3Ribfβ1-4GalNAcα1-3GlcNAcα1-				1022	1028	46	-3(Ser2Ac1-4)Qui4Nβ1-3Ribfβ1-4GalNAcα1-3GlcNAcα1-				1022	1727	457	-3(Ser2Ac1-4)Qui4Nβ1-3Ribfβ1-4GalNAcα1-3GlcNAcα1-
281	462	52	Fucα1-2Galβ1-3GalNAcβ-sp3	H type4			281	1016	230	Fucα1-2Galβ1-3GalNAcβ-sp3	H type4			281	5098	1393	Fucα1-2Galβ1-3GalNAcβ-sp3	H type4
2210	3248	1610	-2Rha3(60%)Ac4(30%)Acα1-2Rhaα1-4GalAb1-3GalNAcβ1-				2210	1014	113	-2Rha3(60%)Ac4(30%)Acα1-2Rhaα1-4GalAb1-3GalNAcβ1-				2210	915	159	-2Rha3(60%)Ac4(30%)Acα1-2Rhaα1-4GalAb1-3GalNAcβ1-
1402	428	145	-3Rhaα1-4LGalNAcAα1-3QuiNAcα1-				1402	1004	346	-3Rhaα1-4LGalNAcAα1-3QuiNAcα1-				1402	2901	365	-3Rhaα1-4LGalNAcAα1-3QuiNAcα1-
2002	3780	816	-3GlcNAcβ1-4GlcA3Acβ1-2(Rha3Acα1-3)Manα1-4Galβ1-				2002	994	255	-3GlcNAcβ1-4GlcA3Acβ1-2(Rha3Acα1-3)Manα1-4Galβ1-				2002	1760	338	-3GlcNAcβ1-4GlcA3Acβ1-2(Rha3Acα1-3)Manα1-4Galβ1-
43	888	235	6-O-Su-GlcNAcβ-sp3				43	976	227	6-O-Su-GlcNAcβ-sp3				43	1548	484	6-O-Su-GlcNAcβ-sp3
1214	1452	583	-4-8eLeg5Ac7Acα2-6Galβ1-3FucNAcα1-3GlcNAcα1-				1214	971	148	-4-8eLeg5Ac7Acα2-6Galβ1-3FucNAcα1-3GlcNAcα1-				1214	1144	365	-4-8eLeg5Ac7Acα2-6Galβ1-3FucNAcα1-3GlcNAcα1-
2105	2425	352	GalNAcA3Ac6NH2α1-4GalNAcAα1-3GlcNAc				2105	968	58	GalNAcA3Ac6NH2α1-4GalNAcAα1-3GlcNAc				2105	836	316	GalNAcA3Ac6NH2α1-4GalNAcAα1-3GlcNAc
1237	1960	214	-3(R-3HOBut1-4)Qui4Nβ1-4(Galα1-3)Manα1-4Rhaα1-3GlcNAcα-				1237	968	81	-3(R-3HOBut1-4)Qui4Nβ1-4(Galα1-3)Manα1-4Rhaα1-3GlcNAcα-				1237	438	106	-3(R-3HOBut1-4)Qui4Nβ1-4(Galα1-3)Manα1-4Rhaα1-3GlcNAcα-
136	12942	816	Galβ1-4Glcβ-sp4-Ile				136	961	79	Galβ1-4Glcβ-sp4-Ile				136	599	119	Galβ1-4Glcβ-sp4-Ile
1024	1696	327	-3(Rha2(%)Ac3(%)Ac4(%)Acα1-4GalAα1-2)Rhaα1-4Glcα1-2Rhaα1-3GlcNAcβ1-				1024	960	170	-3(Rha2(%)Ac3(%)Ac4(%)Acα1-4GalAα1-2)Rhaα1-4Glcα1-2Rhaα1-3GlcNAcβ1-				1024	1033	385	-3(Rha2(%)Ac3(%)Ac4(%)Acα1-4GalAα1-2)Rhaα1-4Glcα1-2Rhaα1-3GlcNAcβ1-
2107	5172	1403	-2Gal3,4(RPyr)b1-4Manβ1-4Galα1-3GlcNAcβ1-				2107	956	96	-2Gal3,4(RPyr)b1-4Manβ1-4Galα1-3GlcNAcβ1-				2107	1203	156	-2Gal3,4(RPyr)b1-4Manβ1-4Galα1-3GlcNAcβ1-
320	254	67	4-O-Su-Neu5Acα2-3-(6-O-Su)Galβ1-4GlcNAcβ-sp3				320	949	181	4-O-Su-Neu5Acα2-3-(6-O-Su)Galβ1-4GlcNAcβ-sp3				320	2048	843	4-O-Su-Neu5Acα2-3-(6-O-Su)Galβ1-4GlcNAcβ-sp3
1221	5812	769	-4(GalNAcβ1-3)Galα1-6Glcβ1-3GalNAcβ1-				1221	943	213	-4(GalNAcβ1-3)Galα1-6Glcβ1-3GalNAcβ1-				1221	720	252	-4(GalNAcβ1-3)Galα1-6Glcβ1-3GalNAcβ1-
1804	1253	156	-3GlcNAcβ1-3(Qui3NAc2(65%)Ac4Acα1-2)Rhaβ1-4Rhaα1-4GlcAβ1-				1804	940	231	-3GlcNAcβ1-3(Qui3NAc2(65%)Ac4Acα1-2)Rhaβ1-4Rhaα1-4GlcAβ1-				1804	769	73	-3GlcNAcβ1-3(Qui3NAc2(65%)Ac4Acα1-2)Rhaβ1-4Rhaα1-4GlcAβ1-
1224	3510	1233	-2Rib-ol5-P-6Galα1-3FucNAmα1-3(GlcNAcβ1-4)GlcNAcβ1-				1224	935	135	-2Rib-ol5-P-6Galα1-3FucNAmα1-3(GlcNAcβ1-4)GlcNAcβ1-				1224	1132	292	-2Rib-ol5-P-6Galα1-3FucNAmα1-3(GlcNAcβ1-4)GlcNAcβ1-
204	312	47	4-O-Su-GalNAcβ1-4GlcNAcβ-sp2				204	932	167	4-O-Su-GalNAcβ1-4GlcNAcβ-sp2				204	2302	302	4-O-Su-GalNAcβ1-4GlcNAcβ-sp2
133	10716	2979	Galβ1-4Glcβ-sp4-Ala				133	930	136	Galβ1-4Glcβ-sp4-Ala				133	454	153	Galβ1-4Glcβ-sp4-Ala
1225	10300	3729	-8(D-Ala1-7)Leg5Acα2-4GlcAβ1-3GlcNAcβ1-				1225	922	56	-8(D-Ala1-7)Leg5Acα2-4GlcAβ1-3GlcNAcβ1-				1225	442	67	-8(D-Ala1-7)Leg5Acα2-4GlcAβ1-3GlcNAcβ1-
192	2668	353	GalNAcβ1-4(6-O-Su)GlcNAcβ-sp3				192	914	32	GalNAcβ1-4(6-O-Su)GlcNAcβ-sp3				192	1561	285	GalNAcβ1-4(6-O-Su)GlcNAcβ-sp3
1251	1277	301	-2Rhaα1-2Rhaα1-3Rha2Acα1-3(Glcα1-6)GlcNAcβ1-				1251	889	3	-2Rhaα1-2Rhaα1-3Rha2Acα1-3(Glcα1-6)GlcNAcβ1-				1251	948	219	-2Rhaα1-2Rhaα1-3Rha2Acα1-3(Glcα1-6)GlcNAcβ1-
1257	1818	608	-2Manβ1-4GlcAβ1-3LQuiNAcα1-3GlcNAcα1-				1257	884	99	-2Manβ1-4GlcAβ1-3LQuiNAcα1-3GlcNAcα1-				1257	447	139	-2Manβ1-4GlcAβ1-3LQuiNAcα1-3GlcNAcα1-
200	538	128	4-O-Su-GalNAcβ1-4GlcNAcβ-sp3				200	878	321	4-O-Su-GalNAcβ1-4GlcNAcβ-sp3				200	2040	510	4-O-Su-GalNAcβ1-4GlcNAcβ-sp3
1614	1076	185	-6(GalA6(L-Lys)α1-4)GalNAcβ1-4(Glcα1-2)GlcAβ1-3GalNAcβ1-				1614	872	282	-6(GalA6(L-Lys)α1-4)GalNAcβ1-4(Glcα1-2)GlcAβ1-3GalNAcβ1-				1614	1404	212	-6(GalA6(L-Lys)α1-4)GalNAcβ1-4(Glcα1-2)GlcAβ1-3GalNAcβ1-
1241	2175	533	Escherichia coli O81				1241	864	78	Escherichia coli O81				1241	1664	205	Escherichia coli O81
2214	1864	787	Shigella flexneri type 2c				2214	847	234	Shigella flexneri type 2c				2214	908	239	Shigella flexneri type 2c
1309	2130	640	-4Qui3NFoβ1-3Galα1-3GlcAβ1-3GalNAcβ1-				1309	846	184	-4Qui3NFoβ1-3Galα1-3GlcAβ1-3GalNAcβ1-				1309	3467	1150	-4Qui3NFoβ1-3Galα1-3GlcAβ1-3GalNAcβ1-
112	9166	4239	Glcβ1-6Glcβ-sp4	gentiobiose			112	827	220	Glcβ1-6Glcβ-sp4	gentiobiose			112	324	83	Glcβ1-6Glcβ-sp4	gentiobiose
2	1478	1552	Galα-sp3				2	824	191	Galα-sp3				2	460	199	Galα-sp3
496	1901	434	Fucα1-2Galβ1-3(Fucα1-4)GlcNAcβ1-3Galβ1-4Glcβ-sp4				496	820	85	Fucα1-2Galβ1-3(Fucα1-4)GlcNAcβ1-3Galβ1-4Glcβ-sp4				496	933	259	Fucα1-2Galβ1-3(Fucα1-4)GlcNAcβ1-3Galβ1-4Glcβ-sp4
217	292	32	Fucα1-2Galβ1-3GalNAcα-sp3	H (type 3)			217	818	271	Fucα1-2Galβ1-3GalNAcα-sp3	H (type 3)			217	5168	1499	Fucα1-2Galβ1-3GalNAcα-sp3	H (type 3)
1002	8259	2838	-2Rib-ol5-P-6Galα1-3FucNAmα1-3GlcNβ1-				1002	815	110	-2Rib-ol5-P-6Galα1-3FucNAmα1-3GlcNβ1-				1002	915	442	-2Rib-ol5-P-6Galα1-3FucNAmα1-3GlcNβ1-
231	578	208	Galβ1-4GlcNAcβ1-3GalNAcα-sp3				231	806	245	Galβ1-4GlcNAcβ1-3GalNAcα-sp3				231	3302	1121	Galβ1-4GlcNAcβ1-3GalNAcα-sp3
1419	834	133	Pseudomonas aeruginosa O10a10b				1419	801	121	Pseudomonas aeruginosa O10a10b				1419	3128	1108	Pseudomonas aeruginosa O10a10b
153	706	220	6-O-Su-Galβ1-4Glcβ-sp2				153	798	149	6-O-Su-Galβ1-4Glcβ-sp2				153	2035	889	6-O-Su-Galβ1-4Glcβ-sp2
1027	1932	434	-4Qui3NAcα1-3Rhaα1-6GlcNAcα1-4GlcAβ1-3(Glcβ1-4)GalNAcα1-				1027	792	99	-4Qui3NAcα1-3Rhaα1-6GlcNAcα1-4GlcAβ1-3(Glcβ1-4)GalNAcα1-				1027	896	189	-4Qui3NAcα1-3Rhaα1-6GlcNAcα1-4GlcAβ1-3(Glcβ1-4)GalNAcα1-
1213	2175	950	-3(Glcα1-2)Rhaα1-2Rhaα1-2Rhaα1-3(Glcα1-2)Rhaα1-				1213	788	122	-3(Glcα1-2)Rhaα1-2Rhaα1-2Rhaα1-3(Glcα1-2)Rhaα1-				1213	2214	233	-3(Glcα1-2)Rhaα1-2Rhaα1-2Rhaα1-3(Glcα1-2)Rhaα1-
1025	4557	2333	-3FucNAcα1-4(GlcNAcβ1-2)GalAα1-3FucNAcα1-3GlcNAcβ1-				1025	784	99	-3FucNAcα1-4(GlcNAcβ1-2)GalAα1-3FucNAcα1-3GlcNAcβ1-				1025	371	86	-3FucNAcα1-4(GlcNAcβ1-2)GalAα1-3FucNAcα1-3GlcNAcβ1-
8012	3356	767	Escherichia coli O40 LPS				8012	772	80	Escherichia coli O40 LPS				8012	738	82	Escherichia coli O40 LPS
822	1014	170	GalNAcα1-4Galβ-sp3				822	765	305	GalNAcα1-4Galβ-sp3				822	1467	584	GalNAcα1-4Galβ-sp3
135	6030	2122	Galβ1-4Glcβ-sp4-Asn				135	762	121	Galβ1-4Glcβ-sp4-Asn				135	532	113	Galβ1-4Glcβ-sp4-Asn
62	1554	293	GlcAβ-sp2				62	762	149	GlcAβ-sp2				62	874	269	GlcAβ-sp2
1807	6152	1248	-4Glc6(65%)Acα1-3GlcA4Acβ1-3GlcNAcα1-3GlcA4(87%)Acβ1-				1807	758	156	-4Glc6(65%)Acα1-3GlcA4Acβ1-3GlcNAcα1-3GlcA4(87%)Acβ1-				1807	2058	658	-4Glc6(65%)Acα1-3GlcA4Acβ1-3GlcNAcα1-3GlcA4(87%)Acβ1-
254	340	99	GlcNAcβ1-6(Galβ1-3)GalNAcα-sp3	core 2			254	757	96	GlcNAcβ1-6(Galβ1-3)GalNAcα-sp3	core 2			254	2304	531	GlcNAcβ1-6(Galβ1-3)GalNAcα-sp3	core 2
1901	2591	354	Acinetobacter baumannii LUH5534				1901	753	93	Acinetobacter baumannii LUH5534				1901	810	113	Acinetobacter baumannii LUH5534
131	853	249	(6-O-Bn-Galβ1)-3(6-O-Bn)GlcNAcβ-sp3				131	752	8	(6-O-Bn-Galβ1)-3(6-O-Bn)GlcNAcβ-sp3				131	1584	358	(6-O-Bn-Galβ1)-3(6-O-Bn)GlcNAcβ-sp3
59	868	191	αKdo-5-phosphate-sp11				59	744	88	αKdo-5-phosphate-sp11				59	872	186	αKdo-5-phosphate-sp11
1601	415	35	Proteus mirabilis 12B-r				1601	744	245	Proteus mirabilis 12B-r				1601	1431	285	Proteus mirabilis 12B-r
2201	2159	295	-3GlcNAcβ1-2Rhaα1-2Rhaα1-3(Glcβ1-4)Rhaα1-				2201	734	93	-3GlcNAcβ1-2Rhaα1-2Rhaα1-3(Glcβ1-4)Rhaα1-				2201	653	13	-3GlcNAcβ1-2Rhaα1-2Rhaα1-3(Glcβ1-4)Rhaα1-
1808	1179	208	-4Glcβ1-3GalNAcβ1-4GalNAcβ1-4Galβ1-				1808	734	156	-4Glcβ1-3GalNAcβ1-4GalNAcβ1-4Galβ1-				1808	966	159	-4Glcβ1-3GalNAcβ1-4GalNAcβ1-4Galβ1-
816	2557	383	Galβ1-4GalNAcα-sp3				816	732	67	Galβ1-4GalNAcα-sp3				816	736	405	Galβ1-4GalNAcα-sp3
334	328	23	Neu5Gcα2-3Galβ1-4-(6-O-Su)GlcNAcβ-sp3				334	726	486	Neu5Gcα2-3Galβ1-4-(6-O-Su)GlcNAcβ-sp3				334	1530	361	Neu5Gcα2-3Galβ1-4-(6-O-Su)GlcNAcβ-sp3
194	334	20	6-O-Su-GalNAcβ1-4GlcNAcβ-sp3				194	712	60	6-O-Su-GalNAcβ1-4GlcNAcβ-sp3				194	1226	73	6-O-Su-GalNAcβ1-4GlcNAcβ-sp3
503	1585	323	(GlcNAcβ1-4)6-sp4	chitohexaose			503	706	82	(GlcNAcβ1-4)6-sp4	chitohexaose			503	635	162	(GlcNAcβ1-4)6-sp4	chitohexaose
239	1776	308	GalNAcβ1-3(Fucα1-2)Galβ-sp3				239	680	119	GalNAcβ1-3(Fucα1-2)Galβ-sp3				239	5351	2876	GalNAcβ1-3(Fucα1-2)Galβ-sp3
151	332	84	6-O-Su-Galβ1-3GalNAcα-sp3				151	676	96	6-O-Su-Galβ1-3GalNAcα-sp3				151	1557	233	6-O-Su-Galβ1-3GalNAcα-sp3
107	444	168	GalNAcβ1-4GlcNAcβ-sp2	LacdiNAc			107	659	53	GalNAcβ1-4GlcNAcβ-sp2	LacdiNAc			107	1087	153	GalNAcβ1-4GlcNAcβ-sp2	LacdiNAc
179	417	64	6-O-Su-Galβ1-3(6-O-Su)GlcNAcβ-sp2				179	658	98	6-O-Su-Galβ1-3(6-O-Su)GlcNAcβ-sp2				179	1022	80	6-O-Su-Galβ1-3(6-O-Su)GlcNAcβ-sp2
189	367	93	3,6-O-Su2-Galβ1-4(6-O-Su)GlcNAcβ-sp2				189	658	202	3,6-O-Su2-Galβ1-4(6-O-Su)GlcNAcβ-sp2				189	594	279	3,6-O-Su2-Galβ1-4(6-O-Su)GlcNAcβ-sp2
8009	4612	1592	-4(R-Lac2-3Rhap2Acα1-3)Manβ1-4Manα1-3GalNAcβ1- LPS				8009	656	167	-4(R-Lac2-3Rhap2Acα1-3)Manβ1-4Manα1-3GalNAcβ1- LPS				8009	608	159	-4(R-Lac2-3Rhap2Acα1-3)Manβ1-4Manα1-3GalNAcβ1- LPS
222	2036	321	Galα1-3Galβ1-4GlcNAcβ-sp3	Galili (tri)			222	646	125	Galα1-3Galβ1-4GlcNAcβ-sp3	Galili (tri)			222	1378	425	Galα1-3Galβ1-4GlcNAcβ-sp3	Galili (tri)
1228	4222	509	-2)Galα1-3(Fucα1-2)Galβ1-3GalNAcβ1-3GalNAcβ(1-				1228	640	185	-2)Galα1-3(Fucα1-2)Galβ1-3GalNAcβ1-3GalNAcβ(1-				1228	416	47	-2)Galα1-3(Fucα1-2)Galβ1-3GalNAcβ1-3GalNAcβ(1-
1504	1636	260	-3Rhaβ1-4(Glcα1-3)Rhaα1-2Rhaα1-3Galα1-3DFucNAcα1-				1504	640	76	-3Rhaβ1-4(Glcα1-3)Rhaα1-2Rhaα1-3Galα1-3DFucNAcα1-				1504	492	126	-3Rhaβ1-4(Glcα1-3)Rhaα1-2Rhaα1-3Galα1-3DFucNAcα1-
1215	3729	226	-4(GlcpNAcβ1-3)GalNAcα1-2Glcα1-4L-IdoAα1-3GalNAcβ1-				1215	636	105	-4(GlcpNAcβ1-3)GalNAcα1-2Glcα1-4L-IdoAα1-3GalNAcβ1-				1215	599	79	-4(GlcpNAcβ1-3)GalNAcα1-2Glcα1-4L-IdoAα1-3GalNAcβ1-
49	804	188	Neu5Acα-sp9				49	636	124	Neu5Acα-sp9				49	570	239	Neu5Acα-sp9
266	726	185	Galα1-4Galβ1-4GlcNAcβ-sp3	P1			266	634	115	Galα1-4Galβ1-4GlcNAcβ-sp3	P1			266	1188	434	Galα1-4Galβ1-4GlcNAcβ-sp3	P1
113	1190	272	GlcNAcβ1-3GalNAcα-sp3	core 3			113	632	186	GlcNAcβ1-3GalNAcα-sp3	core 3			113	1470	442	GlcNAcβ1-3GalNAcα-sp3	core 3
198	250	58	4,6-O-Su2-GalNAcβ1-4GlcNAcβ-sp3				198	628	172	4,6-O-Su2-GalNAcβ1-4GlcNAcβ-sp3				198	1338	265	4,6-O-Su2-GalNAcβ1-4GlcNAcβ-sp3
1004	884	165	-2Fucα1-2Galβ1-3GalNAcα1-3GlcNAcα1-				1004	624	96	-2Fucα1-2Galβ1-3GalNAcα1-3GlcNAcα1-				1004	1073	70	-2Fucα1-2Galβ1-3GalNAcα1-3GlcNAcα1-
9	1034	353	Glcβ-sp3				9	620	159	Glcβ-sp3				9	996	341	Glcβ-sp3
100	3750	1211	Galβ1-6Galβ-sp4				100	619	222	Galβ1-6Galβ-sp4				100	832	351	Galβ1-6Galβ-sp4
230	1589	267	Fucβ1-2Galβ1-3GlcNAcβ-sp3				230	612	101	Fucβ1-2Galβ1-3GlcNAcβ-sp3				230	2483	972	Fucβ1-2Galβ1-3GlcNAcβ-sp3
144	496	110	Galβ1-3(6-O-Su)GlcNAcβ-sp2				144	604	144	Galβ1-3(6-O-Su)GlcNAcβ-sp2				144	1896	461	Galβ1-3(6-O-Su)GlcNAcβ-sp2
823	980	85	GalNAcβ1-4Galβ-sp3				823	596	67	GalNAcβ1-4Galβ-sp3				823	966	332	GalNAcβ1-4Galβ-sp3
421	1384	107	Galβ1-3GlcNAcβ1-3Galβ1-4Glcα-sp4				421	590	32	Galβ1-3GlcNAcβ1-3Galβ1-4Glcα-sp4				421	1212	331	Galβ1-3GlcNAcβ1-3Galβ1-4Glcα-sp4
337	991	159	GalNAcα1-4Galβ1-4GlcNAcβ-sp3				337	590	262	GalNAcα1-4Galβ1-4GlcNAcβ-sp3				337	1610	497	GalNAcα1-4Galβ1-4GlcNAcβ-sp3
3002	7450	1019	-6Manα1-				3002	586	125	-6Manα1-				3002	482	99	-6Manα1-
2106	1183	145	-4GlcAβ1-3GalNAcβ1-3(GlcNAcβ1-4Glcβ1-4)GalNAcβ1-				2106	581	130	-4GlcAβ1-3GalNAcβ1-3(GlcNAcβ1-4Glcβ1-4)GalNAcβ1-				2106	718	156	-4GlcAβ1-3GalNAcβ1-3(GlcNAcβ1-4Glcβ1-4)GalNAcβ1-
1414	597	113	-2Rha3Acα1-6GlcNAcα1-4LGalNAcAα1-3QuiNAc4NSHbβ1-				1414	580	65	-2Rha3Acα1-6GlcNAcα1-4LGalNAcAα1-3QuiNAc4NSHbβ1-				1414	904	146	-2Rha3Acα1-6GlcNAcα1-4LGalNAcAα1-3QuiNAc4NSHbβ1-
1410	988	162	-4ManNAc3NAmAβ1-4LGulNAc3NAcAα1-3DFucNAcβ1-				1410	578	126	-4ManNAc3NAmAβ1-4LGulNAc3NAcAα1-3DFucNAcβ1-				1410	478	69	-4ManNAc3NAmAβ1-4LGulNAc3NAcAα1-3DFucNAcβ1-
47	1302	205	6-H2PO3Manα-sp3	Man6P			47	571	48	6-H2PO3Manα-sp3	Man6P			47	336	136	6-H2PO3Manα-sp3	Man6P
479	1566	333	Fucα1-2Galβ1-3GlcNAcβ1-3Galβ1-4Glcβ-sp4	LNFP I			479	569	27	Fucα1-2Galβ1-3GlcNAcβ1-3Galβ1-4Glcβ-sp4	LNFP I			479	1514	666	Fucα1-2Galβ1-3GlcNAcβ1-3Galβ1-4Glcβ-sp4	LNFP I
2220	1494	360	-2(EtN1-P-3)Rhaα1-2(20%EtN1-P-3)Rhaα1-3Rhaα1-3GlcNAc6(45%)Acβ1-				2220	569	213	-2(EtN1-P-3)Rhaα1-2(20%EtN1-P-3)Rhaα1-3Rhaα1-3GlcNAc6(45%)Acβ1-				2220	1279	557	-2(EtN1-P-3)Rhaα1-2(20%EtN1-P-3)Rhaα1-3Rhaα1-3GlcNAc6(45%)Acβ1-
191	808	139	6-P-Galβ1-4GlcNAcβ-sp2				191	562	401	6-P-Galβ1-4GlcNAcβ-sp2				191	926	222	6-P-Galβ1-4GlcNAcβ-sp2
25	536	41	GalNAcβ-sp10				25	562	158	GalNAcβ-sp10				25	1561	650	GalNAcβ-sp10
2203	874	116	-3GlcNAcβ1-2(Glcα1-3)Rhaα1-2Rhaα1-3Rha2Acα1-				2203	554	53	-3GlcNAcβ1-2(Glcα1-3)Rhaα1-2Rhaα1-3Rha2Acα1-				2203	364	66	-3GlcNAcβ1-2(Glcα1-3)Rhaα1-2Rhaα1-3Rha2Acα1-
2209	918	325	-2Rha3(%)Ac4(%)Acα1-2Rhaα1-4GalAb1-3GalNAcβ1-				2209	552	93	-2Rha3(%)Ac4(%)Acα1-2Rhaα1-4GalAb1-3GalNAcβ1-				2209	718	229	-2Rha3(%)Ac4(%)Acα1-2Rhaα1-4GalAb1-3GalNAcβ1-
64	948	127	4-O-Su-Galβ-sp3				64	548	110	4-O-Su-Galβ-sp3				64	879	156	4-O-Su-Galβ-sp3
1806	464	226	-4GlcAβ1-3GlcNAcβ1-2(R-3HOBut1-2L-Ala1-4)Qui4Nβ1-3Galα1-				1806	546	89	-4GlcAβ1-3GlcNAcβ1-2(R-3HOBut1-2L-Ala1-4)Qui4Nβ1-3Galα1-				1806	1136	233	-4GlcAβ1-3GlcNAcβ1-2(R-3HOBut1-2L-Ala1-4)Qui4Nβ1-3Galα1-
2601	1332	530	Acetobacter methanolicus LPS				2601	545	148	Acetobacter methanolicus LPS				2601	894	139	Acetobacter methanolicus LPS
373	1724	472	Galα1-3Galβ1-4GlcNAcβ1-3Galβ-sp3	Galili (tetra)			373	533	55	Galα1-3Galβ1-4GlcNAcβ1-3Galβ-sp3	Galili (tetra)			373	783	325	Galα1-3Galβ1-4GlcNAcβ1-3Galβ-sp3	Galili (tetra)
122	1261	99	Manα1-6Manβ-sp4				122	532	64	Manα1-6Manβ-sp4				122	447	116	Manα1-6Manβ-sp4
335	257	40	Neu5Acα2-3Galβ1-3-(6-O-Su)GlcNAcβ-sp3				335	531	125	Neu5Acα2-3Galβ1-3-(6-O-Su)GlcNAcβ-sp3				335	2160	690	Neu5Acα2-3Galβ1-3-(6-O-Su)GlcNAcβ-sp3
1239	1124	173	Escherichia coli O54				1239	530	135	Escherichia coli O54				1239	711	146	Escherichia coli O54
177	354	128	3-O-Su-Galβ1-4(6-O-Su)GlcNAcβ-sp3				177	524	298	3-O-Su-Galβ1-4(6-O-Su)GlcNAcβ-sp3				177	740	595	3-O-Su-Galβ1-4(6-O-Su)GlcNAcβ-sp3
8015	578	128	Escherichia coli O52 LPS				8015	516	90	Escherichia coli O52 LPS				8015	975	107	Escherichia coli O52 LPS
93	4288	1864	Galβ1-4Glcβ-sp4	Lactose, Lac			93	510	99	Galβ1-4Glcβ-sp4	Lactose, Lac			93	336	79	Galβ1-4Glcβ-sp4	Lactose, Lac
17	2948	325	Manα-sp4				17	509	122	Manα-sp4				17	536	79	Manα-sp4
117	2173	365	GlcNAcβ1-4GlcNAcβ-sp4	chitobiose			117	509	14	GlcNAcβ1-4GlcNAcβ-sp4	chitobiose			117	541	139	GlcNAcβ1-4GlcNAcβ-sp4	chitobiose
927	2468	307	Crypted formula, available on request				927	500	82	Crypted formula, available on request				927	586	133	Crypted formula, available on request
3302	304	116	-3Glcβ1-				3302	498	68	-3Glcβ1-				3302	1212	438	-3Glcβ1-
9001	978	64	-3Glcβ1-3Glcβ1-3(Glcβ1-6)Glcβ1-				9001	497	29	-3Glcβ1-3Glcβ1-3(Glcβ1-6)Glcβ1-				9001	594	152	-3Glcβ1-3Glcβ1-3(Glcβ1-6)Glcβ1-
253	722	70	GlcNAcβ1-6Galβ1-4GlcNAcβ-sp2				253	497	167	GlcNAcβ1-6Galβ1-4GlcNAcβ-sp2				253	698	425	GlcNAcβ1-6Galβ1-4GlcNAcβ-sp2
129	550	87	Galβ1-3(6-O-Bn)GlcNAcβ-sp3				129	496	38	Galβ1-3(6-O-Bn)GlcNAcβ-sp3				129	599	113	Galβ1-3(6-O-Bn)GlcNAcβ-sp3
219	5549	1841	Fucα1-2Galβ1-4Glcβ-sp4	H (type 6)			219	494	96	Fucα1-2Galβ1-4Glcβ-sp4	H (type 6)			219	326	33	Fucα1-2Galβ1-4Glcβ-sp4	H (type 6)
2003	3190	678	-6Galα1-4GlcAβ1-6Galβ1-4Galβ1-4GlcNAcβ1-				2003	492	50	-6Galα1-4GlcAβ1-6Galβ1-4Galβ1-4GlcNAcβ1-				2003	375	27	-6Galα1-4GlcAβ1-6Galβ1-4Galβ1-4GlcNAcβ1-
537	3952	226	Neu5Aα2-3Galβ1-4GlcNAcβ1-3Galβ1-4Glcβ-sp4	LSTd			537	488	18	Neu5Aα2-3Galβ1-4GlcNAcβ1-3Galβ1-4Glcβ-sp4	LSTd			537	778	262	Neu5Aα2-3Galβ1-4GlcNAcβ1-3Galβ1-4Glcβ-sp4	LSTd
485	5369	1124	Galβ1-4GalNAcα1-3(Fucα1-2)Galβ1-4GlcNAcβ-sp3				485	480	26	Galβ1-4GalNAcα1-3(Fucα1-2)Galβ1-4GlcNAcβ-sp3				485	1128	266	Galβ1-4GalNAcα1-3(Fucα1-2)Galβ1-4GlcNAcβ-sp3
44	3174	1274	GlcAα-sp3	α-glucuronic acid			44	480	233	GlcAα-sp3	α-glucuronic acid			44	434	80	GlcAα-sp3	α-glucuronic acid
258	1860	93	Manα1-6(Manα1-3)Manβ-sp4	Man3			258	474	14	Manα1-6(Manα1-3)Manβ-sp4	Man3			258	504	102	Manα1-6(Manα1-3)Manβ-sp4	Man3
384	534	23	Galβ1-4GlcNAcβ1-3Galβ1-4GlcNAcβ-sp2	i			384	474	85	Galβ1-4GlcNAcβ1-3Galβ1-4GlcNAcβ-sp2	i			384	3744	126	Galβ1-4GlcNAcβ1-3Galβ1-4GlcNAcβ-sp2	i
255	769	260	GlcNAcβ1-6(GlcNAcβ1-3)GalNAcα-sp3	core 4			255	471	158	GlcNAcβ1-6(GlcNAcβ1-3)GalNAcα-sp3	core 4			255	747	398	GlcNAcβ1-6(GlcNAcβ1-3)GalNAcα-sp3	core 4
165	1472	348	GlcAβ1-3Galβ-sp3				165	447	28	GlcAβ1-3Galβ-sp3				165	424	185	GlcAβ1-3Galβ-sp3
87	972	289	Galβ1-3Galβ-sp3				87	442	145	Galβ1-3Galβ-sp3				87	622	425	Galβ1-3Galβ-sp3
146	1656	405	Galβ1-4(6-O-Su)Glcβ-sp2				146	440	7	Galβ1-4(6-O-Su)Glcβ-sp2				146	548	90	Galβ1-4(6-O-Su)Glcβ-sp2
174	918	105	Neu5Gcα2-6GalNAcα-sp3				174	439	32	Neu5Gcα2-6GalNAcα-sp3				174	957	246	Neu5Gcα2-6GalNAcα-sp3
324	1093	263	Neu5Acα2-6Galβ1-3(6-O-Su)GlcNAcβ-sp3				324	429	97	Neu5Acα2-6Galβ1-3(6-O-Su)GlcNAcβ-sp3				324	738	163	Neu5Acα2-6Galβ1-3(6-O-Su)GlcNAcβ-sp3
323	292	53	Neu5Acα2-6Galβ1-3GlcNAcβ-sp3	6'-SiaLec			323	429	241	Neu5Acα2-6Galβ1-3GlcNAcβ-sp3	6'-SiaLec			323	2183	597	Neu5Acα2-6Galβ1-3GlcNAcβ-sp3	6'-SiaLec
75	978	33	Galα1-2Galβ-sp3				75	428	96	Galα1-2Galβ-sp3				75	783	225	Galα1-2Galβ-sp3
1802	623	87	-4(L-Ala2-6)GlcAβ1-3GalNAcβ1-4Glcβ1-3Galα1-4GalNAcβ1-				1802	428	28	-4(L-Ala2-6)GlcAβ1-3GalNAcβ1-4Glcβ1-3Galα1-4GalNAcβ1-				1802	398	113	-4(L-Ala2-6)GlcAβ1-3GalNAcβ1-4Glcβ1-3Galα1-4GalNAcβ1-
2205	593	162	-3(Glcα1-6)GlcNAcβ1-2Rhaα1-2Rhaα1-3Rhaα1-				2205	425	79	-3(Glcα1-6)GlcNAcβ1-2Rhaα1-2Rhaα1-3Rhaα1-				2205	884	96	-3(Glcα1-6)GlcNAcβ1-2Rhaα1-2Rhaα1-3Rhaα1-
28	1773	414	Xylβ-sp4				28	422	64	Xylβ-sp4				28	420	126	Xylβ-sp4
852	2206	451	GlcNAcβ1-4-[HOOC(CH3)CH]-3-O-GlcNAcα-sp4				852	420	24	GlcNAcβ1-4-[HOOC(CH3)CH]-3-O-GlcNAcα-sp4				852	322	59	GlcNAcβ1-4-[HOOC(CH3)CH]-3-O-GlcNAcα-sp4
84	1904	550	Galβ1-2Galβ-sp3				84	420	76	Galβ1-2Galβ-sp3				84	518	16	Galβ1-2Galβ-sp3
2221	290	84	-2(Glcα1-3)Rhaα1-2(EtN1-P-3)Rhaα1-3Rhaα1-3GlcNAcβ1-				2221	416	177	-2(Glcα1-3)Rhaα1-2(EtN1-P-3)Rhaα1-3Rhaα1-3GlcNAcβ1-				2221	800	531	-2(Glcα1-3)Rhaα1-2(EtN1-P-3)Rhaα1-3Rhaα1-3GlcNAcβ1-
8007	3768	729	-6Manα1-2(Glcα1-4)Manα1-2(Glcα1-3)Manβ1-3GlcNAcα1- LPS				8007	414	85	-6Manα1-2(Glcα1-4)Manα1-2(Glcα1-3)Manβ1-3GlcNAcα1- LPS				8007	313	43	-6Manα1-2(Glcα1-4)Manα1-2(Glcα1-3)Manβ1-3GlcNAcα1- LPS
274	1870	538	GalNAcα1-3Galβ1-4GlcNAcβ-sp3				274	411	121	GalNAcα1-3Galβ1-4GlcNAcβ-sp3				274	427	80	GalNAcα1-3Galβ1-4GlcNAcβ-sp3
435	275	35	Neu5Acα2-3Galβ1-4(2-O-Su-Fucα1-3)(6-O-Su-)GlcNAcβ-sp3				435	411	163	Neu5Acα2-3Galβ1-4(2-O-Su-Fucα1-3)(6-O-Su-)GlcNAcβ-sp3				435	1633	365	Neu5Acα2-3Galβ1-4(2-O-Su-Fucα1-3)(6-O-Su-)GlcNAcβ-sp3
327	2832	497	Neu5Acα2-3Galβ1-4Glcβ-sp4-Nle				327	408	67	Neu5Acα2-3Galβ1-4Glcβ-sp4-Nle				327	166	46	Neu5Acα2-3Galβ1-4Glcβ-sp4-Nle
240	1503	324	(Glcα1-4)3β-sp4	maltotriose			240	408	67	(Glcα1-4)3β-sp4	maltotriose			240	523	133	(Glcα1-4)3β-sp4	maltotriose
1415	1472	313	-2Rhaα1-3FucNAcα1-3FucNAcα1-3QuiNAcα1-				1415	402	96	-2Rhaα1-3FucNAcα1-3FucNAcα1-3QuiNAcα1-				1415	370	85	-2Rhaα1-3FucNAcα1-3FucNAcα1-3QuiNAcα1-
245	1214	168	GlcNAcα1-6Galβ1-4GlcNAcβ-sp2				245	402	92	GlcNAcα1-6Galβ1-4GlcNAcβ-sp2				245	378	27	GlcNAcα1-6Galβ1-4GlcNAcβ-sp2
374	582	150	Galα1-3(Galα1-4)Galβ1-4GlcNAcβ-sp3				374	402	78	Galα1-3(Galα1-4)Galβ1-4GlcNAcβ-sp3				374	1064	67	Galα1-3(Galα1-4)Galβ1-4GlcNAcβ-sp3
241	1582	348	(Glcα1-6)3β-sp4	isomaltotriose			241	399	42	(Glcα1-6)3β-sp4	isomaltotriose			241	342	89	(Glcα1-6)3β-sp4	isomaltotriose
22	1507	130	GlcNAcβ-sp4				22	396	79	GlcNAcβ-sp4				22	355	16	GlcNAcβ-sp4
58	1164	133	Fucβ-sp3				58	396	64	Fucβ-sp3				58	782	142	Fucβ-sp3
5	1156	288	GalNAcα-sp3	Tn			5	396	156	GalNAcα-sp3	Tn			5	496	86	GalNAcα-sp3	Tn
30	1530	122	Glcβ-sp4				30	394	90	Glcβ-sp4				30	336	20	Glcβ-sp4
214	994	217	$delta$GlcAβ1-3Galβ-sp3	ΔGlcAb3Gal			214	394	14	$delta$GlcAβ1-3Galβ-sp3	ΔGlcAb3Gal			214	846	285	$delta$GlcAβ1-3Galβ-sp3	ΔGlcAb3Gal
8004	1427	237	-4(GalNAcβ1-3)Galα1-6Glcβ1-3GalNAcβ1- LPS				8004	392	76	-4(GalNAcβ1-3)Galα1-6Glcβ1-3GalNAcβ1- LPS				8004	295	86	-4(GalNAcβ1-3)Galα1-6Glcβ1-3GalNAcβ1- LPS
57	1492	299	D-Ribβ -sp4				57	391	99	D-Ribβ -sp4				57	313	36	D-Ribβ -sp4
33	1398	116	Glc-2-NH2				33	390	53	Glc-2-NH2				33	312	126	Glc-2-NH2
2204	866	182	-2Rhaα1-2Rhaα1-3Rha2Acα1-3GlcNAcβ1-				2204	390	125	-2Rhaα1-2Rhaα1-3Rha2Acα1-3GlcNAcβ1-				2204	662	233	-2Rhaα1-2Rhaα1-3Rha2Acα1-3GlcNAcβ1-
1810	370	107	-4Glcβ1-3GalNAcβ1-4GalNAcβ1-4Galβ1-				1810	390	64	-4Glcβ1-3GalNAcβ1-4GalNAcβ1-4Galβ1-				1810	702	431	-4Glcβ1-3GalNAcβ1-4GalNAcβ1-4Galβ1-
315	308	73	Neu5Acα2-3Galβ1-4-(6-O-Su)GlcNAcβ-sp3				315	390	262	Neu5Acα2-3Galβ1-4-(6-O-Su)GlcNAcβ-sp3				315	516	123	Neu5Acα2-3Galβ1-4-(6-O-Su)GlcNAcβ-sp3
1409	452	180	-4ManNAc3NAmAβ1-4LGulNAc3NAcAα1-3DFucNAc4Nβ1-				1409	388	130	-4ManNAc3NAmAβ1-4LGulNAc3NAcAα1-3DFucNAc4Nβ1-				1409	302	126	-4ManNAc3NAmAβ1-4LGulNAc3NAcAα1-3DFucNAc4Nβ1-
2009	1688	379	-3(GlcAβ1-4)Galα1-6Manα1-2Manα1-3GalNAcβ1-				2009	385	176	-3(GlcAβ1-4)Galα1-6Manα1-2Manα1-3GalNAcβ1-				2009	794	40	-3(GlcAβ1-4)Galα1-6Manα1-2Manα1-3GalNAcβ1-
436	1306	231	4-O-Su-Neu5Acα2-3Galβ1-4(Fucα1-3)(6-O-Su-)GlcNAcβ-sp3				436	382	135	4-O-Su-Neu5Acα2-3Galβ1-4(Fucα1-3)(6-O-Su-)GlcNAcβ-sp3				436	624	328	4-O-Su-Neu5Acα2-3Galβ1-4(Fucα1-3)(6-O-Su-)GlcNAcβ-sp3
346	276	67	Neu5Acα2-3-(6-O-Su)Galβ1-4(6-O-Su)GlcNAcβ-sp3				346	381	65	Neu5Acα2-3-(6-O-Su)Galβ1-4(6-O-Su)GlcNAcβ-sp3				346	447	110	Neu5Acα2-3-(6-O-Su)Galβ1-4(6-O-Su)GlcNAcβ-sp3
32	2066	579	GalNGcβ-sp3				32	380	74	GalNGcβ-sp3				32	720	341	GalNGcβ-sp3
208	1128	243	Galβ1-3GlcNAcβ-sp4	Lec			208	380	60	Galβ1-3GlcNAcβ-sp4	Lec			208	344	102	Galβ1-3GlcNAcβ-sp4	Lec
329	4272	1027	Neu5Acα2-3Galβ1-4Glcβ-sp4-Trp				329	378	71	Neu5Acα2-3Galβ1-4Glcβ-sp4-Trp				329	152	49	Neu5Acα2-3Galβ1-4Glcβ-sp4-Trp
34	1757	197	L-Glcβ-sp4				34	378	92	L-Glcβ-sp4				34	460	110	L-Glcβ-sp4
31	1218	110	L-Araα-sp4				31	378	47	L-Araα-sp4				31	218	116	L-Araα-sp4
629	1496	260	Trehalose-ethanolamine				629	376	165	Trehalose-ethanolamine				629	364	66	Trehalose-ethanolamine
8013	2300	875	Escherichia coli O49 LPS				8013	375	127	Escherichia coli O49 LPS				8013	522	117	Escherichia coli O49 LPS
18	1386	318	Manβ-sp4				18	374	108	Manβ-sp4				18	295	216	Manβ-sp4
404	2247	307	GalNAcα1-3Galβ1-4(Fucα1-3)GlcNAcβ-sp3	αGalNAcLex			404	372	25	GalNAcα1-3Galβ1-4(Fucα1-3)GlcNAcβ-sp3	αGalNAcLex			404	429	146	GalNAcα1-3Galβ1-4(Fucα1-3)GlcNAcβ-sp3	αGalNAcLex
2004	1675	249	-4(GlcNAcβ1-3)GalNAcα1-4Glcα1-4L-IdoAα1-3GalNAcβ1-				2004	372	82	-4(GlcNAcβ1-3)GalNAcα1-4Glcα1-4L-IdoAα1-3GalNAcβ1-				2004	678	226	-4(GlcNAcβ1-3)GalNAcα1-4Glcα1-4L-IdoAα1-3GalNAcβ1-
21	1460	235	Galβ-sp4				21	372	59	Galβ-sp4				21	304	56	Galβ-sp4
111	1284	400	Glcβ1-4Glcβ-sp4	cellobiose			111	370	21	Glcβ1-4Glcβ-sp4	cellobiose			111	370	90	Glcβ1-4Glcβ-sp4	cellobiose
395	439	93	GlcNAcβ1-6(GlcNAcβ1-3)Galβ1-4GlcNAcβ-sp2	Tk			395	368	110	GlcNAcβ1-6(GlcNAcβ1-3)Galβ1-4GlcNAcβ-sp2	Tk			395	333	163	GlcNAcβ1-6(GlcNAcβ1-3)Galβ1-4GlcNAcβ-sp2	Tk
166	1368	489	GlcAβ1-6Galβ-sp3				166	366	25	GlcAβ1-6Galβ-sp3				166	250	87	GlcAβ1-6Galβ-sp3
250	448	99	GlcNAcβ1-3Galβ1-4GlcNAcβ-sp3				250	364	96	GlcNAcβ1-3Galβ1-4GlcNAcβ-sp3				250	424	99	GlcNAcβ1-3Galβ1-4GlcNAcβ-sp3
8014	720	179	Escherichia coli O81 LPS				8014	363	36	Escherichia coli O81 LPS				8014	510	93	Escherichia coli O81 LPS
195	336	128	6-O-Su-GalNAcβ1-4-(3-O-Ac)GlcNAcβ-sp3				195	362	176	6-O-Su-GalNAcβ1-4-(3-O-Ac)GlcNAcβ-sp3				195	814	385	6-O-Su-GalNAcβ1-4-(3-O-Ac)GlcNAcβ-sp3
1012	1124	353	-2(Fuc3NFoα1-3)Manβ1-3Glcβ1-3GlcNAcβ1-				1012	361	35	-2(Fuc3NFoα1-3)Manβ1-3Glcβ1-3GlcNAcβ1-				1012	492	165	-2(Fuc3NFoα1-3)Manβ1-3Glcβ1-3GlcNAcβ1-
1408	2513	391	Pseudomonas aeruginosa O2abc				1408	358	96	Pseudomonas aeruginosa O2abc				1408	388	119	Pseudomonas aeruginosa O2abc
110	1454	283	Glcα1-4Glcβ-sp3	maltose			110	354	65	Glcα1-4Glcβ-sp3	maltose			110	375	16	Glcα1-4Glcβ-sp3	maltose
535	788	382	Neu5Acα2-8Neu5Acα2-3(GalNAcβ1-4)Galβ1-4Glcβ-sp4	GD2			535	354	27	Neu5Acα2-8Neu5Acα2-3(GalNAcβ1-4)Galβ1-4Glcβ-sp4	GD2			535	546	73	Neu5Acα2-8Neu5Acα2-3(GalNAcβ1-4)Galβ1-4Glcβ-sp4	GD2
810	750	130	GalNGcα1-3GalNAcα-sp3				810	352	147	GalNGcα1-3GalNAcα-sp3				810	993	358	GalNGcα1-3GalNAcα-sp3
181	562	101	3,4-O-Su2-Galβ1-4GlcNAcβ-sp3				181	352	117	3,4-O-Su2-Galβ1-4GlcNAcβ-sp3				181	684	46	3,4-O-Su2-Galβ1-4GlcNAcβ-sp3
223	942	104	Galα1-4Galβ1-4Glcβ-sp2	Pk, Gb3, GbOse3			223	349	57	Galα1-4Galβ1-4Glcβ-sp2	Pk, Gb3, GbOse3			223	496	103	Galα1-4Galβ1-4Glcβ-sp2	Pk, Gb3, GbOse3
45	1484	301	GlcAβ-sp3	β-glucuronic acid			45	348	16	GlcAβ-sp3	β-glucuronic acid			45	295	139	GlcAβ-sp3	β-glucuronic acid
15	1435	87	HOCH2(HOCH)4CH2NH2	aminoglucitol			15	342	34	HOCH2(HOCH)4CH2NH2	aminoglucitol			15	326	165	HOCH2(HOCH)4CH2NH2	aminoglucitol
94	1128	327	Galβ1-4Galβ-sp4				94	340	42	Galβ1-4Galβ-sp4				94	183	19	Galβ1-4Galβ-sp4
900	1755	254	H-(Gly)6-NH2 Gly6-amide, linear				900	339	25	H-(Gly)6-NH2 Gly6-amide, linear				900	286	27	H-(Gly)6-NH2 Gly6-amide, linear
37	1414	93	3-O-Su-Galβ-sp3				37	337	46	3-O-Su-Galβ-sp3				37	322	39	3-O-Su-Galβ-sp3
2101	1478	335	-3Rhaα1-3Rhaα1-2Galα1-3GlcNAcα1-				2101	334	39	-3Rhaα1-3Rhaα1-2Galα1-3GlcNAcα1-				2101	344	63	-3Rhaα1-3Rhaα1-2Galα1-3GlcNAcα1-
26	1152	145	Rhaβ-sp4				26	334	60	Rhaβ-sp4				26	259	99	Rhaβ-sp4
294	1201	139	Neu5Acα2-3Galβ1-4Glcβ-sp4	3'SL			294	331	87	Neu5Acα2-3Galβ1-4Glcβ-sp4	3'SL			294	393	47	Neu5Acα2-3Galβ1-4Glcβ-sp4	3'SL
46	1344	509	6-H2PO3Glcβ-sp4	Glc6P			46	330	44	6-H2PO3Glcβ-sp4	Glc6P			46	286	44	6-H2PO3Glcβ-sp4	Glc6P
338	447	85	Neu5Acα2-6Galβ1-3GalNAcα-sp3	6'-sialyl-TF			338	327	87	Neu5Acα2-6Galβ1-3GalNAcα-sp3	6'-sialyl-TF			338	633	90	Neu5Acα2-6Galβ1-3GalNAcα-sp3	6'-sialyl-TF
76	970	353	Galα1-3Galβ-sp3	Bdi			76	325	69	Galα1-3Galβ-sp3	Bdi			76	331	46	Galα1-3Galβ-sp3	Bdi
495	996	353	Manα1-6(Manα1-3)Manα1-6(Manα1-3)Manβ-sp4	Man5			495	322	64	Manα1-6(Manα1-3)Manα1-6(Manα1-3)Manβ-sp4	Man5			495	371	59	Manα1-6(Manα1-3)Manα1-6(Manα1-3)Manβ-sp4	Man5
850	363	47	Galβ1-3(6-O-Su)GalNAcα-sp3				850	322	78	Galβ1-3(6-O-Su)GalNAcα-sp3				850	1337	524	Galβ1-3(6-O-Su)GalNAcα-sp3
247	437	125	GlcNAcβ1-3Galβ1-3GalNAcα-sp3				247	318	54	GlcNAcβ1-3Galβ1-3GalNAcα-sp3				247	916	371	GlcNAcβ1-3Galβ1-3GalNAcα-sp3
370	410	41	GalNAcβ1-3(Fucα1-2)Galβ1-4GlcNAcβ-sp3				370	318	39	GalNAcβ1-3(Fucα1-2)Galβ1-4GlcNAcβ-sp3				370	957	165	GalNAcβ1-3(Fucα1-2)Galβ1-4GlcNAcβ-sp3
1303	308	81	-4GlcNAcβ1-3GlcAα1-4GlcNAcα1-3Rha2Acβ1-				1303	318	50	-4GlcNAcβ1-3GlcAα1-4GlcNAcα1-3Rha2Acβ1-				1303	854	186	-4GlcNAcβ1-3GlcAα1-4GlcNAcα1-3Rha2Acβ1-
502	1253	263	(Glcα1-6)6β-sp4	maltohexaose			502	317	43	(Glcα1-6)6β-sp4	maltohexaose			502	380	33	(Glcα1-6)6β-sp4	maltohexaose
2215	382	87	-2(EtN1-P-3)Rhaα1-2Rhaα1-3Rhaα1-3(Glcα1-6)GlcNAcβ1-				2215	315	83	-2(EtN1-P-3)Rhaα1-2Rhaα1-3Rhaα1-3(Glcα1-6)GlcNAcβ1-				2215	708	394	-2(EtN1-P-3)Rhaα1-2Rhaα1-3Rhaα1-3(Glcα1-6)GlcNAcβ1-
23	984	315	GalNAcβ-sp4				23	314	90	GalNAcβ-sp4				23	418	73	GalNAcβ-sp4
390	1186	254	(Glcα1-4)4β-sp4	maltotetraose			390	313	53	(Glcα1-4)4β-sp4	maltotetraose			390	272	56	(Glcα1-4)4β-sp4	maltotetraose
98	428	89	Galβ1-4GlcNAcβ-sp5	N-acetyllactosamine, LN			98	312	73	Galβ1-4GlcNAcβ-sp5	N-acetyllactosamine, LN			98	161	27	Galβ1-4GlcNAcβ-sp5	N-acetyllactosamine, LN
272	1710	351	Neu5Acα2-3Galβ1-4Glcβ-sp4-Cit				272	306	39	Neu5Acα2-3Galβ1-4Glcβ-sp4-Cit				272	286	33	Neu5Acα2-3Galβ1-4Glcβ-sp4-Cit
1615	1542	336	-4(GalA6(L-Thr)3Acα1-3)GalNAcβ1-3Rhaβ1-4GlcNAc6Acβ1-				1615	305	163	-4(GalA6(L-Thr)3Acα1-3)GalNAcβ1-3Rhaβ1-4GlcNAc6Acβ1-				1615	430	159	-4(GalA6(L-Thr)3Acα1-3)GalNAcβ1-3Rhaβ1-4GlcNAc6Acβ1-
7	1382	301	Glcα-sp3				7	304	71	Glcα-sp3				7	308	53	Glcα-sp3
16	882	248	Manα-sp3				16	304	32	Manα-sp3				16	333	69	Manα-sp3
366	359	82	GalNAcα1-3(Fucα1-2)Galβ1-3GlcNAcβ-sp3	A (type 1)			366	304	32	GalNAcα1-3(Fucα1-2)Galβ1-3GlcNAcβ-sp3	A (type 1)			366	872	99	GalNAcα1-3(Fucα1-2)Galβ1-3GlcNAcβ-sp3	A (type 1)
205	238	23	Neu5Acα2-6GalNAcβ-sp3				205	302	106	Neu5Acα2-6GalNAcβ-sp3				205	872	202	Neu5Acα2-6GalNAcβ-sp3
8005	886	124	-2Rib-ol5-P-6Galα1-3FucNAmα1-3(GlcNAcβ1-4)GlcNAcβ1- LPS				8005	301	85	-2Rib-ol5-P-6Galα1-3FucNAmα1-3(GlcNAcβ1-4)GlcNAcβ1- LPS				8005	680	26	-2Rib-ol5-P-6Galα1-3FucNAmα1-3(GlcNAcβ1-4)GlcNAcβ1- LPS
488	343	105	Galβ1-4GlcNAcβ1-6(Galβ1-4GlcNAcβ1-3)GalNAcα-sp3				488	301	21	Galβ1-4GlcNAcβ1-6(Galβ1-4GlcNAcβ1-3)GalNAcα-sp3				488	505	268	Galβ1-4GlcNAcβ1-6(Galβ1-4GlcNAcβ1-3)GalNAcα-sp3
114	1362	298	GlcNAcβ1-3Manβ-sp4				114	298	99	GlcNAcβ1-3Manβ-sp4				114	304	106	GlcNAcβ1-3Manβ-sp4
277	566	188	GalNGcα1-3(Fucα1-2)Galβ-sp3				277	294	39	GalNGcα1-3(Fucα1-2)Galβ-sp3				277	460	73	GalNGcα1-3(Fucα1-2)Galβ-sp3
53	851	173	Neu5Gcβ-sp3				53	292	46	Neu5Gcβ-sp3				53	370	33	Neu5Gcβ-sp3
121	1046	122	Manα1-4Manβ-sp4				121	287	55	Manα1-4Manβ-sp4				121	268	159	Manα1-4Manβ-sp4
60	470	294	6-O-Su-Galβ-sp3				60	286	64	6-O-Su-Galβ-sp3				60	416	86	6-O-Su-Galβ-sp3
392	410	64	GalNAcα1-3(Fucα1-2)Galβ1-3GalNAcα-sp3	A (type 3)			392	286	70	GalNAcα1-3(Fucα1-2)Galβ1-3GalNAcα-sp3	A (type 3)			392	718	116	GalNAcα1-3(Fucα1-2)Galβ1-3GalNAcα-sp3	A (type 3)
92	972	223	Galβ1-4Glcβ-sp2	Lactose, Lac			92	284	39	Galβ1-4Glcβ-sp2	Lactose, Lac			92	187	60	Galβ1-4Glcβ-sp2	Lactose, Lac
132	348	70	Galβ1-3GalNAcα-sp5	TF			132	284	82	Galβ1-3GalNAcα-sp5	TF			132	420	172	Galβ1-3GalNAcα-sp5	TF
630	702	153	(GlcAβ1-3GlcNAcβ1-4)20-NH(p-C6H4)CH2CH2NH2	hyaluronic acid			630	281	21	(GlcAβ1-3GlcNAcβ1-4)20-NH(p-C6H4)CH2CH2NH2	hyaluronic acid			630	658	292	(GlcAβ1-3GlcNAcβ1-4)20-NH(p-C6H4)CH2CH2NH2	hyaluronic acid
633	933	290	(Neu5Acα2-8)n-NH(p-C6H4)CH2CH2NH2	colominic acid			633	280	43	(Neu5Acα2-8)n-NH(p-C6H4)CH2CH2NH2	colominic acid			633	302	79	(Neu5Acα2-8)n-NH(p-C6H4)CH2CH2NH2	colominic acid
190	586	174	Galβ1-4-(6-P)GlcNAcβ-sp2				190	280	87	Galβ1-4-(6-P)GlcNAcβ-sp2				190	456	86	Galβ1-4-(6-P)GlcNAcβ-sp2
172	312	58	Neu5Acα2-6GalNAcα-sp3	SiaTn			172	280	32	Neu5Acα2-6GalNAcα-sp3	SiaTn			172	402	126	Neu5Acα2-6GalNAcα-sp3	SiaTn
381	433	64	Galβ1-3GlcNAcβ1-6Galβ1-4GlcNAcβ-sp2				381	279	53	Galβ1-3GlcNAcβ1-6Galβ1-4GlcNAcβ-sp2				381	590	93	Galβ1-3GlcNAcβ1-6Galβ1-4GlcNAcβ-sp2
29	960	128	Fucβ-sp4				29	276	44	Fucβ-sp4				29	232	47	Fucβ-sp4
1230	402	156	Escherichia coli O10a10b				1230	275	50	Escherichia coli O10a10b				1230	828	239	Escherichia coli O10a10b
162	396	93	6-O-Su-Galβ1-4GlcNAcβ-sp2				162	274	74	6-O-Su-Galβ1-4GlcNAcβ-sp2				162	633	239	6-O-Su-Galβ1-4GlcNAcβ-sp2
233	659	139	Galβ1-3(Fucα1-4)GlcNAcβ-sp3	Lea			233	272	24	Galβ1-3(Fucα1-4)GlcNAcβ-sp3	Lea			233	250	93	Galβ1-3(Fucα1-4)GlcNAcβ-sp3	Lea
203	394	156	Galβ1-4(6-O-Su)GlcNAcβ-sp2				203	272	16	Galβ1-4(6-O-Su)GlcNAcβ-sp2				203	406	126	Galβ1-4(6-O-Su)GlcNAcβ-sp2
96	691	156	Galβ1-4GlcNAcβ-sp2	N-acetyllactosamine, LN			96	271	62	Galβ1-4GlcNAcβ-sp2	N-acetyllactosamine, LN			96	264	107	Galβ1-4GlcNAcβ-sp2	N-acetyllactosamine, LN
309	749	285	Neu5Acα2-6(Neu5Acα2-3)GalNAcα-sp3				309	270	18	Neu5Acα2-6(Neu5Acα2-3)GalNAcα-sp3				309	156	67	Neu5Acα2-6(Neu5Acα2-3)GalNAcα-sp3
371	566	278	Fucα1-2Galβ1-3(Fucα1-4)GlcNAcβ-sp3	Leb			371	270	64	Fucα1-2Galβ1-3(Fucα1-4)GlcNAcβ-sp3	Leb			371	170	39	Fucα1-2Galβ1-3(Fucα1-4)GlcNAcβ-sp3	Leb
206	756	139	Neu5Gcα2-3Galβ-sp3				206	268	25	Neu5Gcα2-3Galβ-sp3				206	107	27	Neu5Gcα2-3Galβ-sp3
170	554	162	Neu5Acα2-6Galβ-sp3				170	268	41	Neu5Acα2-6Galβ-sp3				170	351	73	Neu5Acα2-6Galβ-sp3
52	624	90	Neu5Gcα-sp3				52	265	64	Neu5Gcα-sp3				52	278	50	Neu5Gcα-sp3
123	562	185	Manβ1-4GlcNAcβ-sp4				123	264	130	Manβ1-4GlcNAcβ-sp4				123	1062	368	Manβ1-4GlcNAcβ-sp4
77	764	150	Galα1-3GalNAcβ-sp3				77	263	39	Galα1-3GalNAcβ-sp3				77	300	126	Galα1-3GalNAcβ-sp3
8001	1378	332	-2)Galα1-3(Fucα1-2)Galβ1-3GalNAcβ1-3GalNAcβ(1-LPS				8001	262	142	-2)Galα1-3(Fucα1-2)Galβ1-3GalNAcβ1-3GalNAcβ(1-LPS				8001	304	99	-2)Galα1-3(Fucα1-2)Galβ1-3GalNAcβ1-3GalNAcβ(1-LPS
1607	1101	243	GalNAcβ1-4GalNAcα1-3GlcNAcα1-2Rib-ol				1607	260	82	GalNAcβ1-4GalNAcα1-3GlcNAcα1-2Rib-ol				1607	472	116	GalNAcβ1-4GalNAcα1-3GlcNAcα1-2Rib-ol
328	521	182	Neu5Acα2-3Galβ1-4Glcβ-sp4-Phe				328	258	32	Neu5Acα2-3Galβ1-4Glcβ-sp4-Phe				328	112	33	Neu5Acα2-3Galβ1-4Glcβ-sp4-Phe
812	1335	542	Galβ1-4Glcα-sp4				812	256	116	Galβ1-4Glcα-sp4				812	311	103	Galβ1-4Glcα-sp4
14	974	156	GlcN(Gc)β-sp4				14	256	71	GlcN(Gc)β-sp4				14	322	93	GlcN(Gc)β-sp4
3001	832	214	-3Glcβ1-				3001	256	19	-3Glcβ1-				3001	246	73	-3Glcβ1-
259	538	128	Galβ1-4(Galβ1-3)GlcNAcβ-sp3				259	256	41	Galβ1-4(Galβ1-3)GlcNAcβ-sp3				259	530	79	Galβ1-4(Galβ1-3)GlcNAcβ-sp3
403	488	63	Galβ1-3GlcNAcβ1-3Galβ1-4GlcNAcβ-sp2				403	256	59	Galβ1-3GlcNAcβ1-3Galβ1-4GlcNAcβ-sp2				403	622	199	Galβ1-3GlcNAcβ1-3Galβ1-4GlcNAcβ-sp2
1413	359	139	-2LRha3Acα1-6GlcNAcα1-4LGalNAcA3Acα1-3(S-3HOBut1-4)QuiNAc4Nβ1-				1413	256	140	-2LRha3Acα1-6GlcNAcα1-4LGalNAcA3Acα1-3(S-3HOBut1-4)QuiNAc4Nβ1-				1413	454	179	-2LRha3Acα1-6GlcNAcα1-4LGalNAcA3Acα1-3(S-3HOBut1-4)QuiNAc4Nβ1-
216	526	179	Fucα1-2Galβ1-4GlcNAcβ-sp3	H (type 2)			216	254	78	Fucα1-2Galβ1-4GlcNAcβ-sp3	H (type 2)			216	188	53	Fucα1-2Galβ1-4GlcNAcβ-sp3	H (type 2)
143	443	156	Fucα1-2(3-O-Su)Galβ-sp3				143	254	110	Fucα1-2(3-O-Su)Galβ-sp3				143	720	345	Fucα1-2(3-O-Su)Galβ-sp3
295	810	64	Neu5Acα2-6Galβ1-4Glcβ-sp2	6'SL			295	250	42	Neu5Acα2-6Galβ1-4Glcβ-sp2	6'SL			295	366	50	Neu5Acα2-6Galβ1-4Glcβ-sp2	6'SL
1611	546	162	-2(Rib-ol5-P-3)Galβ1-3GlcNAcα1-3(EtN1-75%P-6)Glcβ1-3GlcNAcβ1-				1611	250	106	-2(Rib-ol5-P-3)Galβ1-3GlcNAcα1-3(EtN1-75%P-6)Glcβ1-3GlcNAcβ1-				1611	742	318	-2(Rib-ol5-P-3)Galβ1-3GlcNAcα1-3(EtN1-75%P-6)Glcβ1-3GlcNAcβ1-
6	605	130	GalNAcβ-sp3				6	248	94	GalNAcβ-sp3				6	488	47	GalNAcβ-sp3
78	526	145	Galα1-3GalNAcα-sp3	Tαα			78	248	51	Galα1-3GalNAcα-sp3	Tαα			78	236	50	Galα1-3GalNAcα-sp3	Tαα
300	755	249	Neu5Acα2-6Galβ1-4GlcNAcβ-sp3	6'SLN			300	246	54	Neu5Acα2-6Galβ1-4GlcNAcβ-sp3	6'SLN			300	286	60	Neu5Acα2-6Galβ1-4GlcNAcβ-sp3	6'SLN
150	363	125	3-O-Su-Galβ1-3GalNAcα-sp3				150	246	23	3-O-Su-Galβ1-3GalNAcα-sp3				150	344	159	3-O-Su-Galβ1-3GalNAcα-sp3
237	746	188	GalNHα1-3(Fucα1-2)Galβ-OCH2CH2CH2NHAc				237	245	54	GalNHα1-3(Fucα1-2)Galβ-OCH2CH2CH2NHAc				237	460	47	GalNHα1-3(Fucα1-2)Galβ-OCH2CH2CH2NHAc
225	662	162	Galα1-4Galβ1-4GlcNAcβ-sp2	P1			225	244	20	Galα1-4Galβ1-4GlcNAcβ-sp2	P1			225	476	102	Galα1-4Galβ1-4GlcNAcβ-sp2	P1
438	506	139	Fucβ1-2Galβ1-4(Fucα1-3)GlcNAcβ-sp3				438	244	36	Fucβ1-2Galβ1-4(Fucα1-3)GlcNAcβ-sp3				438	409	47	Fucβ1-2Galβ1-4(Fucα1-3)GlcNAcβ-sp3
631	450	208	(GlcAβ1-3GlcNAcβ1-4)38-NH(p-C6H4)CH2CH2NH2	hyaluronic acid			631	243	20	(GlcAβ1-3GlcNAcβ1-4)38-NH(p-C6H4)CH2CH2NH2	hyaluronic acid			631	241	53	(GlcAβ1-3GlcNAcβ1-4)38-NH(p-C6H4)CH2CH2NH2	hyaluronic acid
3401	1499	385	-4Glcβ1-4Glcβ1-3Glcβ1-				3401	242	46	-4Glcβ1-4Glcβ1-3Glcβ1-				3401	183	113	-4Glcβ1-4Glcβ1-3Glcβ1-
379	418	47	Galβ1-3GlcNAcβ1-3Galβ1-4GlcNAcβ-sp3				379	242	18	Galβ1-3GlcNAcβ1-3Galβ1-4GlcNAcβ-sp3				379	318	56	Galβ1-3GlcNAcβ1-3Galβ1-4GlcNAcβ-sp3
215	429	52	Fucα1-2Galβ1-3GlcNAcβ-sp3	Led, H (type 1)			215	241	38	Fucα1-2Galβ1-3GlcNAcβ-sp3	Led, H (type 1)			215	516	73	Fucα1-2Galβ1-3GlcNAcβ-sp3	Led, H (type 1)
1706	1152	275	-6(S-Lac2-3)GlcNAcβ1-3Galα1-3GlcNAc6Acβ1-				1706	240	64	-6(S-Lac2-3)GlcNAcβ1-3Galα1-3GlcNAc6Acβ1-				1706	536	93	-6(S-Lac2-3)GlcNAcβ1-3Galα1-3GlcNAc6Acβ1-
431	601	128	Neu5Acα2-3Galβ1-4(2-O-Su-Fucα1-3)GlcNAcβ-sp3				431	239	39	Neu5Acα2-3Galβ1-4(2-O-Su-Fucα1-3)GlcNAcβ-sp3				431	174	82	Neu5Acα2-3Galβ1-4(2-O-Su-Fucα1-3)GlcNAcβ-sp3
419	332	63	3-O-SuGalβ1-4GlcNAcβ1-3Galβ1-4GlcNAcβ-sp3				419	239	19	3-O-SuGalβ1-4GlcNAcβ1-3Galβ1-4GlcNAcβ-sp3				419	736	186	3-O-SuGalβ1-4GlcNAcβ1-3Galβ1-4GlcNAcβ-sp3
492	1118	131	(Glcα1-6)5β-sp4	isomaltopentaose			492	236	10	(Glcα1-6)5β-sp4	isomaltopentaose			492	375	46	(Glcα1-6)5β-sp4	isomaltopentaose
1	2253	874	Fucα-sp3				1	234	122	Fucα-sp3				1	866	288	Fucα-sp3
275	508	173	GalNAcβ1-3Galβ1-4GlcNAcβ-sp3				275	234	14	GalNAcβ1-3Galβ1-4GlcNAcβ-sp3				275	386	53	GalNAcβ1-3Galβ1-4GlcNAcβ-sp3
65	340	93	4-O-Su-GalNAcα-sp3				65	234	103	4-O-Su-GalNAcα-sp3				65	89	27	4-O-Su-GalNAcα-sp3
319	312	104	Neu5Acα2-3-(6-O-Su)Galβ1-4GlcNAcβ-sp3				319	234	19	Neu5Acα2-3-(6-O-Su)Galβ1-4GlcNAcβ-sp3				319	236	63	Neu5Acα2-3-(6-O-Su)Galβ1-4GlcNAcβ-sp3
508	566	156	GalNAcβ1-3(Fucα1-2)Galβ1-4(Fucα1-3)GlcNAcβ-sp3				508	233	30	GalNAcβ1-3(Fucα1-2)Galβ1-4(Fucα1-3)GlcNAcβ-sp3				508	300	139	GalNAcβ1-3(Fucα1-2)Galβ1-4(Fucα1-3)GlcNAcβ-sp3
8010	1116	174	-4(GlcpNAcβ1-3)GalNAcα1-2Glcα1-4L-IdoAα1-3GalNAcβ1- LPS				8010	232	116	-4(GlcpNAcβ1-3)GalNAcα1-2Glcα1-4L-IdoAα1-3GalNAcβ1- LPS				8010	300	53	-4(GlcpNAcβ1-3)GalNAcα1-2Glcα1-4L-IdoAα1-3GalNAcβ1- LPS
372	480	150	Fucα1-2Galβ1-4(Fucα1-3)GlcNAcβ-sp3	Ley			372	232	19	Fucα1-2Galβ1-4(Fucα1-3)GlcNAcβ-sp3	Ley			372	228	33	Fucα1-2Galβ1-4(Fucα1-3)GlcNAcβ-sp3	Ley
273	302	70	Fucβ1-2Galβ1-4GlcNAcβ-sp3				273	232	30	Fucβ1-2Galβ1-4GlcNAcβ-sp3				273	420	80	Fucβ1-2Galβ1-4GlcNAcβ-sp3
89	542	83	Galβ1-3GalNAcα-sp3	TF			89	230	53	Galβ1-3GalNAcα-sp3	TF			89	312	99	Galβ1-3GalNAcα-sp3	TF
260	511	47	Galβ1-3(Fucβ1-4)GlcNAcβ-sp3				260	230	42	Galβ1-3(Fucβ1-4)GlcNAcβ-sp3				260	420	67	Galβ1-3(Fucβ1-4)GlcNAcβ-sp3
350	468	173	Neu5Gcα2-3Galβ1-4Glcβ-sp3	3'SL(Gc)			350	229	25	Neu5Gcα2-3Galβ1-4Glcβ-sp3	3'SL(Gc)			350	168	63	Neu5Gcα2-3Galβ1-4Glcβ-sp3	3'SL(Gc)
305	418	116	Neu5Gcβ2-6Galβ1-4GlcNAcβ-sp3				305	228	21	Neu5Gcβ2-6Galβ1-4GlcNAcβ-sp3				305	329	99	Neu5Gcβ2-6Galβ1-4GlcNAcβ-sp3
1609	324	64	-4(Lys2-6)GalAα1-4Galα1-3(Ser-(2-6)GalA4Acα1-3GlcNAcβ1-				1609	228	105	-4(Lys2-6)GalAα1-4Galα1-3(Ser-(2-6)GalA4Acα1-3GlcNAcβ1-				1609	481	106	-4(Lys2-6)GalAα1-4Galα1-3(Ser-(2-6)GalA4Acα1-3GlcNAcβ1-
369	511	64	GalNAcα1-4(Fucα1-2)Galβ1-4GlcNAcβ-sp3				369	226	13	GalNAcα1-4(Fucα1-2)Galβ1-4GlcNAcβ-sp3				369	282	96	GalNAcα1-4(Fucα1-2)Galβ1-4GlcNAcβ-sp3
288	437	32	3-O-Su-Galβ1-4(Fucα1-3)GlcNAcβ-sp3	3'-O-Su-Lex			288	226	43	3-O-Su-Galβ1-4(Fucα1-3)GlcNAcβ-sp3	3'-O-Su-Lex			288	398	166	3-O-Su-Galβ1-4(Fucα1-3)GlcNAcβ-sp3	3'-O-Su-Lex
106	292	87	GalNAcβ1-4GlcNAcβ-sp3	LacdiNAc			106	226	83	GalNAcβ1-4GlcNAcβ-sp3	LacdiNAc			106	966	328	GalNAcβ1-4GlcNAcβ-sp3	LacdiNAc
9005	1134	342	Bakers yeast glucan SIGMA				9005	224	27	Bakers yeast glucan SIGMA				9005	293	67	Bakers yeast glucan SIGMA
48	484	24	Neu5Acα-sp3				48	224	25	Neu5Acα-sp3				48	148	27	Neu5Acα-sp3
1417	1148	196	-2Rhaα1-4GalNAcA3Acα1-4GalNFoAα1-3QuiNAcα1-				1417	222	44	-2Rhaα1-4GalNAcA3Acα1-4GalNFoAα1-3QuiNAcα1-				1417	373	86	-2Rhaα1-4GalNAcA3Acα1-4GalNFoAα1-3QuiNAcα1-
851	404	81	Galα1-3(6-O-Su)GalNAcα-sp3				851	222	47	Galα1-3(6-O-Su)GalNAcα-sp3				851	393	87	Galα1-3(6-O-Su)GalNAcα-sp3
804	378	136	[Galβ1-4GlcNAcβ-OCH2CH2]2NH				804	222	7	[Galβ1-4GlcNAcβ-OCH2CH2]2NH				804	210	99	[Galβ1-4GlcNAcβ-OCH2CH2]2NH
387	351	58	Galβ1-4GlcNAcβ1-6Galβ1-4GlcNAcβ-sp2				387	222	48	Galβ1-4GlcNAcβ1-6Galβ1-4GlcNAcβ-sp2				387	286	93	Galβ1-4GlcNAcβ1-6Galβ1-4GlcNAcβ-sp2
342	294	74	Neu5Acα2-3(6-O-Su)Galβ1-3GalNAcα-sp3				342	222	53	Neu5Acα2-3(6-O-Su)Galβ1-3GalNAcα-sp3				342	116	27	Neu5Acα2-3(6-O-Su)Galβ1-3GalNAcα-sp3
491	394	99	GalNAcα1-3(Fucα1-2)Galβ1-4(Fucα1-3)GlcNAcβ-sp3	ALey			491	221	3	GalNAcα1-3(Fucα1-2)Galβ1-4(Fucα1-3)GlcNAcβ-sp3	ALey			491	424	123	GalNAcα1-3(Fucα1-2)Galβ1-4(Fucα1-3)GlcNAcβ-sp3	ALey
364	952	232	Galα1-3Galβ1-4(Fucα1-3)GlcNAcβ-sp3	αGalLex			364	220	29	Galα1-3Galβ1-4(Fucα1-3)GlcNAcβ-sp3	αGalLex			364	228	66	Galα1-3Galβ1-4(Fucα1-3)GlcNAcβ-sp3	αGalLex
1311	554	191	-3Manα1-2Fucα1-2GlcA4Acβ1-3GalNAcα1-				1311	220	50	-3Manα1-2Fucα1-2GlcA4Acβ1-3GalNAcα1-				1311	1204	249	-3Manα1-2Fucα1-2GlcA4Acβ1-3GalNAcα1-
1240	398	197	Escherichia coli O62				1240	220	10	Escherichia coli O62				1240	290	119	Escherichia coli O62
2206	308	202	-3(Glcα1-6)GlcNAcβ1-2Rhaα1-2Rhaα1-3Rha2Acα1-				2206	220	131	-3(Glcα1-6)GlcNAcβ1-2Rhaα1-2Rhaα1-3Rha2Acα1-				2206	608	185	-3(Glcα1-6)GlcNAcβ1-2Rhaα1-2Rhaα1-3Rha2Acα1-
125	386	104	6-Bn-Galβ1-4GlcNAcβ-sp2				125	218	43	6-Bn-Galβ1-4GlcNAcβ-sp2				125	304	179	6-Bn-Galβ1-4GlcNAcβ-sp2
318	234	58	Neu5Acα2-6Galβ1-4-(6-O-Su)GlcNAcβ-sp3				318	217	46	Neu5Acα2-6Galβ1-4-(6-O-Su)GlcNAcβ-sp3				318	671	153	Neu5Acα2-6Galβ1-4-(6-O-Su)GlcNAcβ-sp3
441	280	64	Neu5Acα2-6(Fucα1-2)Galβ1-4GlcNAcβ-sp3				441	215	28	Neu5Acα2-6(Fucα1-2)Galβ1-4GlcNAcβ-sp3				441	216	37	Neu5Acα2-6(Fucα1-2)Galβ1-4GlcNAcβ-sp3
304	364	99	Neu5Gcα2-6Galβ1-4GlcNAcβ-sp3				304	212	42	Neu5Gcα2-6Galβ1-4GlcNAcβ-sp3				304	340	96	Neu5Gcα2-6Galβ1-4GlcNAcβ-sp3
1602	342	119	-3(Rib1(50%)Ac-ol5-P-6)Galβ1-4(GlcNAcβ1-2)Glcβ1-3GlcNAcβ1-				1602	209	47	-3(Rib1(50%)Ac-ol5-P-6)Galβ1-4(GlcNAcβ1-2)Glcβ1-3GlcNAcβ1-				1602	295	146	-3(Rib1(50%)Ac-ol5-P-6)Galβ1-4(GlcNAcβ1-2)Glcβ1-3GlcNAcβ1-
437	343	110	GalNAcα1-3(Fucα1-2)Galβ1-3GalNAcβ-sp3	A(type 4)			437	208	50	GalNAcα1-3(Fucα1-2)Galβ1-3GalNAcβ-sp3	A(type 4)			437	230	99	GalNAcα1-3(Fucα1-2)Galβ1-3GalNAcβ-sp3	A(type 4)
1617	336	35	-4(S,R-CetLys2-6)GlcAb1-6GalNAcα1-6GlcNAcβ1-3GlcNAcβ1-				1617	206	33	-4(S,R-CetLys2-6)GlcAb1-6GalNAcα1-6GlcNAcβ1-3GlcNAcβ1-				1617	411	60	-4(S,R-CetLys2-6)GlcAb1-6GalNAcα1-6GlcNAcβ1-3GlcNAcβ1-
303	429	105	Neu5Gcα2-3Galβ1-4GlcNAcβ-sp3				303	205	28	Neu5Gcα2-3Galβ1-4GlcNAcβ-sp3				303	132	20	Neu5Gcα2-3Galβ1-4GlcNAcβ-sp3
99	312	70	Galβ1-4GlcNAcβ-sp8	N-acetyllactosamine, LN			99	205	19	Galβ1-4GlcNAcβ-sp8	N-acetyllactosamine, LN			99	170	26	Galβ1-4GlcNAcβ-sp8	N-acetyllactosamine, LN
63	304	76	4-O-Su-GlcNAcβ-sp2				63	204	25	4-O-Su-GlcNAcβ-sp2				63	166	10	4-O-Su-GlcNAcβ-sp2
388	308	69	Galβ1-4GlcNAcβ1-6(Galβ1-3)GalNAcα-sp3				388	202	34	Galβ1-4GlcNAcβ1-6(Galβ1-3)GalNAcα-sp3				388	183	43	Galβ1-4GlcNAcβ1-6(Galβ1-3)GalNAcα-sp3
2502	187	35	-4(2-O-Su)L-IdoAα1-4(6-O-Su)GlcNSuα1-_-4GlcAβ1-4GlcNAcα1-				2502	200	71	-4(2-O-Su)L-IdoAα1-4(6-O-Su)GlcNSuα1-_-4GlcAβ1-4GlcNAcα1-				2502	96	44	-4(2-O-Su)L-IdoAα1-4(6-O-Su)GlcNSuα1-_-4GlcAβ1-4GlcNAcα1-
498	394	107	Galβ1-4GlcNAcβ1-3Galβ1-4GlcNAcβ1-3Galβ1-4GlcNAcβ-sp3	(LN)3			498	198	54	Galβ1-4GlcNAcβ1-3Galβ1-4GlcNAcβ1-3Galβ1-4GlcNAcβ-sp3	(LN)3			498	360	53	Galβ1-4GlcNAcβ1-3Galβ1-4GlcNAcβ1-3Galβ1-4GlcNAcβ-sp3	(LN)3
234	392	87	Galβ1-4(Fucα1-3)GlcNAcβ-sp3	Lex			234	197	7	Galβ1-4(Fucα1-3)GlcNAcβ-sp3	Lex			234	210	103	Galβ1-4(Fucα1-3)GlcNAcβ-sp3	Lex
1234	1105	133	Escherichia coli O27				1234	196	39	Escherichia coli O27				1234	259	47	Escherichia coli O27
442	933	243	Neu5Acα2-3 (GalNAcβ1-4)Galβ1-4Glcβ-sp4	GM2			442	196	10	Neu5Acα2-3 (GalNAcβ1-4)Galβ1-4Glcβ-sp4	GM2			442	174	39	Neu5Acα2-3 (GalNAcβ1-4)Galβ1-4Glcβ-sp4	GM2
1616	927	318	-4(GlcAα1-3)FucNAcα1-3GlcNAcβ1-				1616	196	39	-4(GlcAα1-3)FucNAcα1-3GlcNAcβ1-				1616	295	40	-4(GlcAα1-3)FucNAcα1-3GlcNAcβ1-
505	368	130	(GNβ1-2Mα1)2-3,6-Mβ1-4GNβ1-4GNβ-sp4				505	196	10	(GNβ1-2Mα1)2-3,6-Mβ1-4GNβ1-4GNβ-sp4				505	402	106	(GNβ1-2Mα1)2-3,6-Mβ1-4GNβ1-4GNβ-sp4
156	390	93	3-O-Su-Galβ1-4GlcNAcβ-sp2				156	194	11	3-O-Su-Galβ1-4GlcNAcβ-sp2				156	241	44	3-O-Su-Galβ1-4GlcNAcβ-sp2
432	374	23	Neu5Acα2-3Galβ1-4(3-O-Su-Fucα1-3)GlcNAcβ-sp3				432	194	24	Neu5Acα2-3Galβ1-4(3-O-Su-Fucα1-3)GlcNAcβ-sp3				432	262	56	Neu5Acα2-3Galβ1-4(3-O-Su-Fucα1-3)GlcNAcβ-sp3
249	292	29	GlcNAcβ1-3Galβ1-4GlcNAcβ-sp2				249	194	36	GlcNAcβ1-3Galβ1-4GlcNAcβ-sp2				249	174	79	GlcNAcβ1-3Galβ1-4GlcNAcβ-sp2
182	284	35	3,6-O-Su2-Galβ1-4GlcNAcβ-sp2				182	194	32	3,6-O-Su2-Galβ1-4GlcNAcβ-sp2				182	150	36	3,6-O-Su2-Galβ1-4GlcNAcβ-sp2
428	284	46	Neu5Acα2-3Galβ1-4(Fucα1-3)(6-O-Su-)GlcNAcβ-sp3	6-O-Su-SiaLex			428	194	42	Neu5Acα2-3Galβ1-4(Fucα1-3)(6-O-Su-)GlcNAcβ-sp3	6-O-Su-SiaLex			428	198	53	Neu5Acα2-3Galβ1-4(Fucα1-3)(6-O-Su-)GlcNAcβ-sp3	6-O-Su-SiaLex
321	378	90	(Neu5Acα2-8)3-sp3	(Sia)3			321	193	43	(Neu5Acα2-8)3-sp3	(Sia)3			321	148	59	(Neu5Acα2-8)3-sp3	(Sia)3
316	332	105	Fucα1-2(6-Su)Galβ1-4GlcNAcβ-sp3				316	192	16	Fucα1-2(6-Su)Galβ1-4GlcNAcβ-sp3				316	212	40	Fucα1-2(6-Su)Galβ1-4GlcNAcβ-sp3
66	336	59	4-O-Su-GalNAcβ-sp3				66	191	10	4-O-Su-GalNAcβ-sp3				66	102	7	4-O-Su-GalNAcβ-sp3
292	277	46	Neu5Acα2-3Galβ1-3GalNAcα-sp3				292	191	53	Neu5Acα2-3Galβ1-3GalNAcα-sp3				292	84	33	Neu5Acα2-3Galβ1-3GalNAcα-sp3
3301	216	58	-3Glcβ1-6Glcβ1-				3301	191	55	-3Glcβ1-6Glcβ1-				3301	178	102	-3Glcβ1-6Glcβ1-
187	300	116	Neu5Acα2-8Neu5Acα2-sp9	(Sia)2			187	190	21	Neu5Acα2-8Neu5Acα2-sp9	(Sia)2			187	172	86	Neu5Acα2-8Neu5Acα2-sp9	(Sia)2
71	330	61	Fucα1-2Galβ-sp3	Hdi			71	188	71	Fucα1-2Galβ-sp3	Hdi			71	926	272	Fucα1-2Galβ-sp3	Hdi
504	281	13	(Aβ1-4GNβ1-2Mα1)2-3,6-Mβ1-4GNβ1-4GNβ-sp4				504	188	19	(Aβ1-4GNβ1-2Mα1)2-3,6-Mβ1-4GNβ1-4GNβ-sp4				504	200	33	(Aβ1-4GNβ1-2Mα1)2-3,6-Mβ1-4GNβ1-4GNβ-sp4
534	261	35	Neu5Acα2-6Galβ1-4GlcNAcβ1-3Galβ1-4GlcNAcβ-sp3				534	188	46	Neu5Acα2-6Galβ1-4GlcNAcβ1-3Galβ1-4GlcNAcβ-sp3				534	246	66	Neu5Acα2-6Galβ1-4GlcNAcβ1-3Galβ1-4GlcNAcβ-sp3
236	342	29	GalNAcα1-3(Fucα1-2)Galβ-sp5	Atri			236	186	23	GalNAcα1-3(Fucα1-2)Galβ-sp5	Atri			236	218	107	GalNAcα1-3(Fucα1-2)Galβ-sp5	Atri
499	273	85	Galβ1-4GlcNAcβ1-6(Galβ1-4GlcNAcβ1-3)Galβ1-4GlcNAcβ-sp2	I			499	186	28	Galβ1-4GlcNAcβ1-6(Galβ1-4GlcNAcβ1-3)Galβ1-4GlcNAcβ-sp2	I			499	312	93	Galβ1-4GlcNAcβ1-6(Galβ1-4GlcNAcβ1-3)Galβ1-4GlcNAcβ-sp2	I
310	228	56	Neu5Acα2-3Galβ1-4GlcNAcβ-O(CH2)3NH-amide-Neu5Acα2-3Galβ1-4GlcNAcβ-sp3				310	186	18	Neu5Acα2-3Galβ1-4GlcNAcβ-O(CH2)3NH-amide-Neu5Acα2-3Galβ1-4GlcNAcβ-sp3				310	178	64	Neu5Acα2-3Galβ1-4GlcNAcβ-O(CH2)3NH-amide-Neu5Acα2-3Galβ1-4GlcNAcβ-sp3
97	351	156	Galβ1-4GlcNAcβ-sp3	N-acetyllactosamine, LN			97	185	53	Galβ1-4GlcNAcβ-sp3	N-acetyllactosamine, LN			97	182	79	Galβ1-4GlcNAcβ-sp3	N-acetyllactosamine, LN
429	226	41	Neu5Acα2-3(6-O-Su)Galβ1-4(Fucα1-3)GlcNAcβ-sp3	6'-O-Su-SiaLex			429	185	11	Neu5Acα2-3(6-O-Su)Galβ1-4(Fucα1-3)GlcNAcβ-sp3	6'-O-Su-SiaLex			429	145	70	Neu5Acα2-3(6-O-Su)Galβ1-4(Fucα1-3)GlcNAcβ-sp3	6'-O-Su-SiaLex
235	362	64	GalNAcα1-3(Fucα1-2)Galβ-sp3	Atri			235	184	28	GalNAcα1-3(Fucα1-2)Galβ-sp3	Atri			235	205	128	GalNAcα1-3(Fucα1-2)Galβ-sp3	Atri
434	340	35	Neu5Acα2-8Neu5Acα2-3Galβ1-4Glcβ-sp4	GD3			434	184	37	Neu5Acα2-8Neu5Acα2-3Galβ1-4Glcβ-sp4	GD3			434	254	33	Neu5Acα2-8Neu5Acα2-3Galβ1-4Glcβ-sp4	GD3
8006	658	148	-3(Glcα1-2)Rhaα1-2Rhaα1-2Rhaα1-3(Glcα1-2)Rhaα1- LPS				8006	182	52	-3(Glcα1-2)Rhaα1-2Rhaα1-2Rhaα1-3(Glcα1-2)Rhaα1- LPS				8006	366	89	-3(Glcα1-2)Rhaα1-2Rhaα1-2Rhaα1-3(Glcα1-2)Rhaα1- LPS
1805	442	331	-4GalNAcβ1-3GlcNAcβ1-2(R-Lac1-3Glcα1-3)Rhaα1-2Ribfβ1-				1805	182	97	-4GalNAcβ1-3GlcNAcβ1-2(R-Lac1-3Glcα1-3)Rhaα1-2Ribfβ1-				1805	420	106	-4GalNAcβ1-3GlcNAcβ1-2(R-Lac1-3Glcα1-3)Rhaα1-2Ribfβ1-
854	351	23	(6-O-Su)Neu5Acα2-3Galβ-sp3				854	182	48	(6-O-Su)Neu5Acα2-3Galβ-sp3				854	116	13	(6-O-Su)Neu5Acα2-3Galβ-sp3
1605	316	191	-3(Glcα1-6)GlcNAcβ1-4(GlcNAcβ1-2)GlcAβ1-3(L-Thr2-6)GalAβ1-				1605	182	47	-3(Glcα1-6)GlcNAcβ1-4(GlcNAcβ1-2)GlcAβ1-3(L-Thr2-6)GalAβ1-				1605	353	39	-3(Glcα1-6)GlcNAcβ1-4(GlcNAcβ1-2)GlcAβ1-3(L-Thr2-6)GalAβ1-
425	284	81	Neu5Acα2-3Galβ1-4(Fucβ1-3)GlcNAcβ-sp3				425	179	14	Neu5Acα2-3Galβ1-4(Fucβ1-3)GlcNAcβ-sp3				425	148	40	Neu5Acα2-3Galβ1-4(Fucβ1-3)GlcNAcβ-sp3
169	261	116	Neu5Acα2-3Galβ-sp3	GM4			169	179	14	Neu5Acα2-3Galβ-sp3	GM4			169	89	27	Neu5Acα2-3Galβ-sp3	GM4
1707	280	58	-4(Glcα1-3)Glcβ1-3Galβ1-3GalNAcβ1-4Rib-ol5-P-				1707	178	59	-4(Glcα1-3)Glcβ1-3Galβ1-3GalNAcβ1-4Rib-ol5-P-				1707	264	179	-4(Glcα1-3)Glcβ1-3Galβ1-3GalNAcβ1-4Rib-ol5-P-
293	339	35	Neu5Acα2-3Galβ1-4Glcβ-sp3	3'SL			293	176	41	Neu5Acα2-3Galβ1-4Glcβ-sp3	3'SL			293	120	20	Neu5Acα2-3Galβ1-4Glcβ-sp3	3'SL
1501	304	153	Proteus genomospecies 5/6 O79				1501	176	60	Proteus genomospecies 5/6 O79				1501	252	80	Proteus genomospecies 5/6 O79
489	332	73	Galβ1-4GlcNAcβ1-3(GlcNAcβ1-6)Galβ1-4GlcNAcβ-sp2				489	174	29	Galβ1-4GlcNAcβ1-3(GlcNAcβ1-6)Galβ1-4GlcNAcβ-sp2				489	134	56	Galβ1-4GlcNAcβ1-3(GlcNAcβ1-6)Galβ1-4GlcNAcβ-sp2
289	316	52	Neu5Acα2-6(Galβ1-3)GalNAcα-sp3				289	174	21	Neu5Acα2-6(Galβ1-3)GalNAcα-sp3				289	210	13	Neu5Acα2-6(Galβ1-3)GalNAcα-sp3
1701	304	70	-3GlcAβ1-4(Galα1-3)FucNAcα1-3GlcNAcα1-				1701	174	24	-3GlcAβ1-4(Galα1-3)FucNAcα1-3GlcNAcα1-				1701	438	142	-3GlcAβ1-4(Galα1-3)FucNAcα1-3GlcNAcα1-
528	254	76	Neu5Acα2-3Galβ1-4(Fucα1-3)GlcNAcβ1-3Galβ-sp3				528	174	16	Neu5Acα2-3Galβ1-4(Fucα1-3)GlcNAcβ1-3Galβ-sp3				528	356	82	Neu5Acα2-3Galβ1-4(Fucα1-3)GlcNAcβ1-3Galβ-sp3
627	226	41	(Siaα2-6Aβ1-4GNβ1-2Mα1)2-3,6-Mβ1-4GNβ1-4GNβ-sp4	YDS			627	174	20	(Siaα2-6Aβ1-4GNβ1-2Mα1)2-3,6-Mβ1-4GNβ1-4GNβ-sp4	YDS			627	152	27	(Siaα2-6Aβ1-4GNβ1-2Mα1)2-3,6-Mβ1-4GNβ1-4GNβ-sp4	YDS
9002	218	93	-3Glcβ1-				9002	172	16	-3Glcβ1-				9002	102	47	-3Glcβ1-
423	196	32	Neu5Acα2-3Galβ1-4(Fucα1-3)GlcNAcβ-sp3	SiaLex			423	172	19	Neu5Acα2-3Galβ1-4(Fucα1-3)GlcNAcβ-sp3	SiaLex			423	107	27	Neu5Acα2-3Galβ1-4(Fucα1-3)GlcNAcβ-sp3	SiaLex
290	262	113	Neu5Acα2-6(Galα1-3)GalNAcα-sp3				290	170	11	Neu5Acα2-6(Galα1-3)GalNAcα-sp3				290	114	13	Neu5Acα2-6(Galα1-3)GalNAcα-sp3
1608	280	139	-3GlcAβ1-4(Galα1-3)FucNAcα1-3GlcNAcα1-				1608	168	28	-3GlcAβ1-4(Galα1-3)FucNAcα1-3GlcNAcα1-				1608	163	130	-3GlcAβ1-4(Galα1-3)FucNAcα1-3GlcNAcα1-
368	279	19	GalNAcα1-3(Fucα1-2)Galβ1-4GlcNAcβ-sp3	A (type 2)			368	168	39	GalNAcα1-3(Fucα1-2)Galβ1-4GlcNAcβ-sp3	A (type 2)			368	161	26	GalNAcα1-3(Fucα1-2)Galβ1-4GlcNAcβ-sp3	A (type 2)
1010	275	90	-2Manβ1-4Glcα1-3QiuNAcα1-3GlcNAcα1-				1010	168	95	-2Manβ1-4Glcα1-3QiuNAcα1-3GlcNAcα1-				1010	344	43	-2Manβ1-4Glcα1-3QiuNAcα1-3GlcNAcα1-
9003	197	44	-4GlcN(%)Acβ1-				9003	168	47	-4GlcN(%)Acβ1-				9003	420	53	-4GlcN(%)Acβ1-
298	265	46	Neu5Acα2-3Galβ1-4GlcNAcβ-sp3	3'SLN			298	164	28	Neu5Acα2-3Galβ1-4GlcNAcβ-sp3	3'SLN			298	130	20	Neu5Acα2-3Galβ1-4GlcNAcβ-sp3	3'SLN
1310	634	160	-3GlcAβ1-4(Glcα1-3)Fucα1-4Fucα1-2Glcβ1-3GlcNAcα1-				1310	162	18	-3GlcAβ1-4(Glcα1-3)Fucα1-4Fucα1-2Glcβ1-3GlcNAcα1-				1310	304	93	-3GlcAβ1-4(Glcα1-3)Fucα1-4Fucα1-2Glcβ1-3GlcNAcα1-
1411	226	87	-4ManNAc3NAmAβ1-4ManNAc3NAcAβ1-3DFucNAcα1-				1411	161	25	-4ManNAc3NAmAβ1-4ManNAc3NAcAβ1-3DFucNAcα1-				1411	228	60	-4ManNAc3NAmAβ1-4ManNAc3NAcAβ1-3DFucNAcα1-
2501	226	47	Streptococcus equi sp. hyaluronic acid sodium salt				2501	161	19	Streptococcus equi sp. hyaluronic acid sodium salt				2501	120	20	Streptococcus equi sp. hyaluronic acid sodium salt
3501	218	85	Rha:Ara:Gal:GalA 9:3:79:9, MW 900-2000 kDa				3501	160	10	Rha:Ara:Gal:GalA 9:3:79:9, MW 900-2000 kDa				3501	203	105	Rha:Ara:Gal:GalA 9:3:79:9, MW 900-2000 kDa
287	272	67	3-O-Su-Galβ1-3(Fucα1-4)GlcNAcβ-sp3	3'-O-Su-Lea			287	158	30	3-O-Su-Galβ1-3(Fucα1-4)GlcNAcβ-sp3	3'-O-Su-Lea			287	98	20	3-O-Su-Galβ1-3(Fucα1-4)GlcNAcβ-sp3	3'-O-Su-Lea
426	248	29	Neu5Acα2-3Galβ1-3(Fucα1-4)GlcNAcβ-sp3	SiaLea			426	157	23	Neu5Acα2-3Galβ1-3(Fucα1-4)GlcNAcβ-sp3	SiaLea			426	130	47	Neu5Acα2-3Galβ1-3(Fucα1-4)GlcNAcβ-sp3	SiaLea
1401	280	53	GalNAcα1-4GlcNAc3NAcAβ1-3DFucNAcα1-3QuiNAcβ1-3Rhaα1-3(Glcα1-6)Glcb1-3(Glcα1-4)(L-Ala1-2)GalNα(P-6)1-3L-gro-manHepp7Cmα1-3(P-2)(P-4)L-gro-manHepα1-5Kdoα				1401	155	53	GalNAcα1-4GlcNAc3NAcAβ1-3DFucNAcα1-3QuiNAcβ1-3Rhaα1-3(Glcα1-6)Glcb1-3(Glcα1-4)(L-Ala1-2)GalNα(P-6)1-3L-gro-manHepp7Cmα1-3(P-2)(P-4)L-gro-manHepα1-5Kdoα				1401	320	62	GalNAcα1-4GlcNAc3NAcAβ1-3DFucNAcα1-3QuiNAcβ1-3Rhaα1-3(Glcα1-6)Glcb1-3(Glcα1-4)(L-Ala1-2)GalNα(P-6)1-3L-gro-manHepp7Cmα1-3(P-2)(P-4)L-gro-manHepα1-5Kdoα
2010	328	78	-2Galfβ1-3GlcNAcα1-8(3HOBut1-7)Pse5Ac2-6Galα1-6Glcα1-				2010	153	41	-2Galfβ1-3GlcNAcα1-8(3HOBut1-7)Pse5Ac2-6Galα1-6Glcα1-				2010	322	89	-2Galfβ1-3GlcNAcα1-8(3HOBut1-7)Pse5Ac2-6Galα1-6Glcα1-
345	176	29	Neu5Acα2-3Galβ1-3(6-O-Su)GalNAcα-sp3				345	152	21	Neu5Acα2-3Galβ1-3(6-O-Su)GalNAcα-sp3				345	66	20	Neu5Acα2-3Galβ1-3(6-O-Su)GalNAcα-sp3
9004	234	85	Saccharomyces cerevisiae mannan SIGMA				9004	148	21	Saccharomyces cerevisiae mannan SIGMA				9004	156	50	Saccharomyces cerevisiae mannan SIGMA
1418	198	48	-3R-3HOBut1-7Pse4Ac5Acβ2-4DFucNAcα1-3QuiNAcβ1-				1418	148	21	-3R-3HOBut1-7Pse4Ac5Acβ2-4DFucNAcα1-3QuiNAcβ1-				1418	375	90	-3R-3HOBut1-7Pse4Ac5Acβ2-4DFucNAcα1-3QuiNAcβ1-
1704	195	62	-6GlcNAc3(S-Lac)α1-3LQuiNAcα1-3GlcNAcα1-				1704	148	21	-6GlcNAc3(S-Lac)α1-3LQuiNAcα1-3GlcNAcα1-				1704	334	82	-6GlcNAc3(S-Lac)α1-3LQuiNAcα1-3GlcNAcα1-
1618	254	110	-6GlcNAcα1-3Galβ1-3GalNAcα1-				1618	146	25	-6GlcNAcα1-3Galβ1-3GalNAcα1-				1618	438	100	-6GlcNAcα1-3Galβ1-3GalNAcα1-
1612	210	64	-2Fuc3N(R-3HOBu)4Acβ1-6Glc3Acα1-4GlcAβ1-3GlcNAcα1-				1612	144	64	-2Fuc3N(R-3HOBu)4Acβ1-6Glc3Acα1-4GlcAβ1-3GlcNAcα1-				1612	604	185	-2Fuc3N(R-3HOBu)4Acβ1-6Glc3Acα1-4GlcAβ1-3GlcNAcα1-
3502	254	63	Rha:Ara:Gal:GalA 17:3:62:18, MW 100-400kDa				3502	143	11	Rha:Ara:Gal:GalA 17:3:62:18, MW 100-400kDa				3502	148	39	Rha:Ara:Gal:GalA 17:3:62:18, MW 100-400kDa
1301	282	99	-3(Qui3NFoα1-4)GalA6NH2α1-4GalNAcα1-4Galα1-3GalNAcβ1-				1301	138	50	-3(Qui3NFoα1-4)GalA6NH2α1-4GalNAcα1-4Galα1-3GalNAcβ1-				1301	340	166	-3(Qui3NFoα1-4)GalA6NH2α1-4GalNAcα1-4Galα1-3GalNAcβ1-
2202	272	139	-3GlcNAcβ1-2(Glcα1-3)Rhaα1-2Rhaα1-3(Glcα1-4)Rhaα1-				2202	138	22	-3GlcNAcβ1-2(Glcα1-3)Rhaα1-2Rhaα1-3(Glcα1-4)Rhaα1-				2202	264	159	-3GlcNAcβ1-2(Glcα1-3)Rhaα1-2Rhaα1-3(Glcα1-4)Rhaα1-
9007	198	35	Hyaluronic acid E77-2 KBL6413 17kDa				9007	138	33	Hyaluronic acid E77-2 KBL6413 17kDa				9007	259	60	Hyaluronic acid E77-2 KBL6413 17kDa
1703	292	64	-4(Glcα1-2)GlcA3Acβ1-3GlcNAcα1-2(R-3HOBut1-3)Fuc3Nβ1-6Glc4Acα1-				1703	133	26	-4(Glcα1-2)GlcA3Acβ1-3GlcNAcα1-2(R-3HOBut1-3)Fuc3Nβ1-6Glc4Acα1-				1703	275	106	-4(Glcα1-2)GlcA3Acβ1-3GlcNAcα1-2(R-3HOBut1-3)Fuc3Nβ1-6Glc4Acα1-
1259	242	72	Escherichia coli O84-deAc				1259	133	13	Escherichia coli O84-deAc				1259	159	113	Escherichia coli O84-deAc
1306	273	38	-4(GlcNAcβ1-2Glcβ1-2)(GlcNAcβ1-3)Galβ1-3GalNAcα1-4Galβ1-3GalNAcβ1-				1306	122	28	-4(GlcNAcβ1-2Glcβ1-2)(GlcNAcβ1-3)Galβ1-3GalNAcα1-4Galβ1-3GalNAcβ1-				1306	172	136	-4(GlcNAcβ1-2Glcβ1-2)(GlcNAcβ1-3)Galβ1-3GalNAcα1-4Galβ1-3GalNAcβ1-

## Sheet: Donor 3_А Rh+
IgG		Colored wells - significant ligands, sorted by IgM signals					IgM							aC3
10098265_g2_g25_A555_A647_532$N$.csv							10098265_g2_g6_A555_A647_635$N$.csv							10098273_g0.5_A555$N$.csv
GalFile,C:\Users\Polyakova\Desktop\GAL\OSPS060818v1.gal							GalFile,C:\Users\Polyakova\Desktop\GAL\OSPS060818v1.gal							GalFile,C:\Users\Polyakova\Desktop\GAL\OSPS060818v1.gal
GID	Median	MAD	Structure	Common Name			GID	Median	MAD	Structure	Common Name			GID	Median	MAD	Structure	Common Name
1247	14070	2211	-6(Rhaα1-3)Manα1-2(Glcα1-3)Manα1-2Manα1-2Manb1-3GlcNAcα1-				1247	52726	18425	-6(Rhaα1-3)Manα1-2(Glcα1-3)Manα1-2Manα1-2Manb1-3GlcNAcα1-				1247	29520	1893	-6(Rhaα1-3)Manα1-2(Glcα1-3)Manα1-2Manα1-2Manb1-3GlcNAcα1-
85	2878	516	Galβ1-3GlcNAcβ-sp3	Lec			85	45166	5967	Galβ1-3GlcNAcβ-sp3	Lec			85	28836	1775	Galβ1-3GlcNAcβ-sp3	Lec
267	2786	486	GlcNAcβ1-3Galβ1-3GlcNAcβ-sp3				267	44756	6254	GlcNAcβ1-3Galβ1-3GlcNAcβ-sp3				267	28484	1291	GlcNAcβ1-3Galβ1-3GlcNAcβ-sp3
822	5826	2374	GalNAcα1-4Galβ-sp3				822	43364	5209	GalNAcα1-4Galβ-sp3				822	31072	1540	GalNAcα1-4Galβ-sp3
401	2214	492	Galβ1-3GlcNAcβ1-3Galβ1-3GlcNAcβ-sp3				401	43200	5466	Galβ1-3GlcNAcβ1-3Galβ1-3GlcNAcβ-sp3				401	28536	796	Galβ1-3GlcNAcβ1-3Galβ1-3GlcNAcβ-sp3
507	3444	906	GalNAcα1-3GalNAcβ1-3Galα1-4Galβ1-4Glcβ-sp3	Fs-5			507	42598	4722	GalNAcα1-3GalNAcβ1-3Galα1-4Galβ1-4Glcβ-sp3	Fs-5			507	30662	1867	GalNAcα1-3GalNAcβ1-3Galα1-4Galβ1-4Glcβ-sp3	Fs-5
142	3788	469	GlcNAcα1-3GalNAcβ-sp3				142	42305	3286	GlcNAcα1-3GalNAcβ-sp3				142	30182	1544	GlcNAcα1-3GalNAcβ-sp3
291	1990	255	Neu5Acβ2-6(Galβ1-3)GalNAcα-sp3				291	42212	5394	Neu5Acβ2-6(Galβ1-3)GalNAcα-sp3				291	30016	2188	Neu5Acβ2-6(Galβ1-3)GalNAcα-sp3
410	21496	6432	Galβ1-3GlcNAcα1-3Galβ1-3GlcNAcβ-sp3				410	41373	4760	Galβ1-3GlcNAcα1-3Galβ1-3GlcNAcβ-sp3				410	29548	1586	Galβ1-3GlcNAcα1-3Galβ1-3GlcNAcβ-sp3
818	21916	1853	GalNAcα1-4GalNAcα-sp3				818	40768	3314	GalNAcα1-4GalNAcα-sp3				818	30579	1323	GalNAcα1-4GalNAcα-sp3
20	5236	348	Rhaα-sp3				20	40705	5122	Rhaα-sp3				20	32231	1085	Rhaα-sp3
86	2792	852	Galβ1-3GlcNAcβ-sp2	Lec			86	40144	4178	Galβ1-3GlcNAcβ-sp2	Lec			86	29280	881	Galβ1-3GlcNAcβ-sp2	Lec
173	2491	1082	Neu5Acβ2-6GalNAcα-sp3				173	40124	2313	Neu5Acβ2-6GalNAcα-sp3				173	30575	2838	Neu5Acβ2-6GalNAcα-sp3
55	4702	1620	3-O-Su-GlcNAcβ-sp3				55	40122	3979	3-O-Su-GlcNAcβ-sp3				55	30477	2710	3-O-Su-GlcNAcβ-sp3
60	3596	1056	6-O-Su-Galβ-sp3				60	40086	8286	6-O-Su-Galβ-sp3				60	31820	2334	6-O-Su-Galβ-sp3
819	4899	683	Glcβ1-4GalNAcα-sp3				819	38780	8491	Glcβ1-4GalNAcα-sp3				819	34278	597	Glcβ1-4GalNAcα-sp3
193	2932	556	3-O-Su-GalNAcβ1-4GlcNAcβ-sp3				193	38722	2388	3-O-Su-GalNAcβ1-4GlcNAcβ-sp3				193	31438	1110	3-O-Su-GalNAcβ1-4GlcNAcβ-sp3
377	3319	990	Galβ1-3GlcNAcβ1-3Galβ1-3GlcNAcβ-sp2				377	37990	6168	Galβ1-3GlcNAcβ1-3Galβ1-3GlcNAcβ-sp2				377	28988	543	Galβ1-3GlcNAcβ1-3Galβ1-3GlcNAcβ-sp2
389	3710	2102	GalNAcβ1-3Galα1-4Galβ1-4Glcβ-sp3	Gb4, P			389	37916	8968	GalNAcβ1-3Galα1-4Galβ1-4Glcβ-sp3	Gb4, P			389	29091	1277	GalNAcβ1-3Galα1-4Galβ1-4Glcβ-sp3	Gb4, P
168	56449	13471	GlcNAcβ1-4Mur-L-Ala-D-i-Gln-Lys	GMDP-Lys			168	37850	3770	GlcNAcβ1-4Mur-L-Ala-D-i-Gln-Lys	GMDP-Lys			168	27298	642	GlcNAcβ1-4Mur-L-Ala-D-i-Gln-Lys	GMDP-Lys
816	4966	452	Galβ1-4GalNAcα-sp3				816	37612	2477	Galβ1-4GalNAcα-sp3				816	31918	3230	Galβ1-4GalNAcα-sp3
813	18038	3787	Galβ1-3GalNGcα-sp3				813	37070	4810	Galβ1-3GalNGcα-sp3				813	29263	1736	Galβ1-3GalNGcα-sp3
362	6967	3245	Galα1-3(Fucα1-2)Galβ1-3GalNAcα-sp3	B (type 3)			362	36874	6937	Galα1-3(Fucα1-2)Galβ1-3GalNAcα-sp3	B (type 3)			362	26593	1767	Galα1-3(Fucα1-2)Galβ1-3GalNAcα-sp3	B (type 3)
243	4926	3321	GlcNAcα1-3Galβ1-4GlcNAcβ-sp3				243	36796	4005	GlcNAcα1-3Galβ1-4GlcNAcβ-sp3				243	30414	3288	GlcNAcα1-3Galβ1-4GlcNAcβ-sp3
196	3384	246	3-O-Su-GalNAcβ1-4(3-O-Su)-GlcNAcβ-sp3				196	36536	11161	3-O-Su-GalNAcβ1-4(3-O-Su)-GlcNAcβ-sp3				196	32601	1548	3-O-Su-GalNAcβ1-4(3-O-Su)-GlcNAcβ-sp3
344	2255	1569	Neu5Acβ2-3Galβ1-4GlcNAcβ-sp3	b3’SLN			344	36286	6082	Neu5Acβ2-3Galβ1-4GlcNAcβ-sp3	b3’SLN			344	30015	2213	Neu5Acβ2-3Galβ1-4GlcNAcβ-sp3	b3’SLN
825	38664	9825	Glcβ1-3GlcNAcβ-sp3				825	36284	2847	Glcβ1-3GlcNAcβ-sp3				825	30804	1725	Glcβ1-3GlcNAcβ-sp3
331	2816	1049	Neu5Gcα2-3Galβ1-3GlcNAcβ-sp3				331	36238	7189	Neu5Gcα2-3Galβ1-3GlcNAcβ-sp3				331	30418	1199	Neu5Gcα2-3Galβ1-3GlcNAcβ-sp3
827	41102	8909	Glcβ1-3GalNAcβ-sp3				827	36034	6702	Glcβ1-3GalNAcβ-sp3				827	30198	1791	Glcβ1-3GalNAcβ-sp3
24	10899	2984	GlcNAcα-sp3				24	35874	6029	GlcNAcα-sp3				24	32594	1904	GlcNAcα-sp3
242	3044	565	GlcNAc1αa1-3Galβ1-4GlcNAcβ-sp2				242	35813	10567	GlcNAc1αa1-3Galβ1-4GlcNAcβ-sp2				242	31260	1717	GlcNAc1αa1-3Galβ1-4GlcNAcβ-sp2
103	3250	1482	GalNAcα1-3GalNAcα-sp3	core 5			103	35682	3377	GalNAcα1-3GalNAcα-sp3	core 5			103	29473	3670	GalNAcα1-3GalNAcα-sp3	core 5
1613	6700	2956	-3(EtNAc1-P-6)GlcNAcα1-3D-Asp2Ac4-4)Qui4Nβ1-6Glcα1-4GalAα1-				1613	35648	2010	-3(EtNAc1-P-6)GlcNAcα1-3D-Asp2Ac4-4)Qui4Nβ1-6Glcα1-4GalAα1-				1613	23550	1999	-3(EtNAc1-P-6)GlcNAcα1-3D-Asp2Ac4-4)Qui4Nβ1-6Glcα1-4GalAα1-
340	1984	556	Galα1-3(Neu5Acβ2-6)GalNAcβ-sp3				340	35480	9085	Galα1-3(Neu5Acβ2-6)GalNAcβ-sp3				340	29022	2382	Galα1-3(Neu5Acβ2-6)GalNAcβ-sp3
278	4550	1389	GalNAcα1-3GalNAcβ1-3Galβ-sp3	Fs-3			278	35399	4979	GalNAcα1-3GalNAcβ1-3Galβ-sp3	Fs-3			278	29356	2219	GalNAcα1-3GalNAcβ1-3Galβ-sp3	Fs-3
815	8286	284	Galα1-4GalNAcα-sp3				815	35368	12070	Galα1-4GalNAcα-sp3				815	31360	491	Galα1-4GalNAcα-sp3
363	6043	2180	Galα1-3(Fucα1-2)Galβ1-3GalNAcβ-sp3	B (type 4)			363	35144	6882	Galα1-3(Fucα1-2)Galβ1-3GalNAcβ-sp3	B (type 4)			363	27968	1023	Galα1-3(Fucα1-2)Galβ1-3GalNAcβ-sp3	B (type 4)
101	5172	2322	GalNAcα1-3GalNAcβ-sp3	Fs-2			101	35032	5061	GalNAcα1-3GalNAcβ-sp3	Fs-2			101	31560	1675	GalNAcα1-3GalNAcβ-sp3	Fs-2
154	2386	451	3-O-Su-Galβ1-3GlcNAcβ-sp3				154	34981	8006	3-O-Su-Galβ1-3GlcNAcβ-sp3				154	29618	580	3-O-Su-Galβ1-3GlcNAcβ-sp3
359	5840	1302	Galα1-3(Fucα1-2)Galβ1-3GlcNAcβ-sp3	B (type 1)			359	34972	8292	Galα1-3(Fucα1-2)Galβ1-3GlcNAcβ-sp3	B (type 1)			359	28794	804	Galα1-3(Fucα1-2)Galβ1-3GlcNAcβ-sp3	B (type 1)
117	3202	637	GlcNAcβ1-4GlcNAcβ-sp4	chitobiose			117	34662	5183	GlcNAcβ1-4GlcNAcβ-sp4	chitobiose			117	31782	1607	GlcNAcβ1-4GlcNAcβ-sp4	chitobiose
829	31938	6980	GlcNAcβ1-4Galβ-sp3				829	33918	2449	GlcNAcβ1-4Galβ-sp3				829	29484	2655	GlcNAcβ1-4Galβ-sp3
19	10964	3680	ManNAcβ-sp4				19	33707	10574	ManNAcβ-sp4				19	33468	2231	ManNAcβ-sp4
820	25178	3177	GlcNAcβ1-4GalNAcα-sp3				820	33404	4609	GlcNAcβ1-4GalNAcα-sp3				820	30878	1868	GlcNAcβ1-4GalNAcα-sp3
1008	17603	5557	-3Galf2(30%)Acβ1-3Galα1-				1008	33102	5472	-3Galf2(30%)Acβ1-3Galα1-				1008	29686	1088	-3Galf2(30%)Acβ1-3Galα1-
256	11020	2867	GlcNAcβ1-6(GlcNAcβ1-4)GalNAcα-sp3				256	32934	10259	GlcNAcβ1-6(GlcNAcβ1-4)GalNAcα-sp3				256	25230	7028	GlcNAcβ1-6(GlcNAcβ1-4)GalNAcα-sp3
361	4077	422	Galα1-3(Fucα1-2)Galβ1-4GlcNAcβ-sp2	B (type 2)			361	32489	5768	Galα1-3(Fucα1-2)Galβ1-4GlcNAcβ-sp2	B (type 2)			361	27052	904	Galα1-3(Fucα1-2)Galβ1-4GlcNAcβ-sp2	B (type 2)
10	3483	2073	GlcNAcβ-sp3				10	32362	8260	GlcNAcβ-sp3				10	28019	6175	GlcNAcβ-sp3
13	3672	842	GlcNAcβ-sp8				13	32111	4058	GlcNAcβ-sp8				13	32789	371	GlcNAcβ-sp8
826	5756	3648	Glcβ1-3GalNAcα-sp3				826	31746	12702	Glcβ1-3GalNAcα-sp3				826	29700	2157	Glcβ1-3GalNAcα-sp3
817	24196	4472	GalNAcβ1-4GalNAcα-sp3				817	31136	5709	GalNAcβ1-4GalNAcα-sp3				817	32504	1681	GalNAcβ1-4GalNAcα-sp3
126	19660	4704	6-Bn-Galα1-4(6-Bn)GlcNAcβ-sp3				126	31106	4890	6-Bn-Galα1-4(6-Bn)GlcNAcβ-sp3				126	34233	2435	6-Bn-Galα1-4(6-Bn)GlcNAcβ-sp3
360	4475	828	Galα1-3(Fucα1-2)Galβ1-4GlcNAcβ-sp3	B (type 2)			360	30953	4652	Galα1-3(Fucα1-2)Galβ1-4GlcNAcβ-sp3	B (type 2)			360	30524	2284	Galα1-3(Fucα1-2)Galβ1-4GlcNAcβ-sp3	B (type 2)
251	32884	14108	GlcNAcβ1-4Galβ1-4GlcNAcβ-sp2				251	30755	3237	GlcNAcβ1-4Galβ1-4GlcNAcβ-sp2				251	30610	2370	GlcNAcβ1-4Galβ1-4GlcNAcβ-sp2
197	4112	1593	3,6-O-Su2-GalNAcβ1-4-GlcNAcβ-sp3				197	30427	5265	3,6-O-Su2-GalNAcβ1-4-GlcNAcβ-sp3				197	35580	683	3,6-O-Su2-GalNAcβ1-4-GlcNAcβ-sp3
276	42300	13756	GlcNAcβ1-4Galβ1-4GlcNAcβ-sp3				276	30124	4200	GlcNAcβ1-4Galβ1-4GlcNAcβ-sp3				276	30968	1683	GlcNAcβ1-4Galβ1-4GlcNAcβ-sp3
1308	29196	7755	-3(Dhpa2-4Manβ1-4)Galα1-4GalNAcβ1-3GalNAcβ1-				1308	29866	3369	-3(Dhpa2-4Manβ1-4)Galα1-4GalNAcβ1-3GalNAcβ1-				1308	24104	3345	-3(Dhpa2-4Manβ1-4)Galα1-4GalNAcβ1-3GalNAcβ1-
113	3573	1627	GlcNAcβ1-3GalNAcα-sp3	core 3			113	29860	6295	GlcNAcβ1-3GalNAcα-sp3	core 3			113	28452	2003	GlcNAcβ1-3GalNAcα-sp3	core 3
130	5840	1720	(6-O-Bn-Galβ1)-3GlcNAcβ-sp3				130	29778	5043	(6-O-Bn-Galβ1)-3GlcNAcβ-sp3				130	31670	646	(6-O-Bn-Galβ1)-3GlcNAcβ-sp3
279	26733	1016	Galβ1-3GlcNAcα1-3GalNAcα-sp3	LeCa3Tn			279	28884	5964	Galβ1-3GlcNAcα1-3GalNAcα-sp3	LeCa3Tn			279	29810	1538	Galβ1-3GlcNAcα1-3GalNAcα-sp3	LeCa3Tn
299	2913	509	Neu5Acα2-3Galβ1-3GlcNAcβ-sp3	3'SiaLeC			299	28828	13005	Neu5Acα2-3Galβ1-3GlcNAcβ-sp3	3'SiaLeC			299	31678	1583	Neu5Acα2-3Galβ1-3GlcNAcβ-sp3	3'SiaLeC
227	5262	1821	Galα1-3(Fucα1-2)Galβ-sp5	Btri			227	28192	8533	Galα1-3(Fucα1-2)Galβ-sp5	Btri			227	29173	2978	Galα1-3(Fucα1-2)Galβ-sp5	Btri
132	2640	1065	Galβ1-3GalNAcα-sp5	TF			132	28064	4913	Galβ1-3GalNAcα-sp5	TF			132	31914	2720	Galβ1-3GalNAcα-sp5	TF
1205	7410	2293	-3(GlcNAcβ1-2)Rhaα1-2Rhaα1-4Glcα1-3GalNAcβ1-				1205	27896	4416	-3(GlcNAcβ1-2)Rhaα1-2Rhaα1-4Glcα1-3GalNAcβ1-				1205	29792	1279	-3(GlcNAcβ1-2)Rhaα1-2Rhaα1-4Glcα1-3GalNAcβ1-
226	5389	2525	Galα1-3(Fucα1-2)Galβ-sp3	Btri			226	27896	7154	Galα1-3(Fucα1-2)Galβ-sp3	Btri			226	30162	1271	Galα1-3(Fucα1-2)Galβ-sp3	Btri
11	1985	259	GlcNAcβ-sp2				11	27552	7330	GlcNAcβ-sp2				11	27312	1302	GlcNAcβ-sp2
150	1888	408	3-O-Su-Galβ1-3GalNAcα-sp3				150	27350	3420	3-O-Su-Galβ1-3GalNAcα-sp3				150	30754	2092	3-O-Su-Galβ1-3GalNAcα-sp3
230	4842	1297	Fucβ1-2Galβ1-3GlcNAcβ-sp3				230	27156	4329	Fucβ1-2Galβ1-3GlcNAcβ-sp3				230	30898	2579	Fucβ1-2Galβ1-3GlcNAcβ-sp3
81	6110	1592	Galα1-4GlcNAcβ-sp3				81	26797	6425	Galα1-4GlcNAcβ-sp3				81	30268	1612	Galα1-4GlcNAcβ-sp3
247	3768	913	GlcNAcβ1-3Galβ1-3GalNAcα-sp3				247	26370	5612	GlcNAcβ1-3Galβ1-3GalNAcα-sp3				247	31367	1536	GlcNAcβ1-3Galβ1-3GalNAcα-sp3
63	2682	397	4-O-Su-GlcNAcβ-sp2				63	25984	7877	4-O-Su-GlcNAcβ-sp2				63	33732	1239	4-O-Su-GlcNAcβ-sp2
809	5287	1766	GalNAcβ1-3GalNAcα-sp3				809	25079	4268	GalNAcβ1-3GalNAcα-sp3				809	31706	1571	GalNAcβ1-3GalNAcα-sp3
43	3138	979	6-O-Su-GlcNAcβ-sp3				43	24501	1853	6-O-Su-GlcNAcβ-sp3				43	29714	1110	6-O-Su-GlcNAcβ-sp3
183	2724	712	4,6-O-Su2-Galβ1-4GlcNAcβ-sp2				183	24168	6608	4,6-O-Su2-Galβ1-4GlcNAcβ-sp2				183	32306	2514	4,6-O-Su2-Galβ1-4GlcNAcβ-sp2
51	1466	637	Neu5Acβ-sp9				51	24074	7644	Neu5Acβ-sp9				51	27506	1847	Neu5Acβ-sp9
184	4362	2553	4,6-O-Su2-Galβ1-4GlcNAcβ-sp3				184	23738	6423	4,6-O-Su2-Galβ1-4GlcNAcβ-sp3				184	28780	3158	4,6-O-Su2-Galβ1-4GlcNAcβ-sp3
1021	11128	1789	-3(GlcNAcβ1-2)Rhaα1-2Rhaα1-4Glcα1-3GalNAcβ1-				1021	23724	5356	-3(GlcNAcβ1-2)Rhaα1-2Rhaα1-4Glcα1-3GalNAcβ1-				1021	25932	433	-3(GlcNAcβ1-2)Rhaα1-2Rhaα1-4Glcα1-3GalNAcβ1-
73	5465	2165	Fucα1-4GlcNAcβ-sp3	Le			73	23657	4439	Fucα1-4GlcNAcβ-sp3	Le			73	31698	3161	Fucα1-4GlcNAcβ-sp3	Le
252	9650	2113	GlcNAcβ1-4GlcNAcβ1-4GlcNAcβ-sp4	chitotriose			252	23584	1845	GlcNAcβ1-4GlcNAcβ1-4GlcNAcβ-sp4	chitotriose			252	30978	1271	GlcNAcβ1-4GlcNAcβ1-4GlcNAcβ-sp4	chitotriose
149	19052	1835	GlсNAcβ1-4(6-O-Su)GlcNAcβ-sp2				149	23583	9171	GlсNAcβ1-4(6-O-Su)GlcNAcβ-sp2				149	31216	1017	GlсNAcβ1-4(6-O-Su)GlcNAcβ-sp2
80	4137	1641	Galα1-3GlcNAcβ-sp3				80	23401	3921	Galα1-3GlcNAcβ-sp3				80	30720	2913	Galα1-3GlcNAcβ-sp3
1312	11657	926	-4Glcβ1-3Galα1-4GalNAcβ1-4(L-Ser2-6)GlcAβ1-3GalNAcβ1-				1312	23376	3434	-4Glcβ1-3Galα1-4GalNAcβ1-4(L-Ser2-6)GlcAβ1-3GalNAcβ1-				1312	27991	1856	-4Glcβ1-3Galα1-4GalNAcβ1-4(L-Ser2-6)GlcAβ1-3GalNAcβ1-
105	2890	1569	GalNAcβ1-3GalNAcβ-sp3	para-Fs			105	23246	2646	GalNAcβ1-3GalNAcβ-sp3	para-Fs			105	25447	2865	GalNAcβ1-3GalNAcβ-sp3	para-Fs
116	3413	779	GlcNAcβ1-4GlcNAcβ-sp3	chitobiose			116	22911	7925	GlcNAcβ1-4GlcNAcβ-sp3	chitobiose			116	28546	3067	GlcNAcβ1-4GlcNAcβ-sp3	chitobiose
82	5698	1199	Galα1-4GlcNAcβ-sp8				82	21967	12370	Galα1-4GlcNAcβ-sp8				82	25224	3043	Galα1-4GlcNAcβ-sp8
158	2245	417	4-O-Su-Galβ1-4GlcNAcβ-sp2				158	20203	1925	4-O-Su-Galβ1-4GlcNAcβ-sp2				158	28570	727	4-O-Su-Galβ1-4GlcNAcβ-sp2
151	2655	1592	6-O-Su-Galβ1-3GalNAcα-sp3				151	20141	2455	6-O-Su-Galβ1-3GalNAcα-sp3				151	28166	1158	6-O-Su-Galβ1-3GalNAcα-sp3
255	2714	452	GlcNAcβ1-6(GlcNAcβ1-3)GalNAcα-sp3	core 4			255	19984	7456	GlcNAcβ1-6(GlcNAcβ1-3)GalNAcα-sp3	core 4			255	28036	1273	GlcNAcβ1-6(GlcNAcβ1-3)GalNAcα-sp3	core 4
246	25140	6007	GlcNAcβ1-2Galβ1-3GalNAcα-sp3				246	19765	2913	GlcNAcβ1-2Galβ1-3GalNAcα-sp3				246	30432	1789	GlcNAcβ1-2Galβ1-3GalNAcα-sp3
481	9554	5822	Galα1-3Galβ1-4GlcNAcβ1-3Galβ1-4Glcβ-sp4	Galili (penta)			481	19454	7328	Galα1-3Galβ1-4GlcNAcβ1-3Galβ1-4Glcβ-sp4	Galili (penta)			481	25550	2146	Galα1-3Galβ1-4GlcNAcβ1-3Galβ1-4Glcβ-sp4	Galili (penta)
161	2696	715	6-O-Su-Galβ1-3GlcNAcβ-sp3				161	19408	9674	6-O-Su-Galβ1-3GlcNAcβ-sp3				161	29040	2772	6-O-Su-Galβ1-3GlcNAcβ-sp3
72	5278	1636	Fucα1-3GlcNAcβ-sp3				72	19366	3277	Fucα1-3GlcNAcβ-sp3				72	28025	4928	Fucα1-3GlcNAcβ-sp3
88	1927	603	Galβ1-3GalNAcβ-sp3	Tββ			88	19071	5532	Galβ1-3GalNAcβ-sp3	Tββ			88	24262	1059	Galβ1-3GalNAcβ-sp3	Tββ
170	1529	746	Neu5Acα2-6Galβ-sp3				170	18878	5324	Neu5Acα2-6Galβ-sp3				170	24157	2331	Neu5Acα2-6Galβ-sp3
41	2628	594	6-O-Su-GalNAcα-sp3				41	18768	2776	6-O-Su-GalNAcα-sp3				41	24284	2043	6-O-Su-GalNAcα-sp3
77	4998	1459	Galα1-3GalNAcβ-sp3				77	18717	4121	Galα1-3GalNAcβ-sp3				77	22630	4795	Galα1-3GalNAcβ-sp3
211	2784	1598	αKdo-(2→8)-αKdo-sp11				211	18384	5914	αKdo-(2→8)-αKdo-sp11				211	20316	7848	αKdo-(2→8)-αKdo-sp11
192	4467	776	GalNAcβ1-4(6-O-Su)GlcNAcβ-sp3				192	18204	2318	GalNAcβ1-4(6-O-Su)GlcNAcβ-sp3				192	27086	1094	GalNAcβ1-4(6-O-Su)GlcNAcβ-sp3
118	1624	755	GlcNAcβ1-6GalNAcα-sp3	core 6			118	18090	5315	GlcNAcβ1-6GalNAcα-sp3	core 6			118	26493	963	GlcNAcβ1-6GalNAcα-sp3	core 6
378	58112	11006	Galβ1-3GlcNAcα1-3Galβ1-4GlcNAcβ-sp3				378	17736	6065	Galβ1-3GlcNAcα1-3Galβ1-4GlcNAcβ-sp3				378	28419	928	Galβ1-3GlcNAcα1-3Galβ1-4GlcNAcβ-sp3
501	3553	3907	Galβ1-3GalNAcβ1-3Galα1-4Galβ1-4Glcβ-sp4	Gb5			501	17599	5190	Galβ1-3GalNAcβ1-3Galα1-4Galβ1-4Glcβ-sp4	Gb5			501	23021	4325	Galβ1-3GalNAcβ1-3Galα1-4Galβ1-4Glcβ-sp4	Gb5
808	16775	7360	Galα1-6Glcβ-sp3	melibiose			808	17464	6328	Galα1-6Glcβ-sp3	melibiose			808	25211	2517	Galα1-6Glcβ-sp3	melibiose
160	1708	212	6-O-Su-Galβ1-3GlcNAcβ-sp2				160	17420	5721	6-O-Su-Galβ1-3GlcNAcβ-sp2				160	25286	4801	6-O-Su-Galβ1-3GlcNAcβ-sp2
373	2752	689	Galα1-3Galβ1-4GlcNAcβ1-3Galβ-sp3	Galili (tetra)			373	17340	4208	Galα1-3Galβ1-4GlcNAcβ1-3Galβ-sp3	Galili (tetra)			373	26142	2796	Galα1-3Galβ1-4GlcNAcβ1-3Galβ-sp3	Galili (tetra)
1236	16448	7122	-4(D-Gro1-P-O-3)GalNAcβ1-3Galα1-4Galβ1-3GalNAcβ1-				1236	17058	4824	-4(D-Gro1-P-O-3)GalNAcβ1-3Galα1-4Galβ1-3GalNAcβ1-				1236	17328	4255	-4(D-Gro1-P-O-3)GalNAcβ1-3Galα1-4Galβ1-3GalNAcβ1-
3002	5844	1347	-6Manα1-				3002	16773	4251	-6Manα1-				3002	28362	422	-6Manα1-
89	1761	414	Galβ1-3GalNAcα-sp3	TF			89	16635	3552	Galβ1-3GalNAcα-sp3	TF			89	22804	1598	Galβ1-3GalNAcα-sp3	TF
159	2081	1176	4-O-Su-Galβ1-4GlcNAcβ-sp3				159	16506	5195	4-O-Su-Galβ1-4GlcNAcβ-sp3				159	25616	5189	4-O-Su-Galβ1-4GlcNAcβ-sp3
172	3290	1482	Neu5Acα2-6GalNAcα-sp3	SiaTn			172	16248	3465	Neu5Acα2-6GalNAcα-sp3	SiaTn			172	27244	2284	Neu5Acα2-6GalNAcα-sp3	SiaTn
1007	6020	2858	-2(Galfα1-4)Galα1-3ManNAcβ1-6Galfβ1-3GlcNAcβ1-				1007	16108	4813	-2(Galfα1-4)Galα1-3ManNAcβ1-6Galfβ1-3GlcNAcβ1-				1007	22112	2390	-2(Galfα1-4)Galα1-3ManNAcβ1-6Galfβ1-3GlcNAcβ1-
266	1683	655	Galα1-4Galβ1-4GlcNAcβ-sp3	P1			266	15560	5792	Galα1-4Galβ1-4GlcNAcβ-sp3	P1			266	22676	6268	Galα1-4Galβ1-4GlcNAcβ-sp3	P1
282	2298	1042	Galβ1-3Galβ1-4GlcNAcβ-sp3				282	15246	5647	Galβ1-3Galβ1-4GlcNAcβ-sp3				282	22923	4985	Galβ1-3Galβ1-4GlcNAcβ-sp3
264	10032	3370	Galβ1-4Galβ1-4GlcNAcβ-sp3				264	15242	5354	Galβ1-4Galβ1-4GlcNAcβ-sp3				264	22952	6933	Galβ1-4Galβ1-4GlcNAcβ-sp3
800	13383	2612	GlcNAcα1-4GlcNAcβ-sp3				800	14954	1890	GlcNAcα1-4GlcNAcβ-sp3				800	26222	615	GlcNAcα1-4GlcNAcβ-sp3
215	3266	1448	Fucα1-2Galβ1-3GlcNAcβ-sp3	Led, H (type 1)			215	14853	2781	Fucα1-2Galβ1-3GlcNAcβ-sp3	Led, H (type 1)			215	29874	1715	Fucα1-2Galβ1-3GlcNAcβ-sp3	Led, H (type 1)
1211	5286	637	-2(Galfα1-4)Galα1-3ManNAcβ1-6Galfβ1-3GlcNAcβ1-				1211	14850	4810	-2(Galfα1-4)Galα1-3ManNAcβ1-6Galfβ1-3GlcNAcβ1-				1211	14360	865	-2(Galfα1-4)Galα1-3ManNAcβ1-6Galfβ1-3GlcNAcβ1-
1249	20212	1110	Escherichia coli O102				1249	14755	3397	Escherichia coli O102				1249	12212	1495	Escherichia coli O102
2002	13078	3105	-3GlcNAcβ1-4GlcA3Acβ1-2(Rha3Acα1-3)Manα1-4Galβ1-				2002	14628	2967	-3GlcNAcβ1-4GlcA3Acβ1-2(Rha3Acα1-3)Manα1-4Galβ1-				2002	21006	5741	-3GlcNAcβ1-4GlcA3Acβ1-2(Rha3Acα1-3)Manα1-4Galβ1-
1017	5361	2672	-3GlcNAcβ1-3(Manβ1-4)Galα1-4Rhaα1-				1017	14146	7079	-3GlcNAcβ1-3(Manβ1-4)Galα1-4Rhaα1-				1017	14086	4033	-3GlcNAcβ1-3(Manβ1-4)Galα1-4Rhaα1-
850	2192	904	Galβ1-3(6-O-Su)GalNAcα-sp3				850	14009	8092	Galβ1-3(6-O-Su)GalNAcα-sp3				850	25352	2127	Galβ1-3(6-O-Su)GalNAcα-sp3
338	1998	344	Neu5Acα2-6Galβ1-3GalNAcα-sp3	6'-sialyl-TF			338	13990	4754	Neu5Acα2-6Galβ1-3GalNAcα-sp3	6'-sialyl-TF			338	27680	3210	Neu5Acα2-6Galβ1-3GalNAcα-sp3	6'-sialyl-TF
297	940	330	Neu5Acβ2-6Galβ1-4Glcβ-sp2				297	13892	12771	Neu5Acβ2-6Galβ1-4Glcβ-sp2				297	23254	4042	Neu5Acβ2-6Galβ1-4Glcβ-sp2
232	2128	655	Galβ1-4GlcNAcβ1-6GalNAcα-sp3				232	13056	3229	Galβ1-4GlcNAcβ1-6GalNAcα-sp3				232	28654	1632	Galβ1-4GlcNAcβ1-6GalNAcα-sp3
2218	14060	2076	Shigella flexneri type Ya				2218	12909	2972	Shigella flexneri type Ya				2218	11646	1273	Shigella flexneri type Ya
1253	25348	10437	-2Ribfβ1-4Galβ1-4GlcNAcα1-4Galβ1-3GlcNAcα1-				1253	12730	2592	-2Ribfβ1-4Galβ1-4GlcNAcα1-4Galβ1-3GlcNAcα1-				1253	12923	2477	-2Ribfβ1-4Galβ1-4GlcNAcα1-4Galβ1-3GlcNAcα1-
493	5588	3416	(GlcNAcβ1-4)5β-sp4	chitopentaose			493	12648	1508	(GlcNAcβ1-4)5β-sp4	chitopentaose			493	21806	2047	(GlcNAcβ1-4)5β-sp4	chitopentaose
1246	8618	3297	-4(D-aThr3(70%)Ac2-6)GlcAβ1-6Galβ1-6Glcβ1-3GalNAc6(15%)Acβ1-				1246	12456	2293	-4(D-aThr3(70%)Ac2-6)GlcAβ1-6Galβ1-6Glcβ1-3GalNAc6(15%)Acβ1-				1246	21024	3084	-4(D-aThr3(70%)Ac2-6)GlcAβ1-6Galβ1-6Glcβ1-3GalNAc6(15%)Acβ1-
852	3668	1386	GlcNAcβ1-4-[HOOC(CH3)CH]-3-O-GlcNAcα-sp4				852	12272	2170	GlcNAcβ1-4-[HOOC(CH3)CH]-3-O-GlcNAcα-sp4				852	19660	5468	GlcNAcβ1-4-[HOOC(CH3)CH]-3-O-GlcNAcα-sp4
140	3882	1635	Galα1-3GalNAc(fur)β-sp3				140	12162	2240	Galα1-3GalNAc(fur)β-sp3				140	23812	5588	Galα1-3GalNAc(fur)β-sp3
2007	10345	3732	-3Rhaβ1-4Rhaα1-2Rhaα1-2GalAα1-3GalNAcα1-				2007	12132	3731	-3Rhaβ1-4Rhaα1-2Rhaα1-2GalAα1-3GalNAcα1-				2007	13464	4082	-3Rhaβ1-4Rhaα1-2Rhaα1-2GalAα1-3GalNAcα1-
174	2604	1392	Neu5Gcα2-6GalNAcα-sp3				174	11957	9331	Neu5Gcα2-6GalNAcα-sp3				174	24092	4745	Neu5Gcα2-6GalNAcα-sp3
202	2216	466	6-O-Su-GalNAcβ1-4(6-O-Su)GlcNAcβ-sp3				202	11923	3712	6-O-Su-GalNAcβ1-4(6-O-Su)GlcNAcβ-sp3				202	21282	2030	6-O-Su-GalNAcβ1-4(6-O-Su)GlcNAcβ-sp3
1232	35122	8172	Galα1-2Galα1-2(Galb1-4)Glcα1-3Glcα1-/inner core-lipid A/				1232	11857	3880	Galα1-2Galα1-2(Galb1-4)Glcα1-3Glcα1-/inner core-lipid A/				1232	14032	9176	Galα1-2Galα1-2(Galb1-4)Glcα1-3Glcα1-/inner core-lipid A/
1016	26028	4165	-2Ribfβ1-4Galβ1-4GlcNAcα1-4Galβ1-3GlcNAcα1-				1016	11573	1457	-2Ribfβ1-4Galβ1-4GlcNAcα1-4Galβ1-3GlcNAcα1-				1016	10725	4385	-2Ribfβ1-4Galβ1-4GlcNAcα1-4Galβ1-3GlcNAcα1-
323	1510	559	Neu5Acα2-6Galβ1-3GlcNAcβ-sp3	6'-SiaLec			323	11541	3456	Neu5Acα2-6Galβ1-3GlcNAcβ-sp3	6'-SiaLec			323	25889	2076	Neu5Acα2-6Galβ1-3GlcNAcβ-sp3	6'-SiaLec
164	2508	781	GlcAβ1-3GlcNAcβ-sp3				164	11514	10273	GlcAβ1-3GlcNAcβ-sp3				164	20919	4469	GlcAβ1-3GlcNAcβ-sp3
1003	4838	1402	-4(Fucα1-3)GalNα1-6ManNα1-3Fucα1-3(Glcβ1-4)Galβ1-				1003	11189	3097	-4(Fucα1-3)GalNα1-6ManNα1-3Fucα1-3(Glcβ1-4)Galβ1-				1003	14015	3324	-4(Fucα1-3)GalNα1-6ManNα1-3Fucα1-3(Glcβ1-4)Galβ1-
316	1436	377	Fucα1-2(6-Su)Galβ1-4GlcNAcβ-sp3				316	11128	6558	Fucα1-2(6-Su)Galβ1-4GlcNAcβ-sp3				316	22524	4014	Fucα1-2(6-Su)Galβ1-4GlcNAcβ-sp3
1244	15316	3214	Escherichia coli O37				1244	10943	999	Escherichia coli O37				1244	21288	2007	Escherichia coli O37
188	1913	770	Neu5Acα2-8Neu5Acβ-sp9				188	10722	1972	Neu5Acα2-8Neu5Acβ-sp9				188	21155	2405	Neu5Acα2-8Neu5Acβ-sp9
229	1582	590	Galβ1-3Galβ1-4GlcNAcβ-sp4				229	10288	5030	Galβ1-3Galβ1-4GlcNAcβ-sp4				229	16402	5670	Galβ1-3Galβ1-4GlcNAcβ-sp4
59	7712	1928	αKdo-5-phosphate-sp11				59	10218	2764	αKdo-5-phosphate-sp11				59	14628	1214	αKdo-5-phosphate-sp11
1258	9520	2770	-4ManNAc3NAcAβ1-2Rhaα1-3Rhaβ1-4GlcNAcα1-				1258	10120	4235	-4ManNAc3NAcAβ1-2Rhaα1-3Rhaβ1-4GlcNAcα1-				1258	6388	3630	-4ManNAc3NAcAβ1-2Rhaα1-3Rhaβ1-4GlcNAcα1-
350	802	280	Neu5Gcα2-3Galβ1-4Glcβ-sp3	3'SL(Gc)			350	10012	3764	Neu5Gcα2-3Galβ1-4Glcβ-sp3	3'SL(Gc)			350	13429	5289	Neu5Gcα2-3Galβ1-4Glcβ-sp3	3'SL(Gc)
1222	3147	1621	-3Rhaα1-3Rhaα1-2Glcα1-3GlcNAcα1-				1222	9930	12031	-3Rhaα1-3Rhaα1-2Glcα1-3GlcNAcα1-				1222	12168	2719	-3Rhaα1-3Rhaα1-2Glcα1-3GlcNAcα1-
1009	22400	3554	-3(S-3HOBut1-2Ala1-4)Qui4Nβ1-6GlcNAcα1-3QuiNAcα1-3GlcNAcα1-				1009	9902	1348	-3(S-3HOBut1-2Ala1-4)Qui4Nβ1-6GlcNAcα1-3QuiNAcα1-3GlcNAcα1-				1009	13514	1363	-3(S-3HOBut1-2Ala1-4)Qui4Nβ1-6GlcNAcα1-3QuiNAcα1-3GlcNAcα1-
2208	11746	3518	-3GlcNAcβ1-2(Glcα1-3)Rhaα1-2(Glcα1-3)Rhaα1-3Rhaα1-				2208	9872	4292	-3GlcNAcβ1-2(Glcα1-3)Rhaα1-2(Glcα1-3)Rhaα1-3Rhaα1-				2208	12120	1906	-3GlcNAcβ1-2(Glcα1-3)Rhaα1-2(Glcα1-3)Rhaα1-3Rhaα1-
2204	5385	2461	-2Rhaα1-2Rhaα1-3Rha2Acα1-3GlcNAcβ1-				2204	9805	7612	-2Rhaα1-2Rhaα1-3Rha2Acα1-3GlcNAcβ1-				2204	15952	1898	-2Rhaα1-2Rhaα1-3Rha2Acα1-3GlcNAcβ1-
123	1804	574	Manβ1-4GlcNAcβ-sp4				123	9786	2163	Manβ1-4GlcNAcβ-sp4				123	18983	4770	Manβ1-4GlcNAcβ-sp4
102	3565	2987	GalNAcα1-3Galβ-sp3	Adi			102	9692	2853	GalNAcα1-3Galβ-sp3	Adi			102	23588	8671	GalNAcα1-3Galβ-sp3	Adi
1309	15625	3228	-4Qui3NFoβ1-3Galα1-3GlcAβ1-3GalNAcβ1-				1309	9608	1330	-4Qui3NFoβ1-3Galα1-3GlcAβ1-3GalNAcβ1-				1309	20517	2218	-4Qui3NFoβ1-3Galα1-3GlcAβ1-3GalNAcβ1-
2001	10917	2507	-3(Ribfβ1-4GlcAβ1-4)Galα1-6Manα1-2Manα1-3GalNAcβ1-				2001	9516	1093	-3(Ribfβ1-4GlcAβ1-4)Galα1-6Manα1-2Manα1-3GalNAcβ1-				2001	16225	1471	-3(Ribfβ1-4GlcAβ1-4)Galα1-6Manα1-2Manα1-3GalNAcβ1-
1210	21282	3911	-6Manα1-2(Glcα1-4)Manα1-2(Glcα1-3)Manβ1-3GlcNAcα1-				1210	9436	5276	-6Manα1-2(Glcα1-4)Manα1-2(Glcα1-3)Manβ1-3GlcNAcα1-				1210	18911	3018	-6Manα1-2(Glcα1-4)Manα1-2(Glcα1-3)Manβ1-3GlcNAcα1-
855	1876	466	(O-Su)4Glcα1-4(O-Su)3Glcβ-spacer				855	9429	2163	(O-Su)4Glcα1-4(O-Su)3Glcβ-spacer				855	12953	1116	(O-Su)4Glcα1-4(O-Su)3Glcβ-spacer
806	17968	8337	Galα1-6Glcα-sp3				806	9410	2022	Galα1-6Glcα-sp3				806	17724	4549	Galα1-6Glcα-sp3
2005	11028	3990	-4GlcAβ1-2(Galα1-3)Man6(50%)Acβ1-4Manβ1-3GlcNAcβ1-				2005	9352	2686	-4GlcAβ1-2(Galα1-3)Man6(50%)Acβ1-4Manβ1-3GlcNAcβ1-				2005	13042	3901	-4GlcAβ1-2(Galα1-3)Man6(50%)Acβ1-4Manβ1-3GlcNAcβ1-
2013	11676	3068	Shigella boydii type X				2013	9306	1643	Shigella boydii type X				2013	12998	1377	Shigella boydii type X
1416	12210	6775	-2Rhaα1-3FucNAcα1-3FucNAcα1-3DFucNAcα1-				1416	9294	1675	-2Rhaα1-3FucNAcα1-3FucNAcα1-3DFucNAcα1-				1416	13068	1377	-2Rhaα1-3FucNAcα1-3FucNAcα1-3DFucNAcα1-
1250	11840	6247	-3(Rhaα1-4)GlcAα1-2Rhaα1-2Rhaα1-2Galα1-3GalNAcβ1-				1250	9260	1127	-3(Rhaα1-4)GlcAα1-2Rhaα1-2Rhaα1-2Galα1-3GalNAcβ1-				1250	12900	1972	-3(Rhaα1-4)GlcAα1-2Rhaα1-2Rhaα1-2Galα1-3GalNAcβ1-
632	2655	397	(GlcAβ1-3GlcNAcβ1-4)13-NH(p-C6H4)CH2CH2NH2	hyaluronic acid			632	9257	1239	(GlcAβ1-3GlcNAcβ1-4)13-NH(p-C6H4)CH2CH2NH2	hyaluronic acid			632	22990	2638	(GlcAβ1-3GlcNAcβ1-4)13-NH(p-C6H4)CH2CH2NH2	hyaluronic acid
293	1347	426	Neu5Acα2-3Galβ1-4Glcβ-sp3	3'SL			293	9245	2500	Neu5Acα2-3Galβ1-4Glcβ-sp3	3'SL			293	15524	5557	Neu5Acα2-3Galβ1-4Glcβ-sp3	3'SL
828	12558	2530	GlcNAcβ1-2Galβ-sp3				828	9116	2403	GlcNAcβ1-2Galβ-sp3				828	20952	1440	GlcNAcβ1-2Galβ-sp3
1015	20438	6636	-3(ManNAcβ1-2)Rhaα1-2Rhaα1-2Galα1-3GlcNAcβ1-				1015	8922	1013	-3(ManNAcβ1-2)Rhaα1-2Rhaα1-2Galα1-3GlcNAcβ1-				1015	11218	2250	-3(ManNAcβ1-2)Rhaα1-2Rhaα1-2Galα1-3GlcNAcβ1-
901	2255	875	biot-CMG2-NH2				901	8913	4333	biot-CMG2-NH2				901	25926	4478	biot-CMG2-NH2
167	10214	2299	GlcNAcβ1-4-[HOOC(CH3)CH]-3-O-GlcNAcβ-sp4	GlcNAc-Mur			167	8720	913	GlcNAcβ1-4-[HOOC(CH3)CH]-3-O-GlcNAcβ-sp4	GlcNAc-Mur			167	16811	2024	GlcNAcβ1-4-[HOOC(CH3)CH]-3-O-GlcNAcβ-sp4	GlcNAc-Mur
2102	4288	1661	-1D-Gro3-P-6Glcβ1-4(Glcα1-6Gal2(25%)Acα1-3)FucNAcα1-3GlcNAcβ1-				2102	8498	1871	-1D-Gro3-P-6Glcβ1-4(Glcα1-6Gal2(25%)Acα1-3)FucNAcα1-3GlcNAcβ1-				2102	13338	4930	-1D-Gro3-P-6Glcβ1-4(Glcα1-6Gal2(25%)Acα1-3)FucNAcα1-3GlcNAcβ1-
1218	9976	5981	-3(S-3HOBut1-2DAla1-4)Qui4Nb1-6GlcNAcα1-3LQuiNAcα1-3GlcNAc6(30%)Acα1-				1218	8458	3291	-3(S-3HOBut1-2DAla1-4)Qui4Nb1-6GlcNAcα1-3LQuiNAcα1-3GlcNAc6(30%)Acα1-				1218	8579	1419	-3(S-3HOBut1-2DAla1-4)Qui4Nb1-6GlcNAcα1-3LQuiNAcα1-3GlcNAc6(30%)Acα1-
1248	5721	1193	GlcNAcα1-2Glcα1-2Glcα1-3(Galα1-6)Glcα1-/inner core-lipid A/				1248	8339	3466	GlcNAcα1-2Glcα1-2Glcα1-3(Galα1-6)Glcα1-/inner core-lipid A/				1248	16954	2873	GlcNAcα1-2Glcα1-2Glcα1-3(Galα1-6)Glcα1-/inner core-lipid A/
2212	8066	3446	-2Rhaα1-2Rhaα1-3Rhaα1-3GlcNAcβ1-				2212	8225	5168	-2Rhaα1-2Rhaα1-3Rhaα1-3GlcNAcβ1-				2212	10160	5695	-2Rhaα1-2Rhaα1-3Rhaα1-3GlcNAcβ1-
1018	19592	1603	-6Glcα1-4(GlcNAcβ1-3)Galβ1-3GalNAcα1-3GlcNAcβ1-				1018	8186	6592	-6Glcα1-4(GlcNAcβ1-3)Galβ1-3GalNAcα1-3GlcNAcβ1-				1018	12908	2712	-6Glcα1-4(GlcNAcβ1-3)Galβ1-3GalNAcα1-3GlcNAcβ1-
9	2320	1331	Glcβ-sp3				9	8114	3734	Glcβ-sp3				9	14834	6777	Glcβ-sp3
1022	5190	913	-3(Ser2Ac1-4)Qui4Nβ1-3Ribfβ1-4GalNAcα1-3GlcNAcα1-				1022	8067	3358	-3(Ser2Ac1-4)Qui4Nβ1-3Ribfβ1-4GalNAcα1-3GlcNAcα1-				1022	16984	3073	-3(Ser2Ac1-4)Qui4Nβ1-3Ribfβ1-4GalNAcα1-3GlcNAcα1-
1705	3948	1864	-3Galα1-4GalNAcα1-3FucNAcα1-3(EtN1-P-6)GlcAcβ1-				1705	8044	1134	-3Galα1-4GalNAcα1-3FucNAcα1-3(EtN1-P-6)GlcAcβ1-				1705	18612	1265	-3Galα1-4GalNAcα1-3FucNAcα1-3(EtN1-P-6)GlcAcβ1-
171	3046	1633	Neu5Acα2-3GalNAcα-sp3				171	8008	1121	Neu5Acα2-3GalNAcα-sp3				171	15861	4973	Neu5Acα2-3GalNAcα-sp3
302	995	423	Neu5Acβ2-6Galβ1-4GlcNAcβ-sp3				302	7994	5012	Neu5Acβ2-6Galβ1-4GlcNAcβ-sp3				302	22168	2981	Neu5Acβ2-6Galβ1-4GlcNAcβ-sp3
2006	16097	5653	-6(R-Lac2-4)Glcβ1-4GalNAcα1-3GalNAcβ1-				2006	7982	3156	-6(R-Lac2-4)Glcβ1-4GalNAcα1-3GalNAcβ1-				2006	14614	2729	-6(R-Lac2-4)Glcβ1-4GalNAcα1-3GalNAcβ1-
191	3410	701	6-P-Galβ1-4GlcNAcβ-sp2				191	7804	2092	6-P-Galβ1-4GlcNAcβ-sp2				191	13708	3328	6-P-Galβ1-4GlcNAcβ-sp2
1603	34294	5216	-2Glcβ1-3L6dTal2(85%)Acα1-3GlcNAcβ1-				1603	7752	3646	-2Glcβ1-3L6dTal2(85%)Acα1-3GlcNAcβ1-				1603	7974	5265	-2Glcβ1-3L6dTal2(85%)Acα1-3GlcNAcβ1-
225	1948	863	Galα1-4Galβ1-4GlcNAcβ-sp2	P1			225	7734	2182	Galα1-4Galβ1-4GlcNAcβ-sp2	P1			225	16370	6431	Galα1-4Galβ1-4GlcNAcβ-sp2	P1
324	2792	1144	Neu5Acα2-6Galβ1-3(6-O-Su)GlcNAcβ-sp3				324	7626	642	Neu5Acα2-6Galβ1-3(6-O-Su)GlcNAcβ-sp3				324	16356	3701	Neu5Acα2-6Galβ1-3(6-O-Su)GlcNAcβ-sp3
145	1626	380	Galβ1-3(6-O-Su)GlcNAcβ-sp3				145	7623	2072	Galβ1-3(6-O-Su)GlcNAcβ-sp3				145	18458	5031	Galβ1-3(6-O-Su)GlcNAcβ-sp3
1242	17300	5879	-4GlcAβ1-4(GlcNAcβ1-2)GlcAβ1-3GlcNAcα1-				1242	7583	1917	-4GlcAβ1-4(GlcNAcβ1-2)GlcAβ1-3GlcNAcα1-				1242	12794	901	-4GlcAβ1-4(GlcNAcβ1-2)GlcAβ1-3GlcNAcα1-
1404	5956	735	-2Rhaα1-3Rhaα1-4GalNAcA3Acα1-3QuiNAcβ1-				1404	7528	437	-2Rhaα1-3Rhaα1-4GalNAcA3Acα1-3QuiNAcβ1-				1404	12496	2162	-2Rhaα1-3Rhaα1-4GalNAcA3Acα1-3QuiNAcβ1-
9006	5006	1349	Saccharomyces cerevisiae zymosan A SIGMA				9006	7512	6002	Saccharomyces cerevisiae zymosan A SIGMA				9006	27436	2387	Saccharomyces cerevisiae zymosan A SIGMA
1239	7791	975	Escherichia coli O54				1239	7386	2033	Escherichia coli O54				1239	11946	3930	Escherichia coli O54
26	3479	1954	Rhaβ-sp4				26	7098	2053	Rhaβ-sp4				26	16849	5824	Rhaβ-sp4
1254	7204	3798	-2(ManNAcα1-3)Rhaα1-3Rhaα1-3Rhaα1-3GalNAcα1-				1254	7067	1380	-2(ManNAcα1-3)Rhaα1-3Rhaα1-3Rhaα1-3GalNAcα1-				1254	12477	3589	-2(ManNAcα1-3)Rhaα1-3Rhaα1-3Rhaα1-3GalNAcα1-
144	1862	582	Galβ1-3(6-O-Su)GlcNAcβ-sp2				144	6996	681	Galβ1-3(6-O-Su)GlcNAcβ-sp2				144	17346	1982	Galβ1-3(6-O-Su)GlcNAcβ-sp2
1201	6072	2710	-4(Colα1-3)(Colα1-6)Glcα1-4Galα1-3GlcNAcβ1-				1201	6955	1022	-4(Colα1-3)(Colα1-6)Glcα1-4Galα1-3GlcNAcβ1-				1201	9137	7265	-4(Colα1-3)(Colα1-6)Glcα1-4Galα1-3GlcNAcβ1-
195	1778	884	6-O-Su-GalNAcβ1-4-(3-O-Ac)GlcNAcβ-sp3				195	6902	2104	6-O-Su-GalNAcβ1-4-(3-O-Ac)GlcNAcβ-sp3				195	13682	9294	6-O-Su-GalNAcβ1-4-(3-O-Ac)GlcNAcβ-sp3
2219	9493	1592	-2Rha3(%)Acα1-2Rhaα1-3Rhaα1-3GlcNAc6(%)Acβ1-				2219	6837	3925	-2Rha3(%)Acα1-2Rhaα1-3Rhaα1-3GlcNAc6(%)Acβ1-				2219	5370	1630	-2Rha3(%)Acα1-2Rhaα1-3Rhaα1-3GlcNAc6(%)Acβ1-
1026	5010	2153	-2(Glcα1-4)Glcβ1-2Fuc3NRHbβ1-6GlcNAcα1-4GalNAcα1-3(Glcα1-6)GlcNAcβ1-				1026	6783	2336	-2(Glcα1-4)Glcβ1-2Fuc3NRHbβ1-6GlcNAcα1-4GalNAcα1-3(Glcα1-6)GlcNAcβ1-				1026	10253	1557	-2(Glcα1-4)Glcβ1-2Fuc3NRHbβ1-6GlcNAcα1-4GalNAcα1-3(Glcα1-6)GlcNAcβ1-
2012	6424	1644	-4Glcα1-4GlcAβ1-3GlcNAcα1-3Rhaα1-				2012	6754	2709	-4Glcα1-4GlcAβ1-3GlcNAcα1-3Rhaα1-				2012	16876	2671	-4Glcα1-4GlcAβ1-3GlcNAcα1-3Rhaα1-
810	1765	388	GalNGcα1-3GalNAcα-sp3				810	6582	4425	GalNGcα1-3GalNAcα-sp3				810	15859	6968	GalNGcα1-3GalNAcα-sp3
1233	11828	2224	-2Rhaα1-2Rhaα1-2Rhaα1-2Glcα1-3GlcNAc6Acα1-				1233	6578	1539	-2Rhaα1-2Rhaα1-2Rhaα1-2Glcα1-3GlcNAc6Acα1-				1233	8569	988	-2Rhaα1-2Rhaα1-2Rhaα1-2Glcα1-3GlcNAc6Acα1-
162	1150	513	6-O-Su-Galβ1-4GlcNAcβ-sp2				162	6479	2647	6-O-Su-Galβ1-4GlcNAcβ-sp2				162	17639	3292	6-O-Su-Galβ1-4GlcNAcβ-sp2
292	1026	692	Neu5Acα2-3Galβ1-3GalNAcα-sp3				292	6456	1002	Neu5Acα2-3Galβ1-3GalNAcα-sp3				292	7050	2507	Neu5Acα2-3Galβ1-3GalNAcα-sp3
289	1174	498	Neu5Acα2-6(Galβ1-3)GalNAcα-sp3				289	6398	954	Neu5Acα2-6(Galβ1-3)GalNAcα-sp3				289	16858	2343	Neu5Acα2-6(Galβ1-3)GalNAcα-sp3
199	2088	251	4,6-O-Su2-GalNAcβ1-4-(3-O-Ac)GlcNAcβ-sp3				199	6382	2605	4,6-O-Su2-GalNAcβ1-4-(3-O-Ac)GlcNAcβ-sp3				199	12458	522	4,6-O-Su2-GalNAcβ1-4-(3-O-Ac)GlcNAcβ-sp3
222	2882	1057	Galα1-3Galβ1-4GlcNAcβ-sp3	Galili (tri)			222	6213	1772	Galα1-3Galβ1-4GlcNAcβ-sp3	Galili (tri)			222	15328	5361	Galα1-3Galβ1-4GlcNAcβ-sp3	Galili (tri)
482	2396	735	Galα1-3(Fucα1-2)Galβ1-3(Fucα1-4)GlcNAcβ-sp3	BLeb			482	5998	1703	Galα1-3(Fucα1-2)Galβ1-3(Fucα1-4)GlcNAcβ-sp3	BLeb			482	15488	3153	Galα1-3(Fucα1-2)Galβ1-3(Fucα1-4)GlcNAcβ-sp3	BLeb
1414	31332	7764	-2Rha3Acα1-6GlcNAcα1-4LGalNAcAα1-3QuiNAc4NSHbβ1-				1414	5931	861	-2Rha3Acα1-6GlcNAcα1-4LGalNAcAα1-3QuiNAc4NSHbβ1-				1414	6904	1844	-2Rha3Acα1-6GlcNAcα1-4LGalNAcAα1-3QuiNAc4NSHbβ1-
483	2378	1384	Galα1-3(Fucα1-2)Galβ1-4(Fucα1-3)GlcNAcβ-sp3	BLey			483	5743	2062	Galα1-3(Fucα1-2)Galβ1-4(Fucα1-3)GlcNAcβ-sp3	BLey			483	19952	1141	Galα1-3(Fucα1-2)Galβ1-4(Fucα1-3)GlcNAcβ-sp3	BLey
537	9923	2223	Neu5Aα2-3Galβ1-4GlcNAcβ1-3Galβ1-4Glcβ-sp4	LSTd			537	5725	1387	Neu5Aα2-3Galβ1-4GlcNAcβ1-3Galβ1-4Glcβ-sp4	LSTd			537	10746	1589	Neu5Aα2-3Galβ1-4GlcNAcβ1-3Galβ1-4Glcβ-sp4	LSTd
177	600	116	3-O-Su-Galβ1-4(6-O-Su)GlcNAcβ-sp3				177	5664	4189	3-O-Su-Galβ1-4(6-O-Su)GlcNAcβ-sp3				177	3161	4298	3-O-Su-Galβ1-4(6-O-Su)GlcNAcβ-sp3
2216	7564	1887	Shigella flexneri type 5c				2216	5504	335	Shigella flexneri type 5c				2216	7786	1141	Shigella flexneri type 5c
630	3518	2034	(GlcAβ1-3GlcNAcβ1-4)20-NH(p-C6H4)CH2CH2NH2	hyaluronic acid			630	5472	1376	(GlcAβ1-3GlcNAcβ1-4)20-NH(p-C6H4)CH2CH2NH2	hyaluronic acid			630	11065	5376	(GlcAβ1-3GlcNAcβ1-4)20-NH(p-C6H4)CH2CH2NH2	hyaluronic acid
50	1347	990	Neu5Acβ-sp3				50	5413	2400	Neu5Acβ-sp3				50	15520	10079	Neu5Acβ-sp3
1235	11032	4916	-4(Rhaα1-2Fucα1-3)Manα1-3Fucα1-3GlcNAcβ1-				1235	5402	1130	-4(Rhaα1-2Fucα1-3)Manα1-3Fucα1-3GlcNAcβ1-				1235	9979	5383	-4(Rhaα1-2Fucα1-3)Manα1-3Fucα1-3GlcNAcβ1-
1220	8528	3804	-2Fuc3(65%)Ac4(35%)Acα1-2Galβ1-3GalNAcα1-3GalNAcα1-				1220	5384	2308	-2Fuc3(65%)Ac4(35%)Acα1-2Galβ1-3GalNAcα1-3GalNAcα1-				1220	4850	3519	-2Fuc3(65%)Ac4(35%)Acα1-2Galβ1-3GalNAcα1-3GalNAcα1-
8003	10304	3150	-4(Fucα1-3)GlcNAc6(30%)Acα1-4GlcAα1-3Fucα1-3GlcNAcβ1- LPS				8003	5361	412	-4(Fucα1-3)GlcNAc6(30%)Acα1-4GlcAα1-3Fucα1-3GlcNAcβ1- LPS				8003	6731	1415	-4(Fucα1-3)GlcNAc6(30%)Acα1-4GlcAα1-3Fucα1-3GlcNAcβ1- LPS
1024	3702	1908	-3(Rha2(%)Ac3(%)Ac4(%)Acα1-4GalAα1-2)Rhaα1-4Glcα1-2Rhaα1-3GlcNAcβ1-				1024	5338	2229	-3(Rha2(%)Ac3(%)Ac4(%)Acα1-4GalAα1-2)Rhaα1-4Glcα1-2Rhaα1-3GlcNAcβ1-				1024	6168	3804	-3(Rha2(%)Ac3(%)Ac4(%)Acα1-4GalAα1-2)Rhaα1-4Glcα1-2Rhaα1-3GlcNAcβ1-
223	2278	649	Galα1-4Galβ1-4Glcβ-sp2	Pk, Gb3, GbOse3			223	5324	1589	Galα1-4Galβ1-4Glcβ-sp2	Pk, Gb3, GbOse3			223	14095	4409	Galα1-4Galβ1-4Glcβ-sp2	Pk, Gb3, GbOse3
1307	7966	3407	-4(D-GroA1NH2(2-P-3))GalNAcβ1-4Galβ1-3FucNAc4Nβ1-				1307	5262	1520	-4(D-GroA1NH2(2-P-3))GalNAcβ1-4Galβ1-3FucNAc4Nβ1-				1307	10007	1047	-4(D-GroA1NH2(2-P-3))GalNAcβ1-4Galβ1-3FucNAc4Nβ1-
1012	14780	5954	-2(Fuc3NFoα1-3)Manβ1-3Glcβ1-3GlcNAcβ1-				1012	5252	1125	-2(Fuc3NFoα1-3)Manβ1-3Glcβ1-3GlcNAcβ1-				1012	8220	1078	-2(Fuc3NFoα1-3)Manβ1-3Glcβ1-3GlcNAcβ1-
1219	2116	1725	-2(Glcα1-3)Manα1-3Fucα1-3GalNAcα1-4(Galb1-3)GalNAcβ1-				1219	5240	1912	-2(Glcα1-3)Manα1-3Fucα1-3GalNAcα1-4(Galb1-3)GalNAcβ1-				1219	13640	2225	-2(Glcα1-3)Manα1-3Fucα1-3GalNAcα1-4(Galb1-3)GalNAcβ1-
214	1920	862	$delta$GlcAβ1-3Galβ-sp3	ΔGlcAb3Gal			214	5208	2204	$delta$GlcAβ1-3Galβ-sp3	ΔGlcAb3Gal			214	13348	6895	$delta$GlcAβ1-3Galβ-sp3	ΔGlcAb3Gal
179	1734	354	6-O-Su-Galβ1-3(6-O-Su)GlcNAcβ-sp2				179	5194	2165	6-O-Su-Galβ1-3(6-O-Su)GlcNAcβ-sp2				179	9958	2166	6-O-Su-Galβ1-3(6-O-Su)GlcNAcβ-sp2
386	1566	354	Galβ1-4GlcNAcα1-6Galβ1-4GlcNAcβ-sp2				386	5194	1858	Galβ1-4GlcNAcα1-6Galβ1-4GlcNAcβ-sp2				386	12336	1603	Galβ1-4GlcNAcα1-6Galβ1-4GlcNAcβ-sp2
1252	3557	3109	-3(Galfα1-2Rhaα1-4)Galβ1-4Glcα1-4GlcAα1-3GalNAcβ1-				1252	5190	3789	-3(Galfα1-2Rhaα1-4)Galβ1-4Glcα1-4GlcAα1-3GalNAcβ1-				1252	7800	1568	-3(Galfα1-2Rhaα1-4)Galβ1-4Glcα1-4GlcAα1-3GalNAcβ1-
139	11444	2672	Galβ1-4GlcNAcα-sp3				139	5158	2118	Galβ1-4GlcNAcα-sp3				139	10722	4938	Galβ1-4GlcNAcα-sp3
1023	34248	2536	-3(Galβ1-4)Galβ1-4(GlcNAcβ1-2)Glcβ1-3GalNAcβ1-				1023	5106	317	-3(Galβ1-4)Galβ1-4(GlcNAcβ1-2)Glcβ1-3GalNAcβ1-				1023	4880	1548	-3(Galβ1-4)Galβ1-4(GlcNAcβ1-2)Glcβ1-3GalNAcβ1-
2103	7117	2099	-3(R-Lac2-4Glcβ1-6Glcα1-4)Galβ1-6Galfβ1-3GalNAcβ1-				2103	5036	2056	-3(R-Lac2-4Glcβ1-6Glcα1-4)Galβ1-6Galfβ1-3GalNAcβ1-				2103	11886	1426	-3(R-Lac2-4Glcβ1-6Glcα1-4)Galβ1-6Galfβ1-3GalNAcβ1-
62	2398	480	GlcAβ-sp2				62	4988	1695	GlcAβ-sp2				62	11952	1527	GlcAβ-sp2
383	7326	2015	Galβ1-4GlcNAcβ1-3Galβ1-4Glcβ-sp4	N-acetyllacto-neo-tetraose, LNnT			383	4968	1744	Galβ1-4GlcNAcβ1-3Galβ1-4Glcβ-sp4	N-acetyllacto-neo-tetraose, LNnT			383	12186	1314	Galβ1-4GlcNAcβ1-3Galβ1-4Glcβ-sp4	N-acetyllacto-neo-tetraose, LNnT
1803	16183	3526	-4GalN6Acα1-3DFuc2Acα1-3(EtN1-P-6)GlcNAcβ1-3Galα1-				1803	4930	574	-4GalN6Acα1-3DFuc2Acα1-3(EtN1-P-6)GlcNAcβ1-3Galα1-				1803	13952	5901	-4GalN6Acα1-3DFuc2Acα1-3(EtN1-P-6)GlcNAcβ1-3Galα1-
58	3479	1998	Fucβ-sp3				58	4876	820	Fucβ-sp3				58	9081	2302	Fucβ-sp3
335	1886	1162	Neu5Acα2-3Galβ1-3-(6-O-Su)GlcNAcβ-sp3				335	4825	769	Neu5Acα2-3Galβ1-3-(6-O-Su)GlcNAcβ-sp3				335	9262	973	Neu5Acα2-3Galβ1-3-(6-O-Su)GlcNAcβ-sp3
1251	2304	669	-2Rhaα1-2Rhaα1-3Rha2Acα1-3(Glcα1-6)GlcNAcβ1-				1251	4805	1487	-2Rhaα1-2Rhaα1-3Rha2Acα1-3(Glcα1-6)GlcNAcβ1-				1251	5279	684	-2Rhaα1-2Rhaα1-3Rha2Acα1-3(Glcα1-6)GlcNAcβ1-
1241	8196	5298	Escherichia coli O81				1241	4803	3225	Escherichia coli O81				1241	16560	4538	Escherichia coli O81
1231	8736	2328	-2Glcβ1-6GlcNAcα1-3FucNAcα1-3GlcNAcβ1-				1231	4794	1639	-2Glcβ1-6GlcNAcα1-3FucNAcα1-3GlcNAcβ1-				1231	10268	2455	-2Glcβ1-6GlcNAcα1-3FucNAcα1-3GlcNAcβ1-
100	2850	987	Galβ1-6Galβ-sp4				100	4766	724	Galβ1-6Galβ-sp4				100	12936	1839	Galβ1-6Galβ-sp4
434	3010	1488	Neu5Acα2-8Neu5Acα2-3Galβ1-4Glcβ-sp4	GD3			434	4760	1079	Neu5Acα2-8Neu5Acα2-3Galβ1-4Glcβ-sp4	GD3			434	15535	4409	Neu5Acα2-8Neu5Acα2-3Galβ1-4Glcβ-sp4	GD3
1256	42732	12751	-4(Rhaα1-3)(Glcα1-6)Glcα1-3GalNAcα1-3GalNAcβ1-				1256	4726	1553	-4(Rhaα1-3)(Glcα1-6)Glcα1-3GalNAcα1-3GalNAcβ1-				1256	6552	2246	-4(Rhaα1-3)(Glcα1-6)Glcα1-3GalNAcα1-3GalNAcβ1-
1419	3323	400	Pseudomonas aeruginosa O10a10b				1419	4699	2176	Pseudomonas aeruginosa O10a10b				1419	11056	2532	Pseudomonas aeruginosa O10a10b
1202	18413	13340	-2Galβ1-3FucNAcα1-3GlcNAcβ1-				1202	4680	3661	-2Galβ1-3FucNAcα1-3GlcNAcβ1-				1202	8978	4388	-2Galβ1-3FucNAcα1-3GlcNAcβ1-
1006	2636	1388	-4(Fucα1-3)GalNAcα1-6Man2(20%)Ac3(40%)Ac4(20%)Acα1-3Fucα1-3(Glcβ1-4)Galβ1-				1006	4654	1895	-4(Fucα1-3)GalNAcα1-6Man2(20%)Ac3(40%)Ac4(20%)Acα1-3Fucα1-3(Glcβ1-4)Galβ1-				1006	8916	3192	-4(Fucα1-3)GalNAcα1-6Man2(20%)Ac3(40%)Ac4(20%)Acα1-3Fucα1-3(Glcβ1-4)Galβ1-
318	976	215	Neu5Acα2-6Galβ1-4-(6-O-Su)GlcNAcβ-sp3				318	4481	1951	Neu5Acα2-6Galβ1-4-(6-O-Su)GlcNAcβ-sp3				318	11674	3285	Neu5Acα2-6Galβ1-4-(6-O-Su)GlcNAcβ-sp3
2220	5528	4258	-2(EtN1-P-3)Rhaα1-2(20%EtN1-P-3)Rhaα1-3Rhaα1-3GlcNAc6(45%)Acβ1-				2220	4478	1669	-2(EtN1-P-3)Rhaα1-2(20%EtN1-P-3)Rhaα1-3Rhaα1-3GlcNAc6(45%)Acβ1-				2220	11320	3891	-2(EtN1-P-3)Rhaα1-2(20%EtN1-P-3)Rhaα1-3Rhaα1-3GlcNAc6(45%)Acβ1-
2105	16839	6824	GalNAcA3Ac6NH2α1-4GalNAcAα1-3GlcNAc				2105	4416	2810	GalNAcA3Ac6NH2α1-4GalNAcAα1-3GlcNAc				2105	7378	2462	GalNAcA3Ac6NH2α1-4GalNAcAα1-3GlcNAc
442	1606	698	Neu5Acα2-3 (GalNAcβ1-4)Galβ1-4Glcβ-sp4	GM2			442	4395	1234	Neu5Acα2-3 (GalNAcβ1-4)Galβ1-4Glcβ-sp4	GM2			442	10324	785	Neu5Acα2-3 (GalNAcβ1-4)Galβ1-4Glcβ-sp4	GM2
1243	9606	4824	-4(Rhaα1-2Fucα1-3)Manα1-3Fucα1-3GlcNAcβ1-				1243	4388	765	-4(Rhaα1-2Fucα1-3)Manα1-3Fucα1-3GlcNAcβ1-				1243	8647	3658	-4(Rhaα1-2Fucα1-3)Manα1-3Fucα1-3GlcNAcβ1-
1804	5217	3138	-3GlcNAcβ1-3(Qui3NAc2(65%)Ac4Acα1-2)Rhaβ1-4Rhaα1-4GlcAβ1-				1804	4337	2466	-3GlcNAcβ1-3(Qui3NAc2(65%)Ac4Acα1-2)Rhaβ1-4Rhaα1-4GlcAβ1-				1804	5530	1551	-3GlcNAcβ1-3(Qui3NAc2(65%)Ac4Acα1-2)Rhaβ1-4Rhaα1-4GlcAβ1-
1221	24422	14019	-4(GalNAcβ1-3)Galα1-6Glcβ1-3GalNAcβ1-				1221	4336	1936	-4(GalNAcβ1-3)Galα1-6Glcβ1-3GalNAcβ1-				1221	5866	4444	-4(GalNAcβ1-3)Galα1-6Glcβ1-3GalNAcβ1-
194	1011	185	6-O-Su-GalNAcβ1-4GlcNAcβ-sp3				194	4326	658	6-O-Su-GalNAcβ1-4GlcNAcβ-sp3				194	8488	1582	6-O-Su-GalNAcβ1-4GlcNAcβ-sp3
1013	7598	3633	-4Manα1-2Manα1-2Manβ1-3GalNAcα1-				1013	4312	1047	-4Manα1-2Manα1-2Manβ1-3GalNAcα1-				1013	4779	2449	-4Manα1-2Manα1-2Manβ1-3GalNAcα1-
200	1692	924	4-O-Su-GalNAcβ1-4GlcNAcβ-sp3				200	4306	563	4-O-Su-GalNAcβ1-4GlcNAcβ-sp3				200	8138	4410	4-O-Su-GalNAcβ1-4GlcNAcβ-sp3
396	2064	628	(GlcNAcβ1)3-3,4,6-GalNAcα-sp3				396	4292	1480	(GlcNAcβ1)3-3,4,6-GalNAcα-sp3				396	9062	3555	(GlcNAcβ1)3-3,4,6-GalNAcα-sp3
204	958	148	4-O-Su-GalNAcβ1-4GlcNAcβ-sp2				204	4214	2119	4-O-Su-GalNAcβ1-4GlcNAcβ-sp2				204	7190	2268	4-O-Su-GalNAcβ1-4GlcNAcβ-sp2
1226	10364	3237	-4(Fucα1-3)GlcNAc6(30%)Acα1-4GlcAα1-3Fucα1-3GlcNAcβ1-				1226	4183	560	-4(Fucα1-3)GlcNAc6(30%)Acα1-4GlcAα1-3Fucα1-3GlcNAcβ1-				1226	6738	2455	-4(Fucα1-3)GlcNAc6(30%)Acα1-4GlcAα1-3Fucα1-3GlcNAcβ1-
369	1214	272	GalNAcα1-4(Fucα1-2)Galβ1-4GlcNAcβ-sp3				369	4143	1222	GalNAcα1-4(Fucα1-2)Galβ1-4GlcNAcβ-sp3				369	10652	2431	GalNAcα1-4(Fucα1-2)Galβ1-4GlcNAcβ-sp3
2210	12462	4403	-2Rha3(60%)Ac4(30%)Acα1-2Rhaα1-4GalAb1-3GalNAcβ1-				2210	4137	619	-2Rha3(60%)Ac4(30%)Acα1-2Rhaα1-4GalAb1-3GalNAcβ1-				2210	9981	2449	-2Rha3(60%)Ac4(30%)Acα1-2Rhaα1-4GalAb1-3GalNAcβ1-
189	1169	191	3,6-O-Su2-Galβ1-4(6-O-Su)GlcNAcβ-sp2				189	4125	2090	3,6-O-Su2-Galβ1-4(6-O-Su)GlcNAcβ-sp2				189	4742	1363	3,6-O-Su2-Galβ1-4(6-O-Su)GlcNAcβ-sp2
853	1980	956	6-O-Su-Galα1-3GalNAcα-sp3				853	4116	1343	6-O-Su-Galα1-3GalNAcα-sp3				853	14339	6610	6-O-Su-Galα1-3GalNAcα-sp3
2203	2105	414	-3GlcNAcβ1-2(Glcα1-3)Rhaα1-2Rhaα1-3Rha2Acα1-				2203	4100	1906	-3GlcNAcβ1-2(Glcα1-3)Rhaα1-2Rhaα1-3Rha2Acα1-				2203	7284	1950	-3GlcNAcβ1-2(Glcα1-3)Rhaα1-2Rhaα1-3Rha2Acα1-
1403	14094	5987	-2LGlcβ1-3FucNAcα1-3DFucNAcβ1-				1403	4060	1449	-2LGlcβ1-3FucNAcα1-3DFucNAcβ1-				1403	8321	1057	-2LGlcβ1-3FucNAcα1-3DFucNAcβ1-
1217	18206	1962	-2(RhaNAc3NFoβ1-3)Manβ1-3Galα1-4Rhaα1-3GlcNAcα1-				1217	4058	537	-2(RhaNAc3NFoβ1-3)Manβ1-3Galα1-4Rhaα1-3GlcNAcα1-				1217	8551	601	-2(RhaNAc3NFoβ1-3)Manβ1-3Galα1-4Rhaα1-3GlcNAcα1-
1405	4559	1983	Rhaα1-3Rhaα1-4GalNAcAα1-3QuiNAcβ1-3Rhaα1-3(Glcα1-6)Glcβ1-3(Glcα1-4)(L-Ala1-2GalNα1-3(P-6)L-gro-manHep7Cmα1-3(P-2)(P-4)L-gro-manHepα1-5Kdoα				1405	4014	1799	Rhaα1-3Rhaα1-4GalNAcAα1-3QuiNAcβ1-3Rhaα1-3(Glcα1-6)Glcβ1-3(Glcα1-4)(L-Ala1-2GalNα1-3(P-6)L-gro-manHep7Cmα1-3(P-2)(P-4)L-gro-manHepα1-5Kdoα				1405	8621	3092	Rhaα1-3Rhaα1-4GalNAcAα1-3QuiNAcβ1-3Rhaα1-3(Glcα1-6)Glcβ1-3(Glcα1-4)(L-Ala1-2GalNα1-3(P-6)L-gro-manHep7Cmα1-3(P-2)(P-4)L-gro-manHepα1-5Kdoα
290	884	480	Neu5Acα2-6(Galα1-3)GalNAcα-sp3				290	3983	1016	Neu5Acα2-6(Galα1-3)GalNAcα-sp3				290	10328	1533	Neu5Acα2-6(Galα1-3)GalNAcα-sp3
821	1437	614	Galα1-4Galβ-sp3				821	3913	1451	Galα1-4Galβ-sp3				821	8178	2577	Galα1-4Galβ-sp3
198	1333	223	4,6-O-Su2-GalNAcβ1-4GlcNAcβ-sp3				198	3912	1225	4,6-O-Su2-GalNAcβ1-4GlcNAcβ-sp3				198	5999	1158	4,6-O-Su2-GalNAcβ1-4GlcNAcβ-sp3
1206	2468	536	-3Fucf2(50%)Acβ1-3-6dmanHepβ1-				1206	3896	1391	-3Fucf2(50%)Acβ1-3-6dmanHepβ1-				1206	18874	694	-3Fucf2(50%)Acβ1-3-6dmanHepβ1-
376	3212	260	Galβ1-3GlcNAcβ1-3Galβ1-4Glcβ-sp4	N-acetyllacto-N-tetraose, LNT			376	3860	1271	Galβ1-3GlcNAcβ1-3Galβ1-4Glcβ-sp4	N-acetyllacto-N-tetraose, LNT			376	11430	1425	Galβ1-3GlcNAcβ1-3Galβ1-4Glcβ-sp4	N-acetyllacto-N-tetraose, LNT
1245	21042	1039	-2Galβ1-4Manβ1-4Galα1-3GlcNAcβ1-				1245	3793	1592	-2Galβ1-4Manβ1-4Galα1-3GlcNAcβ1-				1245	4398	640	-2Galβ1-4Manβ1-4Galα1-3GlcNAcβ1-
1808	2682	903	-4Glcβ1-3GalNAcβ1-4GalNAcβ1-4Galβ1-				1808	3779	487	-4Glcβ1-3GalNAcβ1-4GalNAcβ1-4Galβ1-				1808	7808	3679	-4Glcβ1-3GalNAcβ1-4GalNAcβ1-4Galβ1-
1412	22690	4069	-4LGulNAc3NAmAα1-4ManNAc3NAcAβ1-3DFucNAc4Acα1-				1412	3754	1093	-4LGulNAc3NAmAα1-4ManNAc3NAcAβ1-3DFucNAc4Acα1-				1412	6388	1436	-4LGulNAc3NAmAα1-4ManNAc3NAcAβ1-3DFucNAc4Acα1-
1413	10836	2093	-2LRha3Acα1-6GlcNAcα1-4LGalNAcA3Acα1-3(S-3HOBut1-4)QuiNAc4Nβ1-				1413	3728	1544	-2LRha3Acα1-6GlcNAcα1-4LGalNAcA3Acα1-3(S-3HOBut1-4)QuiNAc4Nβ1-				1413	8663	383	-2LRha3Acα1-6GlcNAcα1-4LGalNAcA3Acα1-3(S-3HOBut1-4)QuiNAc4Nβ1-
263	4643	1228	(GalNAcβ-PEG2)3-β-DD				263	3727	2099	(GalNAcβ-PEG2)3-β-DD				263	8672	6057	(GalNAcβ-PEG2)3-β-DD
1004	3362	1490	-2Fucα1-2Galβ1-3GalNAcα1-3GlcNAcα1-				1004	3700	1047	-2Fucα1-2Galβ1-3GalNAcα1-3GlcNAcα1-				1004	7640	3894	-2Fucα1-2Galβ1-3GalNAcα1-3GlcNAcα1-
76	2495	770	Galα1-3Galβ-sp3	Bdi			76	3636	1689	Galα1-3Galβ-sp3	Bdi			76	10036	4691	Galα1-3Galβ-sp3	Bdi
2211	2802	927	-3GlcNAcβ1-2(Glcα1-3)Rhaα1-2Rhaα1-3Rhaα1-				2211	3598	1662	-3GlcNAcβ1-2(Glcα1-3)Rhaα1-2Rhaα1-3Rhaα1-				2211	5713	1277	-3GlcNAcβ1-2(Glcα1-3)Rhaα1-2Rhaα1-3Rhaα1-
1311	15175	9535	-3Manα1-2Fucα1-2GlcA4Acβ1-3GalNAcα1-				1311	3578	1894	-3Manα1-2Fucα1-2GlcA4Acβ1-3GalNAcα1-				1311	14466	2316	-3Manα1-2Fucα1-2GlcA4Acβ1-3GalNAcα1-
205	942	283	Neu5Acα2-6GalNAcβ-sp3				205	3568	827	Neu5Acα2-6GalNAcβ-sp3				205	10331	1804	Neu5Acα2-6GalNAcβ-sp3
2101	6240	3051	-3Rhaα1-3Rhaα1-2Galα1-3GlcNAcα1-				2101	3528	1138	-3Rhaα1-3Rhaα1-2Galα1-3GlcNAcα1-				2101	5302	2180	-3Rhaα1-3Rhaα1-2Galα1-3GlcNAcα1-
2104	4412	3700	-3GlcNAcα1-3(Fuc3Ac4Acα1-4)GlcNAcα1-4GlcAα1-3Fucα1-				2104	3520	3738	-3GlcNAcα1-3(Fuc3Ac4Acα1-4)GlcNAcα1-4GlcAα1-3Fucα1-				2104	9982	587	-3GlcNAcα1-3(Fuc3Ac4Acα1-4)GlcNAcα1-4GlcAα1-3Fucα1-
1014	10052	3659	-2Galβ1-3GlcNAcα1-4Rhaα1-3GlcNAcβ1-				1014	3501	631	-2Galβ1-3GlcNAcα1-4Rhaα1-3GlcNAcβ1-				1014	7716	1213	-2Galβ1-3GlcNAcα1-4Rhaα1-3GlcNAcβ1-
1618	2028	790	-6GlcNAcα1-3Galβ1-3GalNAcα1-				1618	3492	679	-6GlcNAcα1-3Galβ1-3GalNAcα1-				1618	12026	2560	-6GlcNAcα1-3Galβ1-3GalNAcα1-
1005	2327	1065	-4Qui3NAcα1-3Rhaα1-4Galβ1-3(Glcβ1-4)GalNAcα1-				1005	3488	3192	-4Qui3NAcα1-3Rhaα1-4Galβ1-3(Glcβ1-4)GalNAcα1-				1005	6128	876	-4Qui3NAcα1-3Rhaα1-4Galβ1-3(Glcβ1-4)GalNAcα1-
25	3985	993	GalNAcβ-sp10				25	3443	1334	GalNAcβ-sp10				25	4848	1471	GalNAcβ-sp10
2207	3498	1314	-3GlcNAcβ1-2Rhaα1-2(Glcα1-3)Rhaα1-3Rhaα1-				2207	3430	2441	-3GlcNAcβ1-2Rhaα1-2(Glcα1-3)Rhaα1-3Rhaα1-				2207	6815	4575	-3GlcNAcβ1-2Rhaα1-2(Glcα1-3)Rhaα1-3Rhaα1-
851	1742	735	Galα1-3(6-O-Su)GalNAcα-sp3				851	3414	786	Galα1-3(6-O-Su)GalNAcα-sp3				851	7889	4068	Galα1-3(6-O-Su)GalNAcα-sp3
38	836	414	3-O-Su-GalNAcβ-sp3				38	3404	362	3-O-Su-GalNAcβ-sp3				38	9766	1290	3-O-Su-GalNAcβ-sp3
180	908	156	6-O-Su-Galβ1-4(6-O-Su)GlcNAcβ-sp2				180	3383	692	6-O-Su-Galβ1-4(6-O-Su)GlcNAcβ-sp2				180	7518	1582	6-O-Su-Galβ1-4(6-O-Su)GlcNAcβ-sp2
536	2652	921	Neu5Aα2-3Galβ1-3GlcNAcβ1-3Galβ1-4Glcβ-sp4	LSTa			536	3366	1411	Neu5Aα2-3Galβ1-3GlcNAcβ1-3Galβ1-4Glcβ-sp4	LSTa			536	9761	1374	Neu5Aα2-3Galβ1-3GlcNAcβ1-3Galβ1-4Glcβ-sp4	LSTa
1208	21298	5579	-4(R-Lac2-3Rhap2Acα1-3)Manβ1-4Manα1-3GalNAcβ1-				1208	3360	1726	-4(R-Lac2-3Rhap2Acα1-3)Manβ1-4Manα1-3GalNAcβ1-				1208	4022	594	-4(R-Lac2-3Rhap2Acα1-3)Manβ1-4Manα1-3GalNAcβ1-
1228	3374	3265	-2)Galα1-3(Fucα1-2)Galβ1-3GalNAcβ1-3GalNAcβ(1-				1228	3346	1773	-2)Galα1-3(Fucα1-2)Galβ1-3GalNAcβ1-3GalNAcβ(1-				1228	7950	3956	-2)Galα1-3(Fucα1-2)Galβ1-3GalNAcβ1-3GalNAcβ(1-
1255	2268	1132	-2Rha4NAcα1-3Fucα1-4Glcβ1-3GalNAcα1-				1255	3304	806	-2Rha4NAcα1-3Fucα1-4Glcβ1-3GalNAcα1-				1255	8269	4061	-2Rha4NAcα1-3Fucα1-4Glcβ1-3GalNAcα1-
2213	6760	1966	-3Rhaα1-3(Glcα1-4)GlcNAcβ1-2Rhaα1-2Rhaα1-				2213	3292	2097	-3Rhaα1-3(Glcα1-4)GlcNAcβ1-2Rhaα1-2Rhaα1-				2213	7496	2087	-3Rhaα1-3(Glcα1-4)GlcNAcβ1-2Rhaα1-2Rhaα1-
2217	3080	490	-2(Glcα1-3)Rhaα1-2Rhaα1-3Rhaα1-3(Glcα1-4)GlcNAcβ1-				2217	3271	1165	-2(Glcα1-3)Rhaα1-2Rhaα1-3Rhaα1-3(Glcα1-4)GlcNAcβ1-				2217	5434	1905	-2(Glcα1-3)Rhaα1-2Rhaα1-3Rhaα1-3(Glcα1-4)GlcNAcβ1-
1502	7880	2220	-3GalNAcβ1-4(L6dTalα1-3)Manα1-3L6dTalα1-				1502	3200	305	-3GalNAcβ1-4(L6dTalα1-3)Manα1-3L6dTalα1-				1502	4840	2281	-3GalNAcβ1-4(L6dTalα1-3)Manα1-3L6dTalα1-
1216	7954	3653	-3Rib-ol5-P-6Galα1-3FucNAmα1-3GlcNAcβ1-				1216	3194	1414	-3Rib-ol5-P-6Galα1-3FucNAmα1-3GlcNAcβ1-				1216	4425	2010	-3Rib-ol5-P-6Galα1-3FucNAmα1-3GlcNAcβ1-
479	1218	732	Fucα1-2Galβ1-3GlcNAcβ1-3Galβ1-4Glcβ-sp4	LNFP I			479	3191	708	Fucα1-2Galβ1-3GlcNAcβ1-3Galβ1-4Glcβ-sp4	LNFP I			479	10308	2194	Fucα1-2Galβ1-3GlcNAcβ1-3Galβ1-4Glcβ-sp4	LNFP I
1503	3870	1697	-2Rhaα1-2Rhaα1-2Rhaα1-4GalAα1-3GlcNAcα1-				1503	3188	303	-2Rhaα1-2Rhaα1-2Rhaα1-4GalAα1-3GlcNAcα1-				1503	4932	2653	-2Rhaα1-2Rhaα1-2Rhaα1-4GalAα1-3GlcNAcα1-
2209	12692	3975	-2Rha3(%)Ac4(%)Acα1-2Rhaα1-4GalAb1-3GalNAcβ1-				2209	3180	842	-2Rha3(%)Ac4(%)Acα1-2Rhaα1-4GalAb1-3GalNAcβ1-				2209	8185	1530	-2Rha3(%)Ac4(%)Acα1-2Rhaα1-4GalAb1-3GalNAcβ1-
1227	19797	12239					1227	3079	1105					1227	6501	3922
138	3897	2153	Galβ1-4Glcβ-sp4-Val				138	3010	950	Galβ1-4Glcβ-sp4-Val				138	4672	1502	Galβ1-4Glcβ-sp4-Val
1204	11392	6421	-2(S-3HOBut1-4)Qui4Nα1-4GalNAcβ1-4Rhaα1-3GlcNAc6(30%)Acβ1-				1204	2985	1903	-2(S-3HOBut1-4)Qui4Nα1-4GalNAcβ1-4Rhaα1-3GlcNAc6(30%)Acβ1-				1204	7805	1697	-2(S-3HOBut1-4)Qui4Nα1-4GalNAcβ1-4Rhaα1-3GlcNAc6(30%)Acβ1-
1223	1686	1108	-3(S-Lac2-4)GlcNAcβ1-2Rhaα1-2Rhaα1-3(Glcβ1-2)Rhaα1-3GlcNAcβ1-				1223	2979	1598	-3(S-Lac2-4)GlcNAcβ1-2Rhaα1-2Rhaα1-3(Glcβ1-2)Rhaα1-3GlcNAcβ1-				1223	7974	1812	-3(S-Lac2-4)GlcNAcβ1-2Rhaα1-2Rhaα1-3(Glcβ1-2)Rhaα1-3GlcNAcβ1-
337	2184	886	GalNAcα1-4Galβ1-4GlcNAcβ-sp3				337	2950	764	GalNAcα1-4Galβ1-4GlcNAcβ-sp3				337	10126	3324	GalNAcα1-4Galβ1-4GlcNAcβ-sp3
535	1343	258	Neu5Acα2-8Neu5Acα2-3(GalNAcβ1-4)Galβ1-4Glcβ-sp4	GD2			535	2926	975	Neu5Acα2-8Neu5Acα2-3(GalNAcβ1-4)Galβ1-4Glcβ-sp4	GD2			535	10420	1888	Neu5Acα2-8Neu5Acα2-3(GalNAcβ1-4)Galβ1-4Glcβ-sp4	GD2
805	3660	3199	GalNAcβ1-4(6-O-Bn)GlcNAcβ-sp3				805	2920	1327	GalNAcβ1-4(6-O-Bn)GlcNAcβ-sp3				805	6886	6225	GalNAcβ1-4(6-O-Bn)GlcNAcβ-sp3
1607	1234	582	GalNAcβ1-4GalNAcα1-3GlcNAcα1-2Rib-ol				1607	2905	697	GalNAcβ1-4GalNAcα1-3GlcNAcα1-2Rib-ol				1607	7158	2580	GalNAcβ1-4GalNAcα1-3GlcNAcα1-2Rib-ol
1212	4637	666	-3)Fucα1-3Xlufβ1-				1212	2898	660	-3)Fucα1-3Xlufβ1-				1212	3550	1252	-3)Fucα1-3Xlufβ1-
1402	3071	1048	-3Rhaα1-4LGalNAcAα1-3QuiNAcα1-				1402	2892	898	-3Rhaα1-4LGalNAcAα1-3QuiNAcα1-				1402	5591	689	-3Rhaα1-4LGalNAcAα1-3QuiNAcα1-
421	1366	596	Galβ1-3GlcNAcβ1-3Galβ1-4Glcα-sp4				421	2876	1298	Galβ1-3GlcNAcβ1-3Galβ1-4Glcα-sp4				421	6210	1693	Galβ1-3GlcNAcβ1-3Galβ1-4Glcα-sp4
1606	2174	657	-3GlcNAcβ1-3(S,R-CetLys2-6GalAα1-4)Galα1-				1606	2872	870	-3GlcNAcβ1-3(S,R-CetLys2-6GalAα1-4)Galα1-				1606	8190	2225	-3GlcNAcβ1-3(S,R-CetLys2-6GalAα1-4)Galα1-
3	2905	1729	Galβ-sp3				3	2840	2027	Galβ-sp3				3	804	577	Galβ-sp3
125	710	151	6-Bn-Galβ1-4GlcNAcβ-sp2				125	2798	885	6-Bn-Galβ1-4GlcNAcβ-sp2				125	3982	1821	6-Bn-Galβ1-4GlcNAcβ-sp2
1418	1302	496	-3R-3HOBut1-7Pse4Ac5Acβ2-4DFucNAcα1-3QuiNAcβ1-				1418	2792	360	-3R-3HOBut1-7Pse4Ac5Acβ2-4DFucNAcα1-3QuiNAcβ1-				1418	6759	1840	-3R-3HOBut1-7Pse4Ac5Acβ2-4DFucNAcα1-3QuiNAcβ1-
1406	8169	1757	Glcα1-6Glcβ1-3(Rhaα1-6Glcα1-4)GalNα1-3(P-6)L-gro-manHepα1-3(P-2)(P-4)L-gro-manHepα1-5(Kdoα2-4)Kdoα2-6(P-4)GlcNβ1-6GlcNα1-P				1406	2782	842	Glcα1-6Glcβ1-3(Rhaα1-6Glcα1-4)GalNα1-3(P-6)L-gro-manHepα1-3(P-2)(P-4)L-gro-manHepα1-5(Kdoα2-4)Kdoα2-6(P-4)GlcNβ1-6GlcNα1-P				1406	6282	1673	Glcα1-6Glcβ1-3(Rhaα1-6Glcα1-4)GalNα1-3(P-6)L-gro-manHepα1-3(P-2)(P-4)L-gro-manHepα1-5(Kdoα2-4)Kdoα2-6(P-4)GlcNβ1-6GlcNα1-P
1214	1179	214	-4-8eLeg5Ac7Acα2-6Galβ1-3FucNAcα1-3GlcNAcα1-				1214	2773	822	-4-8eLeg5Ac7Acα2-6Galβ1-3FucNAcα1-3GlcNAcα1-				1214	5274	1088	-4-8eLeg5Ac7Acα2-6Galβ1-3FucNAcα1-3GlcNAcα1-
1230	2226	903	Escherichia coli O10a10b				1230	2748	269	Escherichia coli O10a10b				1230	6016	1176	Escherichia coli O10a10b
1002	5156	1812	-2Rib-ol5-P-6Galα1-3FucNAmα1-3GlcNβ1-				1002	2730	387	-2Rib-ol5-P-6Galα1-3FucNAmα1-3GlcNβ1-				1002	8508	1679	-2Rib-ol5-P-6Galα1-3FucNAmα1-3GlcNβ1-
2003	2792	1668	-6Galα1-4GlcAβ1-6Galβ1-4Galβ1-4GlcNAcβ1-				2003	2688	460	-6Galα1-4GlcAβ1-6Galβ1-4Galβ1-4GlcNAcβ1-				2003	6144	4447	-6Galα1-4GlcAβ1-6Galβ1-4Galβ1-4GlcNAcβ1-
1207	8923	3758	-2-DRha4NAcα1-3Fucα1-4Glcβ1-3GalNAcα1-				1207	2674	408	-2-DRha4NAcα1-3Fucα1-4Glcβ1-3GalNAcα1-				1207	5520	1620	-2-DRha4NAcα1-3Fucα1-4Glcβ1-3GalNAcα1-
1610	2022	243	-3LQuiNAcα1-3GlcNAcα1-6(S-Lac-1-3)GlcNAcα1-				1610	2610	523	-3LQuiNAcα1-3GlcNAcα1-6(S-Lac-1-3)GlcNAcα1-				1610	3933	529	-3LQuiNAcα1-3GlcNAcα1-6(S-Lac-1-3)GlcNAcα1-
2206	1331	672	-3(Glcα1-6)GlcNAcβ1-2Rhaα1-2Rhaα1-3Rha2Acα1-				2206	2574	715	-3(Glcα1-6)GlcNAcβ1-2Rhaα1-2Rhaα1-3Rha2Acα1-				2206	5089	1850	-3(Glcα1-6)GlcNAcβ1-2Rhaα1-2Rhaα1-3Rha2Acα1-
61	1140	903	3-O-Su-GalNAcα-sp3				61	2527	205	3-O-Su-GalNAcα-sp3				61	5943	2069	3-O-Su-GalNAcα-sp3
137	3636	1731	Galβ1-4Glcβ-sp4-Nle				137	2521	806	Galβ1-4Glcβ-sp4-Nle				137	5490	1867	Galβ1-4Glcβ-sp4-Nle
231	1238	1013	Galβ1-4GlcNAcβ1-3GalNAcα-sp3				231	2503	916	Galβ1-4GlcNAcβ1-3GalNAcα-sp3				231	6534	7928	Galβ1-4GlcNAcβ1-3GalNAcα-sp3
281	1156	550	Fucα1-2Galβ1-3GalNAcβ-sp3	H type4			281	2503	856	Fucα1-2Galβ1-3GalNAcβ-sp3	H type4			281	10334	1666	Fucα1-2Galβ1-3GalNAcβ-sp3	H type4
488	648	260	Galβ1-4GlcNAcβ1-6(Galβ1-4GlcNAcβ1-3)GalNAcα-sp3				488	2500	2500	Galβ1-4GlcNAcβ1-6(Galβ1-4GlcNAcβ1-3)GalNAcα-sp3				488	10003	4443	Galβ1-4GlcNAcβ1-6(Galβ1-4GlcNAcβ1-3)GalNAcα-sp3
503	1796	666	(GlcNAcβ1-4)6-sp4	chitohexaose			503	2496	137	(GlcNAcβ1-4)6-sp4	chitohexaose			503	3053	921	(GlcNAcβ1-4)6-sp4	chitohexaose
8008	9746	2538	-3Rib-ol5-P-6Galα1-3FucNAmα1-3GlcNAcβ1- LPS				8008	2494	835	-3Rib-ol5-P-6Galα1-3FucNAmα1-3GlcNAcβ1- LPS				8008	2248	715	-3Rib-ol5-P-6Galα1-3FucNAmα1-3GlcNAcβ1- LPS
8002	1734	1213	-3Rhaα1-3Rhaα1-2Glcα1-3GlcNAcα1- LPS				8002	2457	1403	-3Rhaα1-3Rhaα1-2Glcα1-3GlcNAcα1- LPS				8002	3822	3373	-3Rhaα1-3Rhaα1-2Glcα1-3GlcNAcα1- LPS
528	597	64	Neu5Acα2-3Galβ1-4(Fucα1-3)GlcNAcβ1-3Galβ-sp3				528	2454	772	Neu5Acα2-3Galβ1-4(Fucα1-3)GlcNAcβ1-3Galβ-sp3				528	9090	2296	Neu5Acα2-3Galβ1-4(Fucα1-3)GlcNAcβ1-3Galβ-sp3
143	1124	454	Fucα1-2(3-O-Su)Galβ-sp3				143	2446	221	Fucα1-2(3-O-Su)Galβ-sp3				143	4794	1460	Fucα1-2(3-O-Su)Galβ-sp3
178	1390	880	6-O-Su-Galβ1-4(6-O-Su)Glcβ-sp2				178	2444	1243	6-O-Su-Galβ1-4(6-O-Su)Glcβ-sp2				178	2528	1704	6-O-Su-Galβ1-4(6-O-Su)Glcβ-sp2
334	634	330	Neu5Gcα2-3Galβ1-4-(6-O-Su)GlcNAcβ-sp3				334	2444	1043	Neu5Gcα2-3Galβ1-4-(6-O-Su)GlcNAcβ-sp3				334	2180	724	Neu5Gcα2-3Galβ1-4-(6-O-Su)GlcNAcβ-sp3
1901	2340	665	Acinetobacter baumannii LUH5534				1901	2428	720	Acinetobacter baumannii LUH5534				1901	7200	5417	Acinetobacter baumannii LUH5534
502	16099	5847	(Glcα1-6)6β-sp4	maltohexaose			502	2364	328	(Glcα1-6)6β-sp4	maltohexaose			502	3340	1040	(Glcα1-6)6β-sp4	maltohexaose
1801	1526	712	-3(EtN1-P-6)GlcNAcα1-2(R-3HOBut1-3)Fuc3Nβ1-6Glcα1-4GlcAβ1-				1801	2360	196	-3(EtN1-P-6)GlcNAcα1-2(R-3HOBut1-3)Fuc3Nβ1-6Glcα1-4GlcAβ1-				1801	8678	1016	-3(EtN1-P-6)GlcNAcα1-2(R-3HOBut1-3)Fuc3Nβ1-6Glcα1-4GlcAβ1-
8007	4473	1280	-6Manα1-2(Glcα1-4)Manα1-2(Glcα1-3)Manβ1-3GlcNAcα1- LPS				8007	2343	638	-6Manα1-2(Glcα1-4)Manα1-2(Glcα1-3)Manβ1-3GlcNAcα1- LPS				8007	5821	1669	-6Manα1-2(Glcα1-4)Manα1-2(Glcα1-3)Manβ1-3GlcNAcα1- LPS
496	2003	1027	Fucα1-2Galβ1-3(Fucα1-4)GlcNAcβ1-3Galβ1-4Glcβ-sp4				496	2340	455	Fucα1-2Galβ1-3(Fucα1-4)GlcNAcβ1-3Galβ1-4Glcβ-sp4				496	5640	3700	Fucα1-2Galβ1-3(Fucα1-4)GlcNAcβ1-3Galβ1-4Glcβ-sp4
485	806	403	Galβ1-4GalNAcα1-3(Fucα1-2)Galβ1-4GlcNAcβ-sp3				485	2334	1699	Galβ1-4GalNAcα1-3(Fucα1-2)Galβ1-4GlcNAcβ-sp3				485	8480	4380	Galβ1-4GalNAcα1-3(Fucα1-2)Galβ1-4GlcNAcβ-sp3
5	851	281	GalNAcα-sp3	Tn			5	2297	1153	GalNAcα-sp3	Tn			5	2849	1867	GalNAcα-sp3	Tn
1225	10524	5205	-8(D-Ala1-7)Leg5Acα2-4GlcAβ1-3GlcNAcβ1-				1225	2282	450	-8(D-Ala1-7)Leg5Acα2-4GlcAβ1-3GlcNAcβ1-				1225	5146	1245	-8(D-Ala1-7)Leg5Acα2-4GlcAβ1-3GlcNAcβ1-
1614	1690	1254	-6(GalA6(L-Lys)α1-4)GalNAcβ1-4(Glcα1-2)GlcAβ1-3GalNAcβ1-				1614	2232	692	-6(GalA6(L-Lys)α1-4)GalNAcβ1-4(Glcα1-2)GlcAβ1-3GalNAcβ1-				1614	6874	1213	-6(GalA6(L-Lys)α1-4)GalNAcβ1-4(Glcα1-2)GlcAβ1-3GalNAcβ1-
1706	1167	440	-6(S-Lac2-3)GlcNAcβ1-3Galα1-3GlcNAc6Acβ1-				1706	2158	228	-6(S-Lac2-3)GlcNAcβ1-3Galα1-3GlcNAc6Acβ1-				1706	5415	2288	-6(S-Lac2-3)GlcNAcβ1-3Galα1-3GlcNAc6Acβ1-
1011	8502	3636	-3(GalNAcA6NH2α1-2)Rhaα1-2Rhaα1-3Rhaα1-2Rhaα1-3GlcNAcβ1-				1011	2146	1010	-3(GalNAcA6NH2α1-2)Rhaα1-2Rhaα1-3Rhaα1-2Rhaα1-3GlcNAcβ1-				1011	4273	1242	-3(GalNAcA6NH2α1-2)Rhaα1-2Rhaα1-3Rhaα1-2Rhaα1-3GlcNAcβ1-
315	484	90	Neu5Acα2-3Galβ1-4-(6-O-Su)GlcNAcβ-sp3				315	2138	1070	Neu5Acα2-3Galβ1-4-(6-O-Su)GlcNAcβ-sp3				315	1529	601	Neu5Acα2-3Galβ1-4-(6-O-Su)GlcNAcβ-sp3
408	1423	319	GlcNAcβ1-4(GlcNAcβ1-3)Galβ1-4GlcNAcβ-sp3	GlcNAc2-3,4LacNAc			408	2124	765	GlcNAcβ1-4(GlcNAcβ1-3)Galβ1-4GlcNAcβ-sp3	GlcNAc2-3,4LacNAc			408	3938	2017	GlcNAcβ1-4(GlcNAcβ1-3)Galβ1-4GlcNAcβ-sp3	GlcNAc2-3,4LacNAc
2107	3622	2495	-2Gal3,4(RPyr)b1-4Manβ1-4Galα1-3GlcNAcβ1-				2107	2118	2013	-2Gal3,4(RPyr)b1-4Manβ1-4Galα1-3GlcNAcβ1-				2107	5314	1853	-2Gal3,4(RPyr)b1-4Manβ1-4Galα1-3GlcNAcβ1-
2008	2495	1285	-2Ribfβ1-4GalAα1-3GlcNAcα1-2(Galfb1-3)Rhaα1-2Rhaα1-2Ribfβ1-4GalAα1-				2008	2112	408	-2Ribfβ1-4GalAα1-3GlcNAcα1-2(Galfb1-3)Rhaα1-2Rhaα1-2Ribfβ1-4GalAα1-				2008	7997	2712	-2Ribfβ1-4GalAα1-3GlcNAcα1-2(Galfb1-3)Rhaα1-2Rhaα1-2Ribfβ1-4GalAα1-
78	972	460	Galα1-3GalNAcα-sp3	Tαα			78	2098	1029	Galα1-3GalNAcα-sp3	Tαα			78	4690	730	Galα1-3GalNAcα-sp3	Tαα
1020	6160	636	-7Neu5Acα2-3FucNAmα1-3GlcNAc6Acβ1-				1020	2058	460	-7Neu5Acα2-3FucNAmα1-3GlcNAc6Acβ1-				1020	4953	772	-7Neu5Acα2-3FucNAmα1-3GlcNAc6Acβ1-
1025	2491	886	-3FucNAcα1-4(GlcNAcβ1-2)GalAα1-3FucNAcα1-3GlcNAcβ1-				1025	2052	587	-3FucNAcα1-4(GlcNAcβ1-2)GalAα1-3FucNAcα1-3GlcNAcβ1-				1025	3776	1402	-3FucNAcα1-4(GlcNAcβ1-2)GalAα1-3FucNAcα1-3GlcNAcβ1-
128	3686	1025	Galβ1-4Glcβ-sp4-Trp				128	2045	524	Galβ1-4Glcβ-sp4-Trp				128	3642	660	Galβ1-4Glcβ-sp4-Trp
75	29640	12314	Galα1-2Galβ-sp3				75	2042	526	Galα1-2Galβ-sp3				75	3016	928	Galα1-2Galβ-sp3
9003	722	417	-4GlcN(%)Acβ1-				9003	2033	1029	-4GlcN(%)Acβ1-				9003	6257	1259	-4GlcN(%)Acβ1-
1304	2308	1141	-2Glcβ1-6Galα1-6GalNAcα1-4(Glcβ1-3)GalNAcα1-3GalNAcα1-				1304	2018	710	-2Glcβ1-6Galα1-6GalNAcα1-4(Glcβ1-3)GalNAcα1-3GalNAcα1-				1304	3858	689	-2Glcβ1-6Galα1-6GalNAcα1-4(Glcβ1-3)GalNAcα1-3GalNAcα1-
8009	5882	738	-4(R-Lac2-3Rhap2Acα1-3)Manβ1-4Manα1-3GalNAcβ1- LPS				8009	2000	1073	-4(R-Lac2-3Rhap2Acα1-3)Manβ1-4Manα1-3GalNAcβ1- LPS				8009	5061	1662	-4(R-Lac2-3Rhap2Acα1-3)Manβ1-4Manα1-3GalNAcβ1- LPS
111	1640	1283	Glcβ1-4Glcβ-sp4	cellobiose			111	1999	578	Glcβ1-4Glcβ-sp4	cellobiose			111	4906	1509	Glcβ1-4Glcβ-sp4	cellobiose
1504	6116	1132	-3Rhaβ1-4(Glcα1-3)Rhaα1-2Rhaα1-3Galα1-3DFucNAcα1-				1504	1993	168	-3Rhaβ1-4(Glcα1-3)Rhaα1-2Rhaα1-3Galα1-3DFucNAcα1-				1504	2678	995	-3Rhaβ1-4(Glcα1-3)Rhaα1-2Rhaα1-3Galα1-3DFucNAcα1-
1810	1538	275	-4Glcβ1-3GalNAcβ1-4GalNAcβ1-4Galβ1-				1810	1984	1443	-4Glcβ1-3GalNAcβ1-4GalNAcβ1-4Galβ1-				1810	4556	1158	-4Glcβ1-3GalNAcβ1-4GalNAcβ1-4Galβ1-
146	1316	700	Galβ1-4(6-O-Su)Glcβ-sp2				146	1922	1391	Galβ1-4(6-O-Su)Glcβ-sp2				146	5598	1380	Galβ1-4(6-O-Su)Glcβ-sp2
1305	1103	428	Providencia rustigianii O11 capsular polysaccharide				1305	1916	225	Providencia rustigianii O11 capsular polysaccharide				1305	4484	1493	Providencia rustigianii O11 capsular polysaccharide
87	744	507	Galβ1-3Galβ-sp3				87	1916	2482	Galβ1-3Galβ-sp3				87	4170	3185	Galβ1-3Galβ-sp3
2106	1328	254	-4GlcAβ1-3GalNAcβ1-3(GlcNAcβ1-4Glcβ1-4)GalNAcβ1-				2106	1914	30	-4GlcAβ1-3GalNAcβ1-3(GlcNAcβ1-4Glcβ1-4)GalNAcβ1-				2106	3372	859	-4GlcAβ1-3GalNAcβ1-3(GlcNAcβ1-4Glcβ1-4)GalNAcβ1-
1616	4877	3416	-4(GlcAα1-3)FucNAcα1-3GlcNAcβ1-				1616	1907	875	-4(GlcAα1-3)FucNAcα1-3GlcNAcβ1-				1616	2772	282	-4(GlcAα1-3)FucNAcα1-3GlcNAcβ1-
1415	1538	509	-2Rhaα1-3FucNAcα1-3FucNAcα1-3QuiNAcα1-				1415	1900	853	-2Rhaα1-3FucNAcα1-3FucNAcα1-3QuiNAcα1-				1415	5520	1088	-2Rhaα1-3FucNAcα1-3FucNAcα1-3QuiNAcα1-
260	1068	385	Galβ1-3(Fucβ1-4)GlcNAcβ-sp3				260	1894	574	Galβ1-3(Fucβ1-4)GlcNAcβ-sp3				260	5640	494	Galβ1-3(Fucβ1-4)GlcNAcβ-sp3
329	6552	4022	Neu5Acα2-3Galβ1-4Glcβ-sp4-Trp				329	1874	369	Neu5Acα2-3Galβ1-4Glcβ-sp4-Trp				329	1564	317	Neu5Acα2-3Galβ1-4Glcβ-sp4-Trp
8001	706	336	-2)Galα1-3(Fucα1-2)Galβ1-3GalNAcβ1-3GalNAcβ(1-LPS				8001	1873	332	-2)Galα1-3(Fucα1-2)Galβ1-3GalNAcβ1-3GalNAcβ(1-LPS				8001	5009	869	-2)Galα1-3(Fucα1-2)Galβ1-3GalNAcβ1-3GalNAcβ(1-LPS
1806	3006	1766	-4GlcAβ1-3GlcNAcβ1-2(R-3HOBut1-2L-Ala1-4)Qui4Nβ1-3Galα1-				1806	1870	606	-4GlcAβ1-3GlcNAcβ1-2(R-3HOBut1-2L-Ala1-4)Qui4Nβ1-3Galα1-				1806	4782	588	-4GlcAβ1-3GlcNAcβ1-2(R-3HOBut1-2L-Ala1-4)Qui4Nβ1-3Galα1-
1807	1132	449	-4Glc6(65%)Acα1-3GlcA4Acβ1-3GlcNAcα1-3GlcA4(87%)Acβ1-				1807	1867	98	-4Glc6(65%)Acα1-3GlcA4Acβ1-3GlcNAcα1-3GlcA4(87%)Acβ1-				1807	6121	2121	-4Glc6(65%)Acα1-3GlcA4Acβ1-3GlcNAcα1-3GlcA4(87%)Acβ1-
133	2744	305	Galβ1-4Glcβ-sp4-Ala				133	1866	278	Galβ1-4Glcβ-sp4-Ala				133	3916	911	Galβ1-4Glcβ-sp4-Ala
1611	10926	3836	-2(Rib-ol5-P-3)Galβ1-3GlcNAcα1-3(EtN1-75%P-6)Glcβ1-3GlcNAcβ1-				1611	1859	196	-2(Rib-ol5-P-3)Galβ1-3GlcNAcα1-3(EtN1-75%P-6)Glcβ1-3GlcNAcβ1-				1611	5450	695	-2(Rib-ol5-P-3)Galβ1-3GlcNAcα1-3(EtN1-75%P-6)Glcβ1-3GlcNAcβ1-
136	2874	562	Galβ1-4Glcβ-sp4-Ile				136	1844	555	Galβ1-4Glcβ-sp4-Ile				136	3757	953	Galβ1-4Glcβ-sp4-Ile
327	2829	779	Neu5Acα2-3Galβ1-4Glcβ-sp4-Nle				327	1792	385	Neu5Acα2-3Galβ1-4Glcβ-sp4-Nle				327	1636	831	Neu5Acα2-3Galβ1-4Glcβ-sp4-Nle
1027	1738	327	-4Qui3NAcα1-3Rhaα1-6GlcNAcα1-4GlcAβ1-3(Glcβ1-4)GalNAcα1-				1027	1781	943	-4Qui3NAcα1-3Rhaα1-6GlcNAcα1-4GlcAβ1-3(Glcβ1-4)GalNAcα1-				1027	3278	557	-4Qui3NAcα1-3Rhaα1-6GlcNAcα1-4GlcAβ1-3(Glcβ1-4)GalNAcα1-
2201	1931	434	-3GlcNAcβ1-2Rhaα1-2Rhaα1-3(Glcβ1-4)Rhaα1-				2201	1763	774	-3GlcNAcβ1-2Rhaα1-2Rhaα1-3(Glcβ1-4)Rhaα1-				2201	3708	1088	-3GlcNAcβ1-2Rhaα1-2Rhaα1-3(Glcβ1-4)Rhaα1-
1019	2104	1048	-2Glcα1-6Glcα1-4(GlcNAcβ1-3)Galα1-3GlcNAcβ1-				1019	1760	938	-2Glcα1-6Glcα1-4(GlcNAcβ1-3)Galα1-3GlcNAcβ1-				1019	5426	1941	-2Glcα1-6Glcα1-4(GlcNAcβ1-3)Galα1-3GlcNAcβ1-
8012	3811	1769	Escherichia coli O40 LPS				8012	1736	783	Escherichia coli O40 LPS				8012	3105	3282	Escherichia coli O40 LPS
1302	13818	8592	Providencia alcalifaciens O3_2 capsular polysaccharide				1302	1726	1207	Providencia alcalifaciens O3_2 capsular polysaccharide				1302	4244	681	Providencia alcalifaciens O3_2 capsular polysaccharide
2004	3655	423	-4(GlcNAcβ1-3)GalNAcα1-4Glcα1-4L-IdoAα1-3GalNAcβ1-				2004	1704	858	-4(GlcNAcβ1-3)GalNAcα1-4Glcα1-4L-IdoAα1-3GalNAcβ1-				2004	6684	1877	-4(GlcNAcβ1-3)GalNAcα1-4Glcα1-4L-IdoAα1-3GalNAcβ1-
1213	1515	770	-3(Glcα1-2)Rhaα1-2Rhaα1-2Rhaα1-3(Glcα1-2)Rhaα1-				1213	1695	296	-3(Glcα1-2)Rhaα1-2Rhaα1-2Rhaα1-3(Glcα1-2)Rhaα1-				1213	6609	1613	-3(Glcα1-2)Rhaα1-2Rhaα1-2Rhaα1-3(Glcα1-2)Rhaα1-
2601	4542	4239	Acetobacter methanolicus LPS				2601	1684	410	Acetobacter methanolicus LPS				2601	3776	2038	Acetobacter methanolicus LPS
1704	1702	243	-6GlcNAc3(S-Lac)α1-3LQuiNAcα1-3GlcNAcα1-				1704	1676	722	-6GlcNAc3(S-Lac)α1-3LQuiNAcα1-3GlcNAcα1-				1704	4235	632	-6GlcNAc3(S-Lac)α1-3LQuiNAcα1-3GlcNAcα1-
1702	1416	234	-3(Glcβ1-3GlcNAc4(S-Lac)b1-2)Rhaα1-2Rhaα1-2Gal6Acα1-3GlcNAcβ1-				1702	1675	178	-3(Glcβ1-3GlcNAc4(S-Lac)b1-2)Rhaα1-2Rhaα1-2Gal6Acα1-3GlcNAcβ1-				1702	4012	313	-3(Glcβ1-3GlcNAc4(S-Lac)b1-2)Rhaα1-2Rhaα1-2Gal6Acα1-3GlcNAcβ1-
2205	597	449	-3(Glcα1-6)GlcNAcβ1-2Rhaα1-2Rhaα1-3Rhaα1-				2205	1672	829	-3(Glcα1-6)GlcNAcβ1-2Rhaα1-2Rhaα1-3Rhaα1-				2205	7462	1001	-3(Glcα1-6)GlcNAcβ1-2Rhaα1-2Rhaα1-3Rhaα1-
380	32002	16535	Galβ1-3GlcNAcα1-6Galβ1-4GlcNAcβ-sp2				380	1667	761	Galβ1-3GlcNAcα1-6Galβ1-4GlcNAcβ-sp2				380	2350	153	Galβ1-3GlcNAcα1-6Galβ1-4GlcNAcβ-sp2
2214	1808	1204	Shigella flexneri type 2c				2214	1661	1316	Shigella flexneri type 2c				2214	4184	987	Shigella flexneri type 2c
122	2714	1557	Manα1-6Manβ-sp4				122	1641	504	Manα1-6Manβ-sp4				122	3232	341	Manα1-6Manβ-sp4
1805	1092	374	-4GalNAcβ1-3GlcNAcβ1-2(R-Lac1-3Glcα1-3)Rhaα1-2Ribfβ1-				1805	1618	583	-4GalNAcβ1-3GlcNAcβ1-2(R-Lac1-3Glcα1-3)Rhaα1-2Ribfβ1-				1805	6168	792	-4GalNAcβ1-3GlcNAcβ1-2(R-Lac1-3Glcα1-3)Rhaα1-2Ribfβ1-
47	1168	469	6-H2PO3Manα-sp3	Man6P			47	1617	311	6-H2PO3Manα-sp3	Man6P			47	2448	841	6-H2PO3Manα-sp3	Man6P
258	1636	651	Manα1-6(Manα1-3)Manβ-sp4	Man3			258	1615	255	Manα1-6(Manα1-3)Manβ-sp4	Man3			258	4134	695	Manα1-6(Manα1-3)Manβ-sp4	Man3
1234	1433	787	Escherichia coli O27				1234	1594	523	Escherichia coli O27				1234	5429	1721	Escherichia coli O27
1257	2362	1216	-2Manβ1-4GlcAβ1-3LQuiNAcα1-3GlcNAcα1-				1257	1589	387	-2Manβ1-4GlcAβ1-3LQuiNAcα1-3GlcNAcα1-				1257	2847	320	-2Manβ1-4GlcAβ1-3LQuiNAcα1-3GlcNAcα1-
328	3624	1268	Neu5Acα2-3Galβ1-4Glcβ-sp4-Phe				328	1543	868	Neu5Acα2-3Galβ1-4Glcβ-sp4-Phe				328	2118	563	Neu5Acα2-3Galβ1-4Glcβ-sp4-Phe
1215	1628	472	-4(GlcpNAcβ1-3)GalNAcα1-2Glcα1-4L-IdoAα1-3GalNAcβ1-				1215	1516	1099	-4(GlcpNAcβ1-3)GalNAcα1-2Glcα1-4L-IdoAα1-3GalNAcβ1-				1215	3588	1857	-4(GlcpNAcβ1-3)GalNAcα1-2Glcα1-4L-IdoAα1-3GalNAcβ1-
1410	1604	428	-4ManNAc3NAmAβ1-4LGulNAc3NAcAα1-3DFucNAcβ1-				1410	1512	179	-4ManNAc3NAmAβ1-4LGulNAc3NAcAα1-3DFucNAcβ1-				1410	1956	557	-4ManNAc3NAmAβ1-4LGulNAc3NAcAα1-3DFucNAcβ1-
1240	3389	816	Escherichia coli O62				1240	1504	503	Escherichia coli O62				1240	4526	1179	Escherichia coli O62
927	2001	342	Crypted formula, available on request				927	1504	508	Crypted formula, available on request				927	3380	264	Crypted formula, available on request
3001	694	466	-3Glcβ1-				3001	1504	808	-3Glcβ1-				3001	5950	855	-3Glcβ1-
1224	2854	1988	-2Rib-ol5-P-6Galα1-3FucNAmα1-3(GlcNAcβ1-4)GlcNAcβ1-				1224	1497	776	-2Rib-ol5-P-6Galα1-3FucNAmα1-3(GlcNAcβ1-4)GlcNAcβ1-				1224	4214	2715	-2Rib-ol5-P-6Galα1-3FucNAmα1-3(GlcNAcβ1-4)GlcNAcβ1-
131	6182	1436	(6-O-Bn-Galβ1)-3(6-O-Bn)GlcNAcβ-sp3				131	1443	112	(6-O-Bn-Galβ1)-3(6-O-Bn)GlcNAcβ-sp3				131	1214	633	(6-O-Bn-Galβ1)-3(6-O-Bn)GlcNAcβ-sp3
1703	910	411	-4(Glcα1-2)GlcA3Acβ1-3GlcNAcα1-2(R-3HOBut1-3)Fuc3Nβ1-6Glc4Acα1-				1703	1430	196	-4(Glcα1-2)GlcA3Acβ1-3GlcNAcα1-2(R-3HOBut1-3)Fuc3Nβ1-6Glc4Acα1-				1703	3822	1954	-4(Glcα1-2)GlcA3Acβ1-3GlcNAcα1-2(R-3HOBut1-3)Fuc3Nβ1-6Glc4Acα1-
239	1652	828	GalNAcβ1-3(Fucα1-2)Galβ-sp3				239	1425	310	GalNAcβ1-3(Fucα1-2)Galβ-sp3				239	3832	1635	GalNAcβ1-3(Fucα1-2)Galβ-sp3
166	1122	209	GlcAβ1-6Galβ-sp3				166	1400	162	GlcAβ1-6Galβ-sp3				166	1787	689	GlcAβ1-6Galβ-sp3
84	1390	301	Galβ1-2Galβ-sp3				84	1379	368	Galβ1-2Galβ-sp3				84	3184	800	Galβ1-2Galβ-sp3
1417	1160	417	-2Rhaα1-4GalNAcA3Acα1-4GalNFoAα1-3QuiNAcα1-				1417	1372	259	-2Rhaα1-4GalNAcA3Acα1-4GalNFoAα1-3QuiNAcα1-				1417	2840	1224	-2Rhaα1-4GalNAcA3Acα1-4GalNFoAα1-3QuiNAcα1-
1602	339	219	-3(Rib1(50%)Ac-ol5-P-6)Galβ1-4(GlcNAcβ1-2)Glcβ1-3GlcNAcβ1-				1602	1371	474	-3(Rib1(50%)Ac-ol5-P-6)Galβ1-4(GlcNAcβ1-2)Glcβ1-3GlcNAcβ1-				1602	3910	1036	-3(Rib1(50%)Ac-ol5-P-6)Galβ1-4(GlcNAcβ1-2)Glcβ1-3GlcNAcβ1-
8004	8708	3077	-4(GalNAcβ1-3)Galα1-6Glcβ1-3GalNAcβ1- LPS				8004	1365	314	-4(GalNAcβ1-3)Galα1-6Glcβ1-3GalNAcβ1- LPS				8004	2612	1599	-4(GalNAcβ1-3)Galα1-6Glcβ1-3GalNAcβ1- LPS
1401	5469	3025	GalNAcα1-4GlcNAc3NAcAβ1-3DFucNAcα1-3QuiNAcβ1-3Rhaα1-3(Glcα1-6)Glcb1-3(Glcα1-4)(L-Ala1-2)GalNα(P-6)1-3L-gro-manHepp7Cmα1-3(P-2)(P-4)L-gro-manHepα1-5Kdoα				1401	1362	962	GalNAcα1-4GlcNAc3NAcAβ1-3DFucNAcα1-3QuiNAcβ1-3Rhaα1-3(Glcα1-6)Glcb1-3(Glcα1-4)(L-Ala1-2)GalNα(P-6)1-3L-gro-manHepp7Cmα1-3(P-2)(P-4)L-gro-manHepα1-5Kdoα				1401	5101	730	GalNAcα1-4GlcNAc3NAcAβ1-3DFucNAcα1-3QuiNAcβ1-3Rhaα1-3(Glcα1-6)Glcb1-3(Glcα1-4)(L-Ala1-2)GalNα(P-6)1-3L-gro-manHepp7Cmα1-3(P-2)(P-4)L-gro-manHepα1-5Kdoα
854	990	586	(6-O-Su)Neu5Acα2-3Galβ-sp3				854	1354	610	(6-O-Su)Neu5Acα2-3Galβ-sp3				854	1346	328	(6-O-Su)Neu5Acα2-3Galβ-sp3
492	5994	1632	(Glcα1-6)5β-sp4	isomaltopentaose			492	1351	362	(Glcα1-6)5β-sp4	isomaltopentaose			492	3036	615	(Glcα1-6)5β-sp4	isomaltopentaose
274	1183	272	GalNAcα1-3Galβ1-4GlcNAcβ-sp3				274	1350	1152	GalNAcα1-3Galβ1-4GlcNAcβ-sp3				274	3440	1648	GalNAcα1-3Galβ1-4GlcNAcβ-sp3
8013	1216	625	Escherichia coli O49 LPS				8013	1345	507	Escherichia coli O49 LPS				8013	3818	1613	Escherichia coli O49 LPS
1303	13372	14186	-4GlcNAcβ1-3GlcAα1-4GlcNAcα1-3Rha2Acβ1-				1303	1342	1297	-4GlcNAcβ1-3GlcAα1-4GlcNAcα1-3Rha2Acβ1-				1303	2868	334	-4GlcNAcβ1-3GlcAα1-4GlcNAcα1-3Rha2Acβ1-
1604	3104	2229	-4(LAltpAα1-3)GalNAcα1-3GalAα1-3GlcNAcα1-				1604	1342	980	-4(LAltpAα1-3)GalNAcα1-3GalAα1-3GlcNAcα1-				1604	3598	737	-4(LAltpAα1-3)GalNAcα1-3GalAα1-3GlcNAcα1-
135	894	237	Galβ1-4Glcβ-sp4-Asn				135	1336	888	Galβ1-4Glcβ-sp4-Asn				135	3788	915	Galβ1-4Glcβ-sp4-Asn
1238	2826	758	-3Galα1-3(GlcAb1-4)Fucα1-4GlcNAcβ1-3Fucα1-3GlcNAcβ1-				1238	1319	282	-3Galα1-3(GlcAb1-4)Fucα1-4GlcNAcβ1-3Fucα1-3GlcNAcβ1-				1238	3288	626	-3Galα1-3(GlcAb1-4)Fucα1-4GlcNAcβ1-3Fucα1-3GlcNAcβ1-
1001	1386	360	-4Qui3Nα1-3Rhaα1-4Galβ1-3(Glcβ1-4)GalNα1-				1001	1302	463	-4Qui3Nα1-3Rhaα1-4Galβ1-3(Glcβ1-4)GalNα1-				1001	2563	414	-4Qui3Nα1-3Rhaα1-4Galβ1-3(Glcβ1-4)GalNα1-
2	1034	727	Galα-sp3				2	1300	631	Galα-sp3				2	3081	1162	Galα-sp3
1010	540	339	-2Manβ1-4Glcα1-3QiuNAcα1-3GlcNAcα1-				1010	1290	567	-2Manβ1-4Glcα1-3QiuNAcα1-3GlcNAcα1-				1010	4421	1662	-2Manβ1-4Glcα1-3QiuNAcα1-3GlcNAcα1-
811	456	116	3,6-O-Me2-Glcβ1-4(2,3-O-Me2)Rhaβ-O(p-C6H4)-OCH2CH2NH2				811	1280	1426	3,6-O-Me2-Glcβ1-4(2,3-O-Me2)Rhaβ-O(p-C6H4)-OCH2CH2NH2				811	3598	1808	3,6-O-Me2-Glcβ1-4(2,3-O-Me2)Rhaβ-O(p-C6H4)-OCH2CH2NH2
1802	858	302	-4(L-Ala2-6)GlcAβ1-3GalNAcβ1-4Glcβ1-3Galα1-4GalNAcβ1-				1802	1278	79	-4(L-Ala2-6)GlcAβ1-3GalNAcβ1-4Glcβ1-3Galα1-4GalNAcβ1-				1802	4273	709	-4(L-Ala2-6)GlcAβ1-3GalNAcβ1-4Glcβ1-3Galα1-4GalNAcβ1-
268	2770	587	GlсNAcβ1-4(Fucα1-6)GlcNAcβ-sp3				268	1265	595	GlсNAcβ1-4(Fucα1-6)GlcNAcβ-sp3				268	5760	1161	GlсNAcβ1-4(Fucα1-6)GlcNAcβ-sp3
1612	413	309	-2Fuc3N(R-3HOBu)4Acβ1-6Glc3Acα1-4GlcAβ1-3GlcNAcα1-				1612	1244	245	-2Fuc3N(R-3HOBu)4Acβ1-6Glc3Acα1-4GlcAβ1-3GlcNAcα1-				1612	6546	3165	-2Fuc3N(R-3HOBu)4Acβ1-6Glc3Acα1-4GlcAβ1-3GlcNAcα1-
629	1581	1140	Trehalose-ethanolamine				629	1232	119	Trehalose-ethanolamine				629	2544	865	Trehalose-ethanolamine
71	764	298	Fucα1-2Galβ-sp3	Hdi			71	1219	378	Fucα1-2Galβ-sp3	Hdi			71	5223	1033	Fucα1-2Galβ-sp3	Hdi
1237	2495	2139	-3(R-3HOBut1-4)Qui4Nβ1-4(Galα1-3)Manα1-4Rhaα1-3GlcNAcα-				1237	1202	1078	-3(R-3HOBut1-4)Qui4Nβ1-4(Galα1-3)Manα1-4Rhaα1-3GlcNAcα-				1237	1986	411	-3(R-3HOBut1-4)Qui4Nβ1-4(Galα1-3)Manα1-4Rhaα1-3GlcNAcα-
2202	1874	892	-3GlcNAcβ1-2(Glcα1-3)Rhaα1-2Rhaα1-3(Glcα1-4)Rhaα1-				2202	1182	357	-3GlcNAcβ1-2(Glcα1-3)Rhaα1-2Rhaα1-3(Glcα1-4)Rhaα1-				2202	5878	1077	-3GlcNAcβ1-2(Glcα1-3)Rhaα1-2Rhaα1-3(Glcα1-4)Rhaα1-
1408	1048	307	Pseudomonas aeruginosa O2abc				1408	1173	695	Pseudomonas aeruginosa O2abc				1408	3445	664	Pseudomonas aeruginosa O2abc
1617	517	203	-4(S,R-CetLys2-6)GlcAb1-6GalNAcα1-6GlcNAcβ1-3GlcNAcβ1-				1617	1173	141	-4(S,R-CetLys2-6)GlcAb1-6GalNAcα1-6GlcNAcβ1-3GlcNAcβ1-				1617	2950	2017	-4(S,R-CetLys2-6)GlcAb1-6GalNAcα1-6GlcNAcβ1-3GlcNAcβ1-
2010	668	492	-2Galfβ1-3GlcNAcα1-8(3HOBut1-7)Pse5Ac2-6Galα1-6Glcα1-				2010	1168	1013	-2Galfβ1-3GlcNAcα1-8(3HOBut1-7)Pse5Ac2-6Galα1-6Glcα1-				2010	7026	501	-2Galfβ1-3GlcNAcα1-8(3HOBut1-7)Pse5Ac2-6Galα1-6Glcα1-
235	1214	758	GalNAcα1-3(Fucα1-2)Galβ-sp3	Atri			235	1154	80	GalNAcα1-3(Fucα1-2)Galβ-sp3	Atri			235	2753	1384	GalNAcα1-3(Fucα1-2)Galβ-sp3	Atri
17	1786	706	Manα-sp4				17	1145	783	Manα-sp4				17	2274	737	Manα-sp4
9005	1339	486	Bakers yeast glucan SIGMA				9005	1138	592	Bakers yeast glucan SIGMA				9005	4421	703	Bakers yeast glucan SIGMA
253	1044	446	GlcNAcβ1-6Galβ1-4GlcNAcβ-sp2				253	1136	264	GlcNAcβ1-6Galβ1-4GlcNAcβ-sp2				253	1993	2024	GlcNAcβ1-6Galβ1-4GlcNAcβ-sp2
83	1510	1400	Galα1-6Glcβ-sp4	melibiose			83	1133	902	Galα1-6Glcβ-sp4	melibiose			83	3522	1745	Galα1-6Glcβ-sp4	melibiose
236	1092	527	GalNAcα1-3(Fucα1-2)Galβ-sp5	Atri			236	1127	219	GalNAcα1-3(Fucα1-2)Galβ-sp5	Atri			236	2957	1440	GalNAcα1-3(Fucα1-2)Galβ-sp5	Atri
3401	2772	2203	-4Glcβ1-4Glcβ1-3Glcβ1-				3401	1118	437	-4Glcβ1-4Glcβ1-3Glcβ1-				3401	2772	699	-4Glcβ1-4Glcβ1-3Glcβ1-
374	6090	3329	Galα1-3(Galα1-4)Galβ1-4GlcNAcβ-sp3				374	1108	132	Galα1-3(Galα1-4)Galβ1-4GlcNAcβ-sp3				374	1602	609	Galα1-3(Galα1-4)Galβ1-4GlcNAcβ-sp3
404	2091	1013	GalNAcα1-3Galβ1-4(Fucα1-3)GlcNAcβ-sp3	αGalNAcLex			404	1106	437	GalNAcα1-3Galβ1-4(Fucα1-3)GlcNAcβ-sp3	αGalNAcLex			404	1693	651	GalNAcα1-3Galβ1-4(Fucα1-3)GlcNAcβ-sp3	αGalNAcLex
1601	660	342	Proteus mirabilis 12B-r				1601	1098	291	Proteus mirabilis 12B-r				1601	3724	786	Proteus mirabilis 12B-r
812	698	214	Galβ1-4Glcα-sp4				812	1096	765	Galβ1-4Glcα-sp4				812	2134	466	Galβ1-4Glcα-sp4
2215	2452	1083	-2(EtN1-P-3)Rhaα1-2Rhaα1-3Rhaα1-3(Glcα1-6)GlcNAcβ1-				2215	1082	332	-2(EtN1-P-3)Rhaα1-2Rhaα1-3Rhaα1-3(Glcα1-6)GlcNAcβ1-				2215	2682	910	-2(EtN1-P-3)Rhaα1-2Rhaα1-3Rhaα1-3(Glcα1-6)GlcNAcβ1-
8010	1437	399	-4(GlcpNAcβ1-3)GalNAcα1-2Glcα1-4L-IdoAα1-3GalNAcβ1- LPS				8010	1078	369	-4(GlcpNAcβ1-3)GalNAcα1-2Glcα1-4L-IdoAα1-3GalNAcβ1- LPS				8010	2448	883	-4(GlcpNAcβ1-3)GalNAcα1-2Glcα1-4L-IdoAα1-3GalNAcβ1- LPS
342	562	451	Neu5Acα2-3(6-O-Su)Galβ1-3GalNAcα-sp3				342	1076	1148	Neu5Acα2-3(6-O-Su)Galβ1-3GalNAcα-sp3				342	1324	730	Neu5Acα2-3(6-O-Su)Galβ1-3GalNAcα-sp3
93	1124	179	Galβ1-4Glcβ-sp4	Lactose, Lac			93	1073	420	Galβ1-4Glcβ-sp4	Lactose, Lac			93	2056	655	Galβ1-4Glcβ-sp4	Lactose, Lac
57	1046	538	D-Ribβ -sp4				57	1055	111	D-Ribβ -sp4				57	1660	800	D-Ribβ -sp4
1707	378	156	-4(Glcα1-3)Glcβ1-3Galβ1-3GalNAcβ1-4Rib-ol5-P-				1707	1045	1047	-4(Glcα1-3)Glcβ1-3Galβ1-3GalNAcβ1-4Rib-ol5-P-				1707	2912	3498	-4(Glcα1-3)Glcβ1-3Galβ1-3GalNAcβ1-4Rib-ol5-P-
31	1156	243	L-Araα-sp4				31	1044	279	L-Araα-sp4				31	1664	205	L-Araα-sp4
30	1464	1089	Glcβ-sp4				30	1040	282	Glcβ-sp4				30	1829	438	Glcβ-sp4
2009	1562	741	-3(GlcAβ1-4)Galα1-6Manα1-2Manα1-3GalNAcβ1-				2009	1024	692	-3(GlcAβ1-4)Galα1-6Manα1-2Manα1-3GalNAcβ1-				2009	4390	1110	-3(GlcAβ1-4)Galα1-6Manα1-2Manα1-3GalNAcβ1-
8011	910	272	-3(S-Lac2-4)GlcNAcβ1-2Rhaα1-2Rhaα1-3(Glcβ1-2)Rhaα1-3GlcNAcβ1- LPS				8011	1016	141	-3(S-Lac2-4)GlcNAcβ1-2Rhaα1-2Rhaα1-3(Glcβ1-2)Rhaα1-3GlcNAcβ1- LPS				8011	2406	1996	-3(S-Lac2-4)GlcNAcβ1-2Rhaα1-2Rhaα1-3(Glcβ1-2)Rhaα1-3GlcNAcβ1- LPS
34	1550	638	L-Glcβ-sp4				34	1007	159	L-Glcβ-sp4				34	2570	365	L-Glcβ-sp4
1409	597	333	-4ManNAc3NAmAβ1-4LGulNAc3NAcAα1-3DFucNAc4Nβ1-				1409	1000	405	-4ManNAc3NAmAβ1-4LGulNAc3NAcAα1-3DFucNAc4Nβ1-				1409	1599	233	-4ManNAc3NAmAβ1-4LGulNAc3NAcAα1-3DFucNAc4Nβ1-
15	1138	437	HOCH2(HOCH)4CH2NH2	aminoglucitol			15	992	364	HOCH2(HOCH)4CH2NH2	aminoglucitol			15	2148	427	HOCH2(HOCH)4CH2NH2	aminoglucitol
1608	1128	301	-3GlcAβ1-4(Galα1-3)FucNAcα1-3GlcNAcα1-				1608	992	574	-3GlcAβ1-4(Galα1-3)FucNAcα1-3GlcNAcα1-				1608	2870	459	-3GlcAβ1-4(Galα1-3)FucNAcα1-3GlcNAcα1-
8014	1823	1424	Escherichia coli O81 LPS				8014	987	566	Escherichia coli O81 LPS				8014	3016	1234	Escherichia coli O81 LPS
28	855	292	Xylβ-sp4				28	980	612	Xylβ-sp4				28	2418	1193	Xylβ-sp4
1411	816	422	-4ManNAc3NAmAβ1-4ManNAc3NAcAβ1-3DFucNAcα1-				1411	980	600	-4ManNAc3NAmAβ1-4ManNAc3NAcAβ1-3DFucNAcα1-				1411	2500	546	-4ManNAc3NAmAβ1-4ManNAc3NAcAβ1-3DFucNAcα1-
294	808	383	Neu5Acα2-3Galβ1-4Glcβ-sp4	3'SL			294	970	268	Neu5Acα2-3Galβ1-4Glcβ-sp4	3'SL			294	2830	911	Neu5Acα2-3Galβ1-4Glcβ-sp4	3'SL
1407	540	333	-2Ribfβ1-3GalNAcα1-				1407	964	503	-2Ribfβ1-3GalNAcα1-				1407	3297	741	-2Ribfβ1-3GalNAcα1-
46	964	98	6-H2PO3Glcβ-sp4	Glc6P			46	955	606	6-H2PO3Glcβ-sp4	Glc6P			46	2070	313	6-H2PO3Glcβ-sp4	Glc6P
32	1468	611	GalNGcβ-sp3				32	948	275	GalNGcβ-sp3				32	1843	514	GalNGcβ-sp3
631	1376	1164	(GlcAβ1-3GlcNAcβ1-4)38-NH(p-C6H4)CH2CH2NH2	hyaluronic acid			631	933	182	(GlcAβ1-3GlcNAcβ1-4)38-NH(p-C6H4)CH2CH2NH2	hyaluronic acid			631	1437	629	(GlcAβ1-3GlcNAcβ1-4)38-NH(p-C6H4)CH2CH2NH2	hyaluronic acid
1209	886	348	-4Quip3NAcα1-3Rhaα1-4Galβ1-3GalNAcα1-				1209	932	674	-4Quip3NAcα1-3Rhaα1-4Galβ1-3GalNAcα1-				1209	2333	268	-4Quip3NAcα1-3Rhaα1-4Galβ1-3GalNAcα1-
33	1116	397	Glc-2-NH2				33	928	150	Glc-2-NH2				33	1588	178	Glc-2-NH2
309	952	556	Neu5Acα2-6(Neu5Acα2-3)GalNAcα-sp3				309	928	79	Neu5Acα2-6(Neu5Acα2-3)GalNAcα-sp3				309	2016	744	Neu5Acα2-6(Neu5Acα2-3)GalNAcα-sp3
8005	1882	1580	-2Rib-ol5-P-6Galα1-3FucNAmα1-3(GlcNAcβ1-4)GlcNAcβ1- LPS				8005	924	50	-2Rib-ol5-P-6Galα1-3FucNAmα1-3(GlcNAcβ1-4)GlcNAcβ1- LPS				8005	1852	522	-2Rib-ol5-P-6Galα1-3FucNAmα1-3(GlcNAcβ1-4)GlcNAcβ1- LPS
2011	1722	639	-3GalNAcα1-4GlcAβ1-3GlcNAcβ1-2GalAβ1-				2011	909	312	-3GalNAcα1-4GlcAβ1-3GlcNAcβ1-2GalAβ1-				2011	4296	1120	-3GalNAcα1-4GlcAβ1-3GlcNAcβ1-2GalAβ1-
18	1062	139	Manβ-sp4				18	887	223	Manβ-sp4				18	2256	240	Manβ-sp4
1501	431	41	Proteus genomospecies 5/6 O79				1501	884	920	Proteus genomospecies 5/6 O79				1501	2711	1106	Proteus genomospecies 5/6 O79
21	1101	527	Galβ-sp4				21	876	139	Galβ-sp4				21	1604	292	Galβ-sp4
272	1019	116	Neu5Acα2-3Galβ1-4Glcβ-sp4-Cit				272	875	569	Neu5Acα2-3Galβ1-4Glcβ-sp4-Cit				272	3241	2566	Neu5Acα2-3Galβ1-4Glcβ-sp4-Cit
7	1019	463	Glcα-sp3				7	872	168	Glcα-sp3				7	1824	758	Glcα-sp3
9002	378	324	-3Glcβ1-				9002	832	973	-3Glcβ1-				9002	1463	1592	-3Glcβ1-
1615	492	414	-4(GalA6(L-Thr)3Acα1-3)GalNAcβ1-3Rhaβ1-4GlcNAc6Acβ1-				1615	820	517	-4(GalA6(L-Thr)3Acα1-3)GalNAcβ1-3Rhaβ1-4GlcNAc6Acβ1-				1615	3138	1140	-4(GalA6(L-Thr)3Acα1-3)GalNAcβ1-3Rhaβ1-4GlcNAc6Acβ1-
45	1159	629	GlcAβ-sp3	β-glucuronic acid			45	817	207	GlcAβ-sp3	β-glucuronic acid			45	1712	296	GlcAβ-sp3	β-glucuronic acid
8006	508	176	-3(Glcα1-2)Rhaα1-2Rhaα1-2Rhaα1-3(Glcα1-2)Rhaα1- LPS				8006	814	506	-3(Glcα1-2)Rhaα1-2Rhaα1-2Rhaα1-3(Glcα1-2)Rhaα1- LPS				8006	7331	1043	-3(Glcα1-2)Rhaα1-2Rhaα1-2Rhaα1-3(Glcα1-2)Rhaα1- LPS
104	1134	336	GalNAcβ1-3Galβ-sp3				104	804	599	GalNAcβ1-3Galβ-sp3				104	1742	959	GalNAcβ1-3Galβ-sp3
1	1929	866	Fucα-sp3				1	796	847	Fucα-sp3				1	3328	1491	Fucα-sp3
365	816	203	Galα1-4(Fucα1-2)Galβ1-4GlcNAcβ-sp3				365	792	346	Galα1-4(Fucα1-2)Galβ1-4GlcNAcβ-sp3				365	2002	695	Galα1-4(Fucα1-2)Galβ1-4GlcNAcβ-sp3
900	1640	1042	H-(Gly)6-NH2 Gly6-amide, linear				900	778	209	H-(Gly)6-NH2 Gly6-amide, linear				900	1205	473	H-(Gly)6-NH2 Gly6-amide, linear
436	1238	655	4-O-Su-Neu5Acα2-3Galβ1-4(Fucα1-3)(6-O-Su-)GlcNAcβ-sp3				436	775	170	4-O-Su-Neu5Acα2-3Galβ1-4(Fucα1-3)(6-O-Su-)GlcNAcβ-sp3				436	1674	618	4-O-Su-Neu5Acα2-3Galβ1-4(Fucα1-3)(6-O-Su-)GlcNAcβ-sp3
14	992	156	GlcN(Gc)β-sp4				14	774	478	GlcN(Gc)β-sp4				14	2538	292	GlcN(Gc)β-sp4
633	742	173	(Neu5Acα2-8)n-NH(p-C6H4)CH2CH2NH2	colominic acid			633	769	337	(Neu5Acα2-8)n-NH(p-C6H4)CH2CH2NH2	colominic acid			633	1796	870	(Neu5Acα2-8)n-NH(p-C6H4)CH2CH2NH2	colominic acid
219	1456	868	Fucα1-2Galβ1-4Glcβ-sp4	H (type 6)			219	766	344	Fucα1-2Galβ1-4Glcβ-sp4	H (type 6)			219	1980	584	Fucα1-2Galβ1-4Glcβ-sp4	H (type 6)
165	1105	159	GlcAβ1-3Galβ-sp3				165	761	258	GlcAβ1-3Galβ-sp3				165	1374	396	GlcAβ1-3Galβ-sp3
1809	1488	614	-4LQuiNAcα1-3GlcNAcα1-4(LQuiNAcα1-3)GalNAcα1-4Galα1-P				1809	756	337	-4LQuiNAcα1-3GlcNAcα1-4(LQuiNAcα1-3)GalNAcα1-4Galα1-P				1809	457	365	-4LQuiNAcα1-3GlcNAcα1-4(LQuiNAcα1-3)GalNAcα1-4Galα1-P
190	604	139	Galβ1-4-(6-P)GlcNAcβ-sp2				190	732	305	Galβ1-4-(6-P)GlcNAcβ-sp2				190	1586	295	Galβ1-4-(6-P)GlcNAcβ-sp2
245	1070	718	GlcNAcα1-6Galβ1-4GlcNAcβ-sp2				245	728	397	GlcNAcα1-6Galβ1-4GlcNAcβ-sp2				245	2242	515	GlcNAcα1-6Galβ1-4GlcNAcβ-sp2
94	587	254	Galβ1-4Galβ-sp4				94	728	275	Galβ1-4Galβ-sp4				94	1670	588	Galβ1-4Galβ-sp4
121	1222	528	Manα1-4Manβ-sp4				121	724	93	Manα1-4Manβ-sp4				121	1369	320	Manα1-4Manβ-sp4
1605	1066	509	-3(Glcα1-6)GlcNAcβ1-4(GlcNAcβ1-2)GlcAβ1-3(L-Thr2-6)GalAβ1-				1605	724	324	-3(Glcα1-6)GlcNAcβ1-4(GlcNAcβ1-2)GlcAβ1-3(L-Thr2-6)GalAβ1-				1605	2127	947	-3(Glcα1-6)GlcNAcβ1-4(GlcNAcβ1-2)GlcAβ1-3(L-Thr2-6)GalAβ1-
106	437	220	GalNAcβ1-4GlcNAcβ-sp3	LacdiNAc			106	724	364	GalNAcβ1-4GlcNAcβ-sp3	LacdiNAc			106	1196	1223	GalNAcβ1-4GlcNAcβ-sp3	LacdiNAc
1259	439	208	Escherichia coli O84-deAc				1259	692	328	Escherichia coli O84-deAc				1259	2068	1272	Escherichia coli O84-deAc
203	474	165	Galβ1-4(6-O-Su)GlcNAcβ-sp2				203	686	93	Galβ1-4(6-O-Su)GlcNAcβ-sp2				203	1058	362	Galβ1-4(6-O-Su)GlcNAcβ-sp2
241	772	324	(Glcα1-6)3β-sp4	isomaltotriose			241	660	474	(Glcα1-6)3β-sp4	isomaltotriose			241	1916	418	(Glcα1-6)3β-sp4	isomaltotriose
8015	519	481	Escherichia coli O52 LPS				8015	644	501	Escherichia coli O52 LPS				8015	1928	758	Escherichia coli O52 LPS
1701	486	165	-3GlcAβ1-4(Galα1-3)FucNAcα1-3GlcNAcα1-				1701	636	378	-3GlcAβ1-4(Galα1-3)FucNAcα1-3GlcNAcα1-				1701	2434	522	-3GlcAβ1-4(Galα1-3)FucNAcα1-3GlcNAcα1-
110	3067	1097	Glcα1-4Glcβ-sp3	maltose			110	624	139	Glcα1-4Glcβ-sp3	maltose			110	717	119	Glcα1-4Glcβ-sp3	maltose
64	604	209	4-O-Su-Galβ-sp3				64	623	196	4-O-Su-Galβ-sp3				64	528	122	4-O-Su-Galβ-sp3
1301	554	480	-3(Qui3NFoα1-4)GalA6NH2α1-4GalNAcα1-4Galα1-3GalNAcβ1-				1301	606	590	-3(Qui3NFoα1-4)GalA6NH2α1-4GalNAcα1-4Galα1-3GalNAcβ1-				1301	2903	2365	-3(Qui3NFoα1-4)GalA6NH2α1-4GalNAcα1-4Galα1-3GalNAcβ1-
6	1318	649	GalNAcβ-sp3				6	602	142	GalNAcβ-sp3				6	945	268	GalNAcβ-sp3
29	974	474	Fucβ-sp4				29	594	128	Fucβ-sp4				29	1294	257	Fucβ-sp4
1306	1742	1216	-4(GlcNAcβ1-2Glcβ1-2)(GlcNAcβ1-3)Galβ1-3GalNAcα1-4Galβ1-3GalNAcβ1-				1306	586	456	-4(GlcNAcβ1-2Glcβ1-2)(GlcNAcβ1-3)Galβ1-3GalNAcα1-4Galβ1-3GalNAcβ1-				1306	4212	1322	-4(GlcNAcβ1-2Glcβ1-2)(GlcNAcβ1-3)Galβ1-3GalNAcα1-4Galβ1-3GalNAcβ1-
2221	451	419	-2(Glcα1-3)Rhaα1-2(EtN1-P-3)Rhaα1-3Rhaα1-3GlcNAcβ1-				2221	582	640	-2(Glcα1-3)Rhaα1-2(EtN1-P-3)Rhaα1-3Rhaα1-3GlcNAcβ1-				2221	2033	876	-2(Glcα1-3)Rhaα1-2(EtN1-P-3)Rhaα1-3Rhaα1-3GlcNAcβ1-
44	1226	385	GlcAα-sp3	α-glucuronic acid			44	577	105	GlcAα-sp3	α-glucuronic acid			44	874	153	GlcAα-sp3	α-glucuronic acid
429	585	388	Neu5Acα2-3(6-O-Su)Galβ1-4(Fucα1-3)GlcNAcβ-sp3	6'-O-Su-SiaLex			429	556	85	Neu5Acα2-3(6-O-Su)Galβ1-4(Fucα1-3)GlcNAcβ-sp3	6'-O-Su-SiaLex			429	1356	1266	Neu5Acα2-3(6-O-Su)Galβ1-4(Fucα1-3)GlcNAcβ-sp3	6'-O-Su-SiaLex
112	904	695	Glcβ1-6Glcβ-sp4	gentiobiose			112	552	223	Glcβ1-6Glcβ-sp4	gentiobiose			112	1280	264	Glcβ1-6Glcβ-sp4	gentiobiose
240	1030	565	(Glcα1-4)3β-sp4	maltotriose			240	550	193	(Glcα1-4)3β-sp4	maltotriose			240	1086	191	(Glcα1-4)3β-sp4	maltotriose
250	765	316	GlcNAcβ1-3Galβ1-4GlcNAcβ-sp3				250	550	150	GlcNAcβ1-3Galβ1-4GlcNAcβ-sp3				250	576	84	GlcNAcβ1-3Galβ1-4GlcNAcβ-sp3
23	663	203	GalNAcβ-sp4				23	546	246	GalNAcβ-sp4				23	1294	264	GalNAcβ-sp4
22	1050	550	GlcNAcβ-sp4				22	525	79	GlcNAcβ-sp4				22	684	216	GlcNAcβ-sp4
1310	480	246	-3GlcAβ1-4(Glcα1-3)Fucα1-4Fucα1-2Glcβ1-3GlcNAcα1-				1310	525	467	-3GlcAβ1-4(Glcα1-3)Fucα1-4Fucα1-2Glcβ1-3GlcNAcα1-				1310	3016	848	-3GlcAβ1-4(Glcα1-3)Fucα1-4Fucα1-2Glcβ1-3GlcNAcα1-
395	476	234	GlcNAcβ1-6(GlcNAcβ1-3)Galβ1-4GlcNAcβ-sp2	Tk			395	504	41	GlcNAcβ1-6(GlcNAcβ1-3)Galβ1-4GlcNAcβ-sp2	Tk			395	678	219	GlcNAcβ1-6(GlcNAcβ1-3)Galβ1-4GlcNAcβ-sp2	Tk
4	1868	784	GalNAcα1-OSer	Tn-Ser			4	503	402	GalNAcα1-OSer	Tn-Ser			4	1285	431	GalNAcα1-OSer	Tn-Ser
364	824	348	Galα1-3Galβ1-4(Fucα1-3)GlcNAcβ-sp3	αGalLex			364	500	112	Galα1-3Galβ1-4(Fucα1-3)GlcNAcβ-sp3	αGalLex			364	1344	675	Galα1-3Galβ1-4(Fucα1-3)GlcNAcβ-sp3	αGalLex
495	1084	567	Manα1-6(Manα1-3)Manα1-6(Manα1-3)Manβ-sp4	Man5			495	484	91	Manα1-6(Manα1-3)Manα1-6(Manα1-3)Manβ-sp4	Man5			495	726	125	Manα1-6(Manα1-3)Manα1-6(Manα1-3)Manβ-sp4	Man5
9007	474	280	Hyaluronic acid E77-2 KBL6413 17kDa				9007	478	517	Hyaluronic acid E77-2 KBL6413 17kDa				9007	1434	557	Hyaluronic acid E77-2 KBL6413 17kDa
208	1362	561	Galβ1-3GlcNAcβ-sp4	Lec			208	472	150	Galβ1-3GlcNAcβ-sp4	Lec			208	952	180	Galβ1-3GlcNAcβ-sp4	Lec
508	728	507	GalNAcβ1-3(Fucα1-2)Galβ1-4(Fucα1-3)GlcNAcβ-sp3				508	466	55	GalNAcβ1-3(Fucα1-2)Galβ1-4(Fucα1-3)GlcNAcβ-sp3				508	647	305	GalNAcβ1-3(Fucα1-2)Galβ1-4(Fucα1-3)GlcNAcβ-sp3
114	1019	312	GlcNAcβ1-3Manβ-sp4				114	460	155	GlcNAcβ1-3Manβ-sp4				114	1102	205	GlcNAcβ1-3Manβ-sp4
153	578	47	6-O-Su-Galβ1-4Glcβ-sp2				153	460	236	6-O-Su-Galβ1-4Glcβ-sp2				153	1332	278	6-O-Su-Galβ1-4Glcβ-sp2
390	1160	379	(Glcα1-4)4β-sp4	maltotetraose			390	458	276	(Glcα1-4)4β-sp4	maltotetraose			390	816	100	(Glcα1-4)4β-sp4	maltotetraose
237	675	353	GalNHα1-3(Fucα1-2)Galβ-OCH2CH2CH2NHAc				237	454	191	GalNHα1-3(Fucα1-2)Galβ-OCH2CH2CH2NHAc				237	1852	234	GalNHα1-3(Fucα1-2)Galβ-OCH2CH2CH2NHAc
98	480	254	Galβ1-4GlcNAcβ-sp5	N-acetyllactosamine, LN			98	439	125	Galβ1-4GlcNAcβ-sp5	N-acetyllactosamine, LN			98	298	102	Galβ1-4GlcNAcβ-sp5	N-acetyllactosamine, LN
49	478	133	Neu5Acα-sp9				49	433	345	Neu5Acα-sp9				49	380	160	Neu5Acα-sp9
129	1242	119	Galβ1-3(6-O-Bn)GlcNAcβ-sp3				129	432	87	Galβ1-3(6-O-Bn)GlcNAcβ-sp3				129	570	167	Galβ1-3(6-O-Bn)GlcNAcβ-sp3
16	788	182	Manα-sp3				16	430	64	Manα-sp3				16	609	77	Manα-sp3
37	628	336	3-O-Su-Galβ-sp3				37	428	80	3-O-Su-Galβ-sp3				37	210	21	3-O-Su-Galβ-sp3
92	486	255	Galβ1-4Glcβ-sp2	Lactose, Lac			92	426	253	Galβ1-4Glcβ-sp2	Lactose, Lac			92	814	355	Galβ1-4Glcβ-sp2	Lactose, Lac
107	500	255	GalNAcβ1-4GlcNAcβ-sp2	LacdiNAc			107	417	236	GalNAcβ1-4GlcNAcβ-sp2	LacdiNAc			107	640	240	GalNAcβ1-4GlcNAcβ-sp2	LacdiNAc
249	833	600	GlcNAcβ1-3Galβ1-4GlcNAcβ-sp2				249	405	86	GlcNAcβ1-3Galβ1-4GlcNAcβ-sp2				249	870	396	GlcNAcβ1-3Galβ1-4GlcNAcβ-sp2
277	664	130	GalNGcα1-3(Fucα1-2)Galβ-sp3				277	399	118	GalNGcα1-3(Fucα1-2)Galβ-sp3				277	928	212	GalNGcα1-3(Fucα1-2)Galβ-sp3
346	359	232	Neu5Acα2-3-(6-O-Su)Galβ1-4(6-O-Su)GlcNAcβ-sp3				346	399	164	Neu5Acα2-3-(6-O-Su)Galβ1-4(6-O-Su)GlcNAcβ-sp3				346	652	153	Neu5Acα2-3-(6-O-Su)Galβ1-4(6-O-Su)GlcNAcβ-sp3
392	484	145	GalNAcα1-3(Fucα1-2)Galβ1-3GalNAcα-sp3	A (type 3)			392	396	128	GalNAcα1-3(Fucα1-2)Galβ1-3GalNAcα-sp3	A (type 3)			392	928	573	GalNAcα1-3(Fucα1-2)Galβ1-3GalNAcα-sp3	A (type 3)
823	1114	423	GalNAcβ1-4Galβ-sp3				823	392	155	GalNAcβ1-4Galβ-sp3				823	384	125	GalNAcβ1-4Galβ-sp3
300	603	254	Neu5Acα2-6Galβ1-4GlcNAcβ-sp3	6'SLN			300	390	95	Neu5Acα2-6Galβ1-4GlcNAcβ-sp3	6'SLN			300	717	39	Neu5Acα2-6Galβ1-4GlcNAcβ-sp3	6'SLN
428	468	266	Neu5Acα2-3Galβ1-4(Fucα1-3)(6-O-Su-)GlcNAcβ-sp3	6-O-Su-SiaLex			428	384	55	Neu5Acα2-3Galβ1-4(Fucα1-3)(6-O-Su-)GlcNAcβ-sp3	6-O-Su-SiaLex			428	740	167	Neu5Acα2-3Galβ1-4(Fucα1-3)(6-O-Su-)GlcNAcβ-sp3	6-O-Su-SiaLex
320	292	128	4-O-Su-Neu5Acα2-3-(6-O-Su)Galβ1-4GlcNAcβ-sp3				320	384	39	4-O-Su-Neu5Acα2-3-(6-O-Su)Galβ1-4GlcNAcβ-sp3				320	403	125	4-O-Su-Neu5Acα2-3-(6-O-Su)Galβ1-4GlcNAcβ-sp3
53	740	281	Neu5Gcβ-sp3				53	380	200	Neu5Gcβ-sp3				53	1102	188	Neu5Gcβ-sp3
206	626	298	Neu5Gcα2-3Galβ-sp3				206	366	32	Neu5Gcα2-3Galβ-sp3				206	338	35	Neu5Gcα2-3Galβ-sp3
9001	656	234	-3Glcβ1-3Glcβ1-3(Glcβ1-6)Glcβ1-				9001	362	73	-3Glcβ1-3Glcβ1-3(Glcβ1-6)Glcβ1-				9001	1542	491	-3Glcβ1-3Glcβ1-3(Glcβ1-6)Glcβ1-
1609	441	107	-4(Lys2-6)GalAα1-4Galα1-3(Ser-(2-6)GalA4Acα1-3GlcNAcβ1-				1609	362	242	-4(Lys2-6)GalAα1-4Galα1-3(Ser-(2-6)GalA4Acα1-3GlcNAcβ1-				1609	1522	254	-4(Lys2-6)GalAα1-4Galα1-3(Ser-(2-6)GalA4Acα1-3GlcNAcβ1-
3302	175	113	-3Glcβ1-				3302	360	465	-3Glcβ1-				3302	5126	848	-3Glcβ1-
387	344	162	Galβ1-4GlcNAcβ1-6Galβ1-4GlcNAcβ-sp2				387	354	213	Galβ1-4GlcNAcβ1-6Galβ1-4GlcNAcβ-sp2				387	1106	348	Galβ1-4GlcNAcβ1-6Galβ1-4GlcNAcβ-sp2
181	472	179	3,4-O-Su2-Galβ1-4GlcNAcβ-sp3				181	353	179	3,4-O-Su2-Galβ1-4GlcNAcβ-sp3				181	800	63	3,4-O-Su2-Galβ1-4GlcNAcβ-sp3
431	484	214	Neu5Acα2-3Galβ1-4(2-O-Su-Fucα1-3)GlcNAcβ-sp3				431	347	109	Neu5Acα2-3Galβ1-4(2-O-Su-Fucα1-3)GlcNAcβ-sp3				431	624	243	Neu5Acα2-3Galβ1-4(2-O-Su-Fucα1-3)GlcNAcβ-sp3
384	1104	619	Galβ1-4GlcNAcβ1-3Galβ1-4GlcNAcβ-sp2	i			384	340	59	Galβ1-4GlcNAcβ1-3Galβ1-4GlcNAcβ-sp2	i			384	1236	397	Galβ1-4GlcNAcβ1-3Galβ1-4GlcNAcβ-sp2	i
52	666	168	Neu5Gcα-sp3				52	338	100	Neu5Gcα-sp3				52	525	11	Neu5Gcα-sp3
403	910	340	Galβ1-3GlcNAcβ1-3Galβ1-4GlcNAcβ-sp2				403	334	22	Galβ1-3GlcNAcβ1-3Galβ1-4GlcNAcβ-sp2				403	652	341	Galβ1-3GlcNAcβ1-3Galβ1-4GlcNAcβ-sp2
275	466	119	GalNAcβ1-3Galβ1-4GlcNAcβ-sp3				275	326	179	GalNAcβ1-3Galβ1-4GlcNAcβ-sp3				275	558	236	GalNAcβ1-3Galβ1-4GlcNAcβ-sp3
381	570	147	Galβ1-3GlcNAcβ1-6Galβ1-4GlcNAcβ-sp2				381	325	34	Galβ1-3GlcNAcβ1-6Galβ1-4GlcNAcβ-sp2				381	718	163	Galβ1-3GlcNAcβ1-6Galβ1-4GlcNAcβ-sp2
295	749	156	Neu5Acα2-6Galβ1-4Glcβ-sp2	6'SL			295	310	96	Neu5Acα2-6Galβ1-4Glcβ-sp2	6'SL			295	445	56	Neu5Acα2-6Galβ1-4Glcβ-sp2	6'SL
504	410	330	(Aβ1-4GNβ1-2Mα1)2-3,6-Mβ1-4GNβ1-4GNβ-sp4				504	310	105	(Aβ1-4GNβ1-2Mα1)2-3,6-Mβ1-4GNβ1-4GNβ-sp4				504	544	101	(Aβ1-4GNβ1-2Mα1)2-3,6-Mβ1-4GNβ1-4GNβ-sp4
425	230	69	Neu5Acα2-3Galβ1-4(Fucβ1-3)GlcNAcβ-sp3				425	310	282	Neu5Acα2-3Galβ1-4(Fucβ1-3)GlcNAcβ-sp3				425	1622	311	Neu5Acα2-3Galβ1-4(Fucβ1-3)GlcNAcβ-sp3
438	694	454	Fucβ1-2Galβ1-4(Fucα1-3)GlcNAcβ-sp3				438	298	64	Fucβ1-2Galβ1-4(Fucα1-3)GlcNAcβ-sp3				438	459	174	Fucβ1-2Galβ1-4(Fucα1-3)GlcNAcβ-sp3
217	449	220	Fucα1-2Galβ1-3GalNAcα-sp3	H (type 3)			217	288	50	Fucα1-2Galβ1-3GalNAcα-sp3	H (type 3)			217	610	316	Fucα1-2Galβ1-3GalNAcα-sp3	H (type 3)
254	290	14	GlcNAcβ1-6(Galβ1-3)GalNAcα-sp3	core 2			254	288	201	GlcNAcβ1-6(Galβ1-3)GalNAcα-sp3	core 2			254	942	257	GlcNAcβ1-6(Galβ1-3)GalNAcα-sp3	core 2
216	427	275	Fucα1-2Galβ1-4GlcNAcβ-sp3	H (type 2)			216	279	105	Fucα1-2Galβ1-4GlcNAcβ-sp3	H (type 2)			216	402	159	Fucα1-2Galβ1-4GlcNAcβ-sp3	H (type 2)
305	351	272	Neu5Gcβ2-6Galβ1-4GlcNAcβ-sp3				305	279	77	Neu5Gcβ2-6Galβ1-4GlcNAcβ-sp3				305	772	178	Neu5Gcβ2-6Galβ1-4GlcNAcβ-sp3
310	202	29	Neu5Acα2-3Galβ1-4GlcNAcβ-O(CH2)3NH-amide-Neu5Acα2-3Galβ1-4GlcNAcβ-sp3				310	279	55	Neu5Acα2-3Galβ1-4GlcNAcβ-O(CH2)3NH-amide-Neu5Acα2-3Galβ1-4GlcNAcβ-sp3				310	836	636	Neu5Acα2-3Galβ1-4GlcNAcβ-O(CH2)3NH-amide-Neu5Acα2-3Galβ1-4GlcNAcβ-sp3
498	580	315	Galβ1-4GlcNAcβ1-3Galβ1-4GlcNAcβ1-3Galβ1-4GlcNAcβ-sp3	(LN)3			498	267	27	Galβ1-4GlcNAcβ1-3Galβ1-4GlcNAcβ1-3Galβ1-4GlcNAcβ-sp3	(LN)3			498	536	239	Galβ1-4GlcNAcβ1-3Galβ1-4GlcNAcβ1-3Galβ1-4GlcNAcβ-sp3	(LN)3
322	515	228	(Neu5Acα2-8)3β-sp3				322	261	164	(Neu5Acα2-8)3β-sp3				322	384	48	(Neu5Acα2-8)3β-sp3
96	449	255	Galβ1-4GlcNAcβ-sp2	N-acetyllactosamine, LN			96	260	128	Galβ1-4GlcNAcβ-sp2	N-acetyllactosamine, LN			96	394	70	Galβ1-4GlcNAcβ-sp2	N-acetyllactosamine, LN
491	523	353	GalNAcα1-3(Fucα1-2)Galβ1-4(Fucα1-3)GlcNAcβ-sp3	ALey			491	259	47	GalNAcα1-3(Fucα1-2)Galβ1-4(Fucα1-3)GlcNAcβ-sp3	ALey			491	267	62	GalNAcα1-3(Fucα1-2)Galβ1-4(Fucα1-3)GlcNAcβ-sp3	ALey
437	366	312	GalNAcα1-3(Fucα1-2)Galβ1-3GalNAcβ-sp3	A(type 4)			437	258	111	GalNAcα1-3(Fucα1-2)Galβ1-3GalNAcβ-sp3	A(type 4)			437	842	222	GalNAcα1-3(Fucα1-2)Galβ1-3GalNAcβ-sp3	A(type 4)
259	542	260	Galβ1-4(Galβ1-3)GlcNAcβ-sp3				259	248	87	Galβ1-4(Galβ1-3)GlcNAcβ-sp3				259	417	62	Galβ1-4(Galβ1-3)GlcNAcβ-sp3
304	287	194	Neu5Gcα2-6Galβ1-4GlcNAcβ-sp3				304	248	45	Neu5Gcα2-6Galβ1-4GlcNAcβ-sp3				304	922	379	Neu5Gcα2-6Galβ1-4GlcNAcβ-sp3
303	280	105	Neu5Gcα2-3Galβ1-4GlcNAcβ-sp3				303	246	180	Neu5Gcα2-3Galβ1-4GlcNAcβ-sp3				303	213	87	Neu5Gcα2-3Galβ1-4GlcNAcβ-sp3
288	599	316	3-O-Su-Galβ1-4(Fucα1-3)GlcNAcβ-sp3	3'-O-Su-Lex			288	245	13	3-O-Su-Galβ1-4(Fucα1-3)GlcNAcβ-sp3	3'-O-Su-Lex			288	380	111	3-O-Su-Galβ1-4(Fucα1-3)GlcNAcβ-sp3	3'-O-Su-Lex
366	314	41	GalNAcα1-3(Fucα1-2)Galβ1-3GlcNAcβ-sp3	A (type 1)			366	244	84	GalNAcα1-3(Fucα1-2)Galβ1-3GlcNAcβ-sp3	A (type 1)			366	1112	70	GalNAcα1-3(Fucα1-2)Galβ1-3GlcNAcβ-sp3	A (type 1)
97	288	156	Galβ1-4GlcNAcβ-sp3	N-acetyllactosamine, LN			97	244	91	Galβ1-4GlcNAcβ-sp3	N-acetyllactosamine, LN			97	408	222	Galβ1-4GlcNAcβ-sp3	N-acetyllactosamine, LN
234	500	214	Galβ1-4(Fucα1-3)GlcNAcβ-sp3	Lex			234	240	36	Galβ1-4(Fucα1-3)GlcNAcβ-sp3	Lex			234	230	111	Galβ1-4(Fucα1-3)GlcNAcβ-sp3	Lex
372	453	70	Fucα1-2Galβ1-4(Fucα1-3)GlcNAcβ-sp3	Ley			372	240	63	Fucα1-2Galβ1-4(Fucα1-3)GlcNAcβ-sp3	Ley			372	380	48	Fucα1-2Galβ1-4(Fucα1-3)GlcNAcβ-sp3	Ley
371	452	105	Fucα1-2Galβ1-3(Fucα1-4)GlcNAcβ-sp3	Leb			371	239	4	Fucα1-2Galβ1-3(Fucα1-4)GlcNAcβ-sp3	Leb			371	229	31	Fucα1-2Galβ1-3(Fucα1-4)GlcNAcβ-sp3	Leb
534	504	463	Neu5Acα2-6Galβ1-4GlcNAcβ1-3Galβ1-4GlcNAcβ-sp3				534	236	85	Neu5Acα2-6Galβ1-4GlcNAcβ1-3Galβ1-4GlcNAcβ-sp3				534	286	125	Neu5Acα2-6Galβ1-4GlcNAcβ1-3Galβ1-4GlcNAcβ-sp3
370	328	202	GalNAcβ1-3(Fucα1-2)Galβ1-4GlcNAcβ-sp3				370	236	96	GalNAcβ1-3(Fucα1-2)Galβ1-4GlcNAcβ-sp3				370	525	119	GalNAcβ1-3(Fucα1-2)Galβ1-4GlcNAcβ-sp3
441	312	139	Neu5Acα2-6(Fucα1-2)Galβ1-4GlcNAcβ-sp3				441	233	87	Neu5Acα2-6(Fucα1-2)Galβ1-4GlcNAcβ-sp3				441	178	49	Neu5Acα2-6(Fucα1-2)Galβ1-4GlcNAcβ-sp3
321	328	63	(Neu5Acα2-8)3-sp3	(Sia)3			321	232	82	(Neu5Acα2-8)3-sp3	(Sia)3			321	242	35	(Neu5Acα2-8)3-sp3	(Sia)3
388	259	130	Galβ1-4GlcNAcβ1-6(Galβ1-3)GalNAcα-sp3				388	230	59	Galβ1-4GlcNAcβ1-6(Galβ1-3)GalNAcα-sp3				388	196	90	Galβ1-4GlcNAcβ1-6(Galβ1-3)GalNAcα-sp3
419	496	318	3-O-SuGalβ1-4GlcNAcβ1-3Galβ1-4GlcNAcβ-sp3				419	227	22	3-O-SuGalβ1-4GlcNAcβ1-3Galβ1-4GlcNAcβ-sp3				419	272	153	3-O-SuGalβ1-4GlcNAcβ1-3Galβ1-4GlcNAcβ-sp3
233	394	185	Galβ1-3(Fucα1-4)GlcNAcβ-sp3	Lea			233	224	110	Galβ1-3(Fucα1-4)GlcNAcβ-sp3	Lea			233	126	31	Galβ1-3(Fucα1-4)GlcNAcβ-sp3	Lea
48	503	186	Neu5Acα-sp3				48	213	45	Neu5Acα-sp3				48	140	21	Neu5Acα-sp3
379	507	70	Galβ1-3GlcNAcβ1-3Galβ1-4GlcNAcβ-sp3				379	212	32	Galβ1-3GlcNAcβ1-3Galβ1-4GlcNAcβ-sp3				379	267	48	Galβ1-3GlcNAcβ1-3Galβ1-4GlcNAcβ-sp3
505	644	290	(GNβ1-2Mα1)2-3,6-Mβ1-4GNβ1-4GNβ-sp4				505	204	123	(GNβ1-2Mα1)2-3,6-Mβ1-4GNβ1-4GNβ-sp4				505	394	105	(GNβ1-2Mα1)2-3,6-Mβ1-4GNβ1-4GNβ-sp4
435	367	197	Neu5Acα2-3Galβ1-4(2-O-Su-Fucα1-3)(6-O-Su-)GlcNAcβ-sp3				435	202	111	Neu5Acα2-3Galβ1-4(2-O-Su-Fucα1-3)(6-O-Su-)GlcNAcβ-sp3				435	431	146	Neu5Acα2-3Galβ1-4(2-O-Su-Fucα1-3)(6-O-Su-)GlcNAcβ-sp3
169	180	70	Neu5Acα2-3Galβ-sp3	GM4			169	202	87	Neu5Acα2-3Galβ-sp3	GM4			169	224	97	Neu5Acα2-3Galβ-sp3	GM4
319	284	139	Neu5Acα2-3-(6-O-Su)Galβ1-4GlcNAcβ-sp3				319	200	82	Neu5Acα2-3-(6-O-Su)Galβ1-4GlcNAcβ-sp3				319	75	18	Neu5Acα2-3-(6-O-Su)Galβ1-4GlcNAcβ-sp3
423	210	14	Neu5Acα2-3Galβ1-4(Fucα1-3)GlcNAcβ-sp3	SiaLex			423	200	36	Neu5Acα2-3Galβ1-4(Fucα1-3)GlcNAcβ-sp3	SiaLex			423	131	21	Neu5Acα2-3Galβ1-4(Fucα1-3)GlcNAcβ-sp3	SiaLex
65	422	289	4-O-Su-GalNAcα-sp3				65	199	91	4-O-Su-GalNAcα-sp3				65	196	79	4-O-Su-GalNAcα-sp3
156	284	162	3-O-Su-Galβ1-4GlcNAcβ-sp2				156	196	27	3-O-Su-Galβ1-4GlcNAcβ-sp2				156	164	21	3-O-Su-Galβ1-4GlcNAcβ-sp2
426	444	179	Neu5Acα2-3Galβ1-3(Fucα1-4)GlcNAcβ-sp3	SiaLea			426	193	34	Neu5Acα2-3Galβ1-3(Fucα1-4)GlcNAcβ-sp3	SiaLea			426	65	18	Neu5Acα2-3Galβ1-3(Fucα1-4)GlcNAcβ-sp3	SiaLea
298	183	41	Neu5Acα2-3Galβ1-4GlcNAcβ-sp3	3'SLN			298	193	119	Neu5Acα2-3Galβ1-4GlcNAcβ-sp3	3'SLN			298	394	275	Neu5Acα2-3Galβ1-4GlcNAcβ-sp3	3'SLN
499	281	73	Galβ1-4GlcNAcβ1-6(Galβ1-4GlcNAcβ1-3)Galβ1-4GlcNAcβ-sp2	I			499	187	75	Galβ1-4GlcNAcβ1-6(Galβ1-4GlcNAcβ1-3)Galβ1-4GlcNAcβ-sp2	I			499	168	27	Galβ1-4GlcNAcβ1-6(Galβ1-4GlcNAcβ1-3)Galβ1-4GlcNAcβ-sp2	I
187	263	101	Neu5Acα2-8Neu5Acα2-sp9	(Sia)2			187	187	45	Neu5Acα2-8Neu5Acα2-sp9	(Sia)2			187	272	122	Neu5Acα2-8Neu5Acα2-sp9	(Sia)2
627	340	162	(Siaα2-6Aβ1-4GNβ1-2Mα1)2-3,6-Mβ1-4GNβ1-4GNβ-sp4	YDS			627	184	41	(Siaα2-6Aβ1-4GNβ1-2Mα1)2-3,6-Mβ1-4GNβ1-4GNβ-sp4	YDS			627	93	14	(Siaα2-6Aβ1-4GNβ1-2Mα1)2-3,6-Mβ1-4GNβ1-4GNβ-sp4	YDS
182	238	52	3,6-O-Su2-Galβ1-4GlcNAcβ-sp2				182	182	55	3,6-O-Su2-Galβ1-4GlcNAcβ-sp2				182	84	56	3,6-O-Su2-Galβ1-4GlcNAcβ-sp2
368	246	122	GalNAcα1-3(Fucα1-2)Galβ1-4GlcNAcβ-sp3	A (type 2)			368	180	102	GalNAcα1-3(Fucα1-2)Galβ1-4GlcNAcβ-sp3	A (type 2)			368	389	219	GalNAcα1-3(Fucα1-2)Galβ1-4GlcNAcβ-sp3	A (type 2)
9004	261	98	Saccharomyces cerevisiae mannan SIGMA				9004	178	53	Saccharomyces cerevisiae mannan SIGMA				9004	3780	1620	Saccharomyces cerevisiae mannan SIGMA
489	230	105	Galβ1-4GlcNAcβ1-3(GlcNAcβ1-6)Galβ1-4GlcNAcβ-sp2				489	174	57	Galβ1-4GlcNAcβ1-3(GlcNAcβ1-6)Galβ1-4GlcNAcβ-sp2				489	157	59	Galβ1-4GlcNAcβ1-3(GlcNAcβ1-6)Galβ1-4GlcNAcβ-sp2
66	347	325	4-O-Su-GalNAcβ-sp3				66	162	82	4-O-Su-GalNAcβ-sp3				66	168	118	4-O-Su-GalNAcβ-sp3
287	308	128	3-O-Su-Galβ1-3(Fucα1-4)GlcNAcβ-sp3	3'-O-Su-Lea			287	159	23	3-O-Su-Galβ1-3(Fucα1-4)GlcNAcβ-sp3	3'-O-Su-Lea			287	84	17	3-O-Su-Galβ1-3(Fucα1-4)GlcNAcβ-sp3	3'-O-Su-Lea
273	218	57	Fucβ1-2Galβ1-4GlcNAcβ-sp3				273	156	82	Fucβ1-2Galβ1-4GlcNAcβ-sp3				273	525	128	Fucβ1-2Galβ1-4GlcNAcβ-sp3
2501	218	136	Streptococcus equi sp. hyaluronic acid sodium salt				2501	153	36	Streptococcus equi sp. hyaluronic acid sodium salt				2501	1346	1082	Streptococcus equi sp. hyaluronic acid sodium salt
3301	156	78	-3Glcβ1-6Glcβ1-				3301	153	45	-3Glcβ1-6Glcβ1-				3301	3039	410	-3Glcβ1-6Glcβ1-
2502	172	93	-4(2-O-Su)L-IdoAα1-4(6-O-Su)GlcNSuα1-_-4GlcAβ1-4GlcNAcα1-				2502	150	41	-4(2-O-Su)L-IdoAα1-4(6-O-Su)GlcNSuα1-_-4GlcAβ1-4GlcNAcα1-				2502	1956	946	-4(2-O-Su)L-IdoAα1-4(6-O-Su)GlcNSuα1-_-4GlcAβ1-4GlcNAcα1-
804	260	93	[Galβ1-4GlcNAcβ-OCH2CH2]2NH				804	147	87	[Galβ1-4GlcNAcβ-OCH2CH2]2NH				804	185	66	[Galβ1-4GlcNAcβ-OCH2CH2]2NH
3501	132	73	Rha:Ara:Gal:GalA 9:3:79:9, MW 900-2000 kDa				3501	147	27	Rha:Ara:Gal:GalA 9:3:79:9, MW 900-2000 kDa				3501	1036	216	Rha:Ara:Gal:GalA 9:3:79:9, MW 900-2000 kDa
3502	128	64	Rha:Ara:Gal:GalA 17:3:62:18, MW 100-400kDa				3502	144	100	Rha:Ara:Gal:GalA 17:3:62:18, MW 100-400kDa				3502	1458	828	Rha:Ara:Gal:GalA 17:3:62:18, MW 100-400kDa
345	191	139	Neu5Acα2-3Galβ1-3(6-O-Su)GalNAcα-sp3				345	138	30	Neu5Acα2-3Galβ1-3(6-O-Su)GalNAcα-sp3				345	23	18	Neu5Acα2-3Galβ1-3(6-O-Su)GalNAcα-sp3
432	285	250	Neu5Acα2-3Galβ1-4(3-O-Su-Fucα1-3)GlcNAcβ-sp3				432	128	96	Neu5Acα2-3Galβ1-4(3-O-Su-Fucα1-3)GlcNAcβ-sp3				432	182	48	Neu5Acα2-3Galβ1-4(3-O-Su-Fucα1-3)GlcNAcβ-sp3
99	177	58	Galβ1-4GlcNAcβ-sp8	N-acetyllactosamine, LN			99	122	71	Galβ1-4GlcNAcβ-sp8	N-acetyllactosamine, LN			99	234	156	Galβ1-4GlcNAcβ-sp8	N-acetyllactosamine, LN

## Sheet: Donor 4_A Rh+
IgG	Colored wells - significant ligands, sorted by IgM signals						IgM							aC3
10098267_g2_g6_A555_A647_532$N$.csv							10098267_g2_g6_A555_A647_635$N$.csv							10098275_g0.5_A555$N$.csv
GalFile,C:\Users\Polyakova\Desktop\GAL\OSPS060818v1.gal							GalFile,C:\Users\Polyakova\Desktop\GAL\OSPS060818v1.gal							GalFile,C:\Users\Polyakova\Desktop\GAL\OSPS060818v1.gal
GID	Median	MAD	Structure	Common Name			GID	Median	MAD	Structure	Common Name			GID	Median	MAD	Structure	Common Name
808	26742	400	Galα1-6Glcβ-sp3	melibiose			808	40930	10838	Galα1-6Glcβ-sp3	melibiose			808	30732	2580	Galα1-6Glcβ-sp3	melibiose
256	32626	5082	GlcNAcβ1-6(GlcNAcβ1-4)GalNAcα-sp3				256	37758	14157	GlcNAcβ1-6(GlcNAcβ1-4)GalNAcα-sp3				256	29105	769	GlcNAcβ1-6(GlcNAcβ1-4)GalNAcα-sp3
820	42550	1939	GlcNAcβ1-4GalNAcα-sp3				820	35312	6787	GlcNAcβ1-4GalNAcα-sp3				820	31648	1764	GlcNAcβ1-4GalNAcα-sp3
817	43255	5459	GalNAcβ1-4GalNAcα-sp3				817	34660	6025	GalNAcβ1-4GalNAcα-sp3				817	32804	2041	GalNAcβ1-4GalNAcα-sp3
1205	46469	5445	-3(GlcNAcβ1-2)Rhaα1-2Rhaα1-4Glcα1-3GalNAcβ1-				1205	28359	4486	-3(GlcNAcβ1-2)Rhaα1-2Rhaα1-4Glcα1-3GalNAcβ1-				1205	26232	2086	-3(GlcNAcβ1-2)Rhaα1-2Rhaα1-4Glcα1-3GalNAcβ1-
279	30062	3745	Galβ1-3GlcNAcα1-3GalNAcα-sp3	LeCa3Tn			279	24240	4584	Galβ1-3GlcNAcα1-3GalNAcα-sp3	LeCa3Tn			279	30790	3404	Galβ1-3GlcNAcα1-3GalNAcα-sp3	LeCa3Tn
1021	52304	3202	-3(GlcNAcβ1-2)Rhaα1-2Rhaα1-4Glcα1-3GalNAcβ1-				1021	20882	2469	-3(GlcNAcβ1-2)Rhaα1-2Rhaα1-4Glcα1-3GalNAcβ1-				1021	28636	1824	-3(GlcNAcβ1-2)Rhaα1-2Rhaα1-4Glcα1-3GalNAcβ1-
828	24345	3217	GlcNAcβ1-2Galβ-sp3				828	20404	862	GlcNAcβ1-2Galβ-sp3				828	32283	3737	GlcNAcβ1-2Galβ-sp3
19	30118	4766	ManNAcβ-sp4				19	18570	5933	ManNAcβ-sp4				19	30838	2344	ManNAcβ-sp4
815	19030	15951	Galα1-4GalNAcα-sp3				815	18247	11352	Galα1-4GalNAcα-sp3				815	30493	3599	Galα1-4GalNAcα-sp3
331	2448	527	Neu5Gcα2-3Galβ1-3GlcNAcβ-sp3				331	17338	4046	Neu5Gcα2-3Galβ1-3GlcNAcβ-sp3				331	29490	1718	Neu5Gcα2-3Galβ1-3GlcNAcβ-sp3
855	1936	518	(O-Su)4Glcα1-4(O-Su)3Glcβ-spacer				855	15901	3145	(O-Su)4Glcα1-4(O-Su)3Glcβ-spacer				855	21623	246	(O-Su)4Glcα1-4(O-Su)3Glcβ-spacer
829	2600	944	GlcNAcβ1-4Galβ-sp3				829	15802	4311	GlcNAcβ1-4Galβ-sp3				829	33447	1139	GlcNAcβ1-4Galβ-sp3
3002	1687	672	-6Manα1-				3002	14778	2573	-6Manα1-				3002	30250	2580	-6Manα1-
809	4694	1033	GalNAcβ1-3GalNAcα-sp3				809	14734	2564	GalNAcβ1-3GalNAcα-sp3				809	31333	3095	GalNAcβ1-3GalNAcα-sp3
818	38836	3681	GalNAcα1-4GalNAcα-sp3				818	14557	6655	GalNAcα1-4GalNAcα-sp3				818	31374	2878	GalNAcα1-4GalNAcα-sp3
55	2760	839	3-O-Su-GlcNAcβ-sp3				55	14110	5014	3-O-Su-GlcNAcβ-sp3				55	32928	1781	3-O-Su-GlcNAcβ-sp3
363	40902	6463	Galα1-3(Fucα1-2)Galβ1-3GalNAcβ-sp3	B (type 4)			363	14032	4916	Galα1-3(Fucα1-2)Galβ1-3GalNAcβ-sp3	B (type 4)			363	28199	1269	Galα1-3(Fucα1-2)Galβ1-3GalNAcβ-sp3	B (type 4)
806	37545	6994	Galα1-6Glcα-sp3				806	13880	4322	Galα1-6Glcα-sp3				806	25446	2761	Galα1-6Glcα-sp3
154	1866	1389	3-O-Su-Galβ1-3GlcNAcβ-sp3				154	13754	4340	3-O-Su-Galβ1-3GlcNAcβ-sp3				154	30835	1793	3-O-Su-Galβ1-3GlcNAcβ-sp3
20	14430	1042	Rhaα-sp3				20	13734	2151	Rhaα-sp3				20	32549	2401	Rhaα-sp3
105	2234	597	GalNAcβ1-3GalNAcβ-sp3	para-Fs			105	13334	4577	GalNAcβ1-3GalNAcβ-sp3	para-Fs			105	26537	3810	GalNAcβ1-3GalNAcβ-sp3	para-Fs
813	24426	8502	Galβ1-3GalNGcα-sp3				813	12390	5970	Galβ1-3GalNGcα-sp3				813	26976	2191	Galβ1-3GalNGcα-sp3
267	2335	342	GlcNAcβ1-3Galβ1-3GlcNAcβ-sp3				267	12320	2238	GlcNAcβ1-3Galβ1-3GlcNAcβ-sp3				267	33154	2813	GlcNAcβ1-3Galβ1-3GlcNAcβ-sp3
401	1759	695	Galβ1-3GlcNAcβ1-3Galβ1-3GlcNAcβ-sp3				401	12282	656	Galβ1-3GlcNAcβ1-3Galβ1-3GlcNAcβ-sp3				401	29165	1709	Galβ1-3GlcNAcβ1-3Galβ1-3GlcNAcβ-sp3
410	27552	9094	Galβ1-3GlcNAcα1-3Galβ1-3GlcNAcβ-sp3				410	11659	7251	Galβ1-3GlcNAcα1-3Galβ1-3GlcNAcβ-sp3				410	32498	2314	Galβ1-3GlcNAcα1-3Galβ1-3GlcNAcβ-sp3
142	3565	2142	GlcNAcα1-3GalNAcβ-sp3				142	11404	1594	GlcNAcα1-3GalNAcβ-sp3				142	31220	2016	GlcNAcα1-3GalNAcβ-sp3
263	2358	1095	(GalNAcβ-PEG2)3-β-DD				263	11401	2723	(GalNAcβ-PEG2)3-β-DD				263	29780	2248	(GalNAcβ-PEG2)3-β-DD
85	1956	353	Galβ1-3GlcNAcβ-sp3	Lec			85	11170	2370	Galβ1-3GlcNAcβ-sp3	Lec			85	31862	1826	Galβ1-3GlcNAcβ-sp3	Lec
823	1456	1494	GalNAcβ1-4Galβ-sp3				823	11036	2268	GalNAcβ1-4Galβ-sp3				823	27120	4366	GalNAcβ1-4Galβ-sp3
10	1600	1013	GlcNAcβ-sp3				10	10550	5042	GlcNAcβ-sp3				10	29402	658	GlcNAcβ-sp3
117	4286	1911	GlcNAcβ1-4GlcNAcβ-sp4	chitobiose			117	10289	3088	GlcNAcβ1-4GlcNAcβ-sp4	chitobiose			117	28262	2000	GlcNAcβ1-4GlcNAcβ-sp4	chitobiose
71	2026	599	Fucα1-2Galβ-sp3	Hdi			71	10166	455	Fucα1-2Galβ-sp3	Hdi			71	25638	2443	Fucα1-2Galβ-sp3	Hdi
80	35390	24645	Galα1-3GlcNAcβ-sp3				80	9972	4488	Galα1-3GlcNAcβ-sp3				80	25326	3082	Galα1-3GlcNAcβ-sp3
299	1812	1483	Neu5Acα2-3Galβ1-3GlcNAcβ-sp3	3'SiaLeC			299	9604	3754	Neu5Acα2-3Galβ1-3GlcNAcβ-sp3	3'SiaLeC			299	31184	2121	Neu5Acα2-3Galβ1-3GlcNAcβ-sp3	3'SiaLeC
825	5228	2022	Glcβ1-3GlcNAcβ-sp3				825	9286	6345	Glcβ1-3GlcNAcβ-sp3				825	32870	3499	Glcβ1-3GlcNAcβ-sp3
164	1854	542	GlcAβ1-3GlcNAcβ-sp3				164	9088	2414	GlcAβ1-3GlcNAcβ-sp3				164	20370	1875	GlcAβ1-3GlcNAcβ-sp3
1613	5076	953	-3(EtNAc1-P-6)GlcNAcα1-3D-Asp2Ac4-4)Qui4Nβ1-6Glcα1-4GalAα1-				1613	8888	3876	-3(EtNAc1-P-6)GlcNAcα1-3D-Asp2Ac4-4)Qui4Nβ1-6Glcα1-4GalAα1-				1613	21728	3438	-3(EtNAc1-P-6)GlcNAcα1-3D-Asp2Ac4-4)Qui4Nβ1-6Glcα1-4GalAα1-
161	1900	226	6-O-Su-Galβ1-3GlcNAcβ-sp3				161	8314	1612	6-O-Su-Galβ1-3GlcNAcβ-sp3				161	29092	1764	6-O-Su-Galβ1-3GlcNAcβ-sp3
827	11880	4346	Glcβ1-3GalNAcβ-sp3				827	8246	4583	Glcβ1-3GalNAcβ-sp3				827	26882	1755	Glcβ1-3GalNAcβ-sp3
252	1921	967	GlcNAcβ1-4GlcNAcβ1-4GlcNAcβ-sp4	chitotriose			252	8222	3712	GlcNAcβ1-4GlcNAcβ1-4GlcNAcβ-sp4	chitotriose			252	28667	1261	GlcNAcβ1-4GlcNAcβ1-4GlcNAcβ-sp4	chitotriose
1015	26580	20293	-3(ManNAcβ1-2)Rhaα1-2Rhaα1-2Galα1-3GlcNAcβ1-				1015	7512	6553	-3(ManNAcβ1-2)Rhaα1-2Rhaα1-2Galα1-3GlcNAcβ1-				1015	20216	3345	-3(ManNAcβ1-2)Rhaα1-2Rhaα1-2Galα1-3GlcNAcβ1-
1308	33418	4639	-3(Dhpa2-4Manβ1-4)Galα1-4GalNAcβ1-3GalNAcβ1-				1308	7318	847	-3(Dhpa2-4Manβ1-4)Galα1-4GalNAcβ1-3GalNAcβ1-				1308	27876	3097	-3(Dhpa2-4Manβ1-4)Galα1-4GalNAcβ1-3GalNAcβ1-
1256	42392	23088	-4(Rhaα1-3)(Glcα1-6)Glcα1-3GalNAcα1-3GalNAcβ1-				1256	7052	1648	-4(Rhaα1-3)(Glcα1-6)Glcα1-3GalNAcα1-3GalNAcβ1-				1256	27057	7243	-4(Rhaα1-3)(Glcα1-6)Glcα1-3GalNAcα1-3GalNAcβ1-
826	5334	1377	Glcβ1-3GalNAcα-sp3				826	7030	5428	Glcβ1-3GalNAcα-sp3				826	27145	1653	Glcβ1-3GalNAcα-sp3
2218	22506	1727	Shigella flexneri type Ya				2218	6987	1570	Shigella flexneri type Ya				2218	14513	2302	Shigella flexneri type Ya
501	5948	5807	Galβ1-3GalNAcβ1-3Galα1-4Galβ1-4Glcβ-sp4	Gb5			501	6626	5904	Galβ1-3GalNAcβ1-3Galα1-4Galβ1-4Glcβ-sp4	Gb5			501	18168	8697	Galβ1-3GalNAcβ1-3Galα1-4Galβ1-4Glcβ-sp4	Gb5
1312	15822	2154	-4Glcβ1-3Galα1-4GalNAcβ1-4(L-Ser2-6)GlcAβ1-3GalNAcβ1-				1312	6517	793	-4Glcβ1-3Galα1-4GalNAcβ1-4(L-Ser2-6)GlcAβ1-3GalNAcβ1-				1312	23156	3867	-4Glcβ1-3Galα1-4GalNAcβ1-4(L-Ser2-6)GlcAβ1-3GalNAcβ1-
276	62763	4110	GlcNAcβ1-4Galβ1-4GlcNAcβ-sp3				276	6396	2892	GlcNAcβ1-4Galβ1-4GlcNAcβ-sp3				276	30777	1232	GlcNAcβ1-4Galβ1-4GlcNAcβ-sp3
9006	2516	3072	Saccharomyces cerevisiae zymosan A SIGMA				9006	6364	4750	Saccharomyces cerevisiae zymosan A SIGMA				9006	30354	895	Saccharomyces cerevisiae zymosan A SIGMA
377	2370	874	Galβ1-3GlcNAcβ1-3Galβ1-3GlcNAcβ-sp2				377	5860	3384	Galβ1-3GlcNAcβ1-3Galβ1-3GlcNAcβ-sp2				377	28696	3266	Galβ1-3GlcNAcβ1-3Galβ1-3GlcNAcβ-sp2
149	4782	3294	GlсNAcβ1-4(6-O-Su)GlcNAcβ-sp2				149	5241	3254	GlсNAcβ1-4(6-O-Su)GlcNAcβ-sp2				149	26665	2763	GlсNAcβ1-4(6-O-Su)GlcNAcβ-sp2
86	1568	431	Galβ1-3GlcNAcβ-sp2	Lec			86	5141	3812	Galβ1-3GlcNAcβ-sp2	Lec			86	29606	2692	Galβ1-3GlcNAcβ-sp2	Lec
1414	47762	3600	-2Rha3Acα1-6GlcNAcα1-4LGalNAcAα1-3QuiNAc4NSHbβ1-				1414	5040	247	-2Rha3Acα1-6GlcNAcα1-4LGalNAcAα1-3QuiNAc4NSHbβ1-				1414	13778	640	-2Rha3Acα1-6GlcNAcα1-4LGalNAcAα1-3QuiNAc4NSHbβ1-
251	59704	8644	GlcNAcβ1-4Galβ1-4GlcNAcβ-sp2				251	4888	5861	GlcNAcβ1-4Galβ1-4GlcNAcβ-sp2				251	32583	550	GlcNAcβ1-4Galβ1-4GlcNAcβ-sp2
126	54342	16595	6-Bn-Galα1-4(6-Bn)GlcNAcβ-sp3				126	4880	997	6-Bn-Galα1-4(6-Bn)GlcNAcβ-sp3				126	29037	2386	6-Bn-Galα1-4(6-Bn)GlcNAcβ-sp3
370	920	234	GalNAcβ1-3(Fucα1-2)Galβ1-4GlcNAcβ-sp3				370	4862	565	GalNAcβ1-3(Fucα1-2)Galβ1-4GlcNAcβ-sp3				370	24997	926	GalNAcβ1-3(Fucα1-2)Galβ1-4GlcNAcβ-sp3
246	65535	0	GlcNAcβ1-2Galβ1-3GalNAcα-sp3				246	4705	981	GlcNAcβ1-2Galβ1-3GalNAcα-sp3				246	29765	2694	GlcNAcβ1-2Galβ1-3GalNAcα-sp3
1008	49856	8394	-3Galf2(30%)Acβ1-3Galα1-				1008	4610	318	-3Galf2(30%)Acβ1-3Galα1-				1008	27374	1076	-3Galf2(30%)Acβ1-3Galα1-
11	1076	562	GlcNAcβ-sp2				11	4550	2382	GlcNAcβ-sp2				11	25780	3662	GlcNAcβ-sp2
1504	21442	4080	-3Rhaβ1-4(Glcα1-3)Rhaα1-2Rhaα1-3Galα1-3DFucNAcα1-				1504	4461	2168	-3Rhaβ1-4(Glcα1-3)Rhaα1-2Rhaα1-3Galα1-3DFucNAcα1-				1504	15910	5769	-3Rhaβ1-4(Glcα1-3)Rhaα1-2Rhaα1-3Galα1-3DFucNAcα1-
116	6904	2296	GlcNAcβ1-4GlcNAcβ-sp3	chitobiose			116	4459	987	GlcNAcβ1-4GlcNAcβ-sp3	chitobiose			116	22396	5242	GlcNAcβ1-4GlcNAcβ-sp3	chitobiose
25	6232	1410	GalNAcβ-sp10				25	4401	1618	GalNAcβ-sp10				25	22459	2942	GalNAcβ-sp10
362	48442	4395	Galα1-3(Fucα1-2)Galβ1-3GalNAcα-sp3	B (type 3)			362	4367	1489	Galα1-3(Fucα1-2)Galβ1-3GalNAcα-sp3	B (type 3)			362	25057	2725	Galα1-3(Fucα1-2)Galβ1-3GalNAcα-sp3	B (type 3)
2219	10567	1413	-2Rha3(%)Acα1-2Rhaα1-3Rhaα1-3GlcNAc6(%)Acβ1-				2219	4131	999	-2Rha3(%)Acα1-2Rhaα1-3Rhaα1-3GlcNAc6(%)Acβ1-				2219	7524	2403	-2Rha3(%)Acα1-2Rhaα1-3Rhaα1-3GlcNAc6(%)Acβ1-
1232	28874	4148	Galα1-2Galα1-2(Galb1-4)Glcα1-3Glcα1-/inner core-lipid A/				1232	4100	4162	Galα1-2Galα1-2(Galb1-4)Glcα1-3Glcα1-/inner core-lipid A/				1232	24194	1791	Galα1-2Galα1-2(Galb1-4)Glcα1-3Glcα1-/inner core-lipid A/
229	1376	1271	Galβ1-3Galβ1-4GlcNAcβ-sp4				229	4082	3483	Galβ1-3Galβ1-4GlcNAcβ-sp4				229	24295	3048	Galβ1-3Galβ1-4GlcNAcβ-sp4
1233	16858	19552	-2Rhaα1-2Rhaα1-2Rhaα1-2Glcα1-3GlcNAc6Acα1-				1233	4044	2175	-2Rhaα1-2Rhaα1-2Rhaα1-2Glcα1-3GlcNAc6Acα1-				1233	13427	3160	-2Rhaα1-2Rhaα1-2Rhaα1-2Glcα1-3GlcNAc6Acα1-
2002	16082	590	-3GlcNAcβ1-4GlcA3Acβ1-2(Rha3Acα1-3)Manα1-4Galβ1-				2002	4034	1055	-3GlcNAcβ1-4GlcA3Acβ1-2(Rha3Acα1-3)Manα1-4Galβ1-				2002	18547	5487	-3GlcNAcβ1-4GlcA3Acβ1-2(Rha3Acα1-3)Manα1-4Galβ1-
282	1335	782	Galβ1-3Galβ1-4GlcNAcβ-sp3				282	3968	2894	Galβ1-3Galβ1-4GlcNAcβ-sp3				282	24022	3004	Galβ1-3Galβ1-4GlcNAcβ-sp3
243	2062	1001	GlcNAcα1-3Galβ1-4GlcNAcβ-sp3				243	3931	1752	GlcNAcα1-3Galβ1-4GlcNAcβ-sp3				243	26530	744	GlcNAcα1-3Galβ1-4GlcNAcβ-sp3
13	761	287	GlcNAcβ-sp8				13	3894	960	GlcNAcβ-sp8				13	23880	2455	GlcNAcβ-sp8
160	754	770	6-O-Su-Galβ1-3GlcNAcβ-sp2				160	3780	2257	6-O-Su-Galβ1-3GlcNAcβ-sp2				160	25779	2812	6-O-Su-Galβ1-3GlcNAcβ-sp2
1249	27512	18552	Escherichia coli O102				1249	3692	1265	Escherichia coli O102				1249	13818	1579	Escherichia coli O102
1603	27180	22323	-2Glcβ1-3L6dTal2(85%)Acα1-3GlcNAcβ1-				1603	3682	5214	-2Glcβ1-3L6dTal2(85%)Acα1-3GlcNAcβ1-				1603	22440	4259	-2Glcβ1-3L6dTal2(85%)Acα1-3GlcNAcβ1-
2212	15515	7796	-2Rhaα1-2Rhaα1-3Rhaα1-3GlcNAcβ1-				2212	3664	715	-2Rhaα1-2Rhaα1-3Rhaα1-3GlcNAcβ1-				2212	8096	1154	-2Rhaα1-2Rhaα1-3Rhaα1-3GlcNAcβ1-
1606	4151	1054	-3GlcNAcβ1-3(S,R-CetLys2-6GalAα1-4)Galα1-				1606	3622	792	-3GlcNAcβ1-3(S,R-CetLys2-6GalAα1-4)Galα1-				1606	12506	3943	-3GlcNAcβ1-3(S,R-CetLys2-6GalAα1-4)Galα1-
507	23818	2463	GalNAcα1-3GalNAcβ1-3Galα1-4Galβ1-4Glcβ-sp3	Fs-5			507	3607	610	GalNAcα1-3GalNAcβ1-3Galα1-4Galβ1-4Glcβ-sp3	Fs-5			507	25706	3013	GalNAcα1-3GalNAcβ1-3Galα1-4Galβ1-4Glcβ-sp3	Fs-5
242	1554	1268	GlcNAc1αa1-3Galβ1-4GlcNAcβ-sp2				242	3588	2485	GlcNAc1αa1-3Galβ1-4GlcNAcβ-sp2				242	26754	3676	GlcNAc1αa1-3Galβ1-4GlcNAcβ-sp2
63	1249	354	4-O-Su-GlcNAcβ-sp2				63	3522	506	4-O-Su-GlcNAcβ-sp2				63	18200	2719	4-O-Su-GlcNAcβ-sp2
1406	4182	1870	Glcα1-6Glcβ1-3(Rhaα1-6Glcα1-4)GalNα1-3(P-6)L-gro-manHepα1-3(P-2)(P-4)L-gro-manHepα1-5(Kdoα2-4)Kdoα2-6(P-4)GlcNβ1-6GlcNα1-P				1406	3470	514	Glcα1-6Glcβ1-3(Rhaα1-6Glcα1-4)GalNα1-3(P-6)L-gro-manHepα1-3(P-2)(P-4)L-gro-manHepα1-5(Kdoα2-4)Kdoα2-6(P-4)GlcNβ1-6GlcNα1-P				1406	13996	5647	Glcα1-6Glcβ1-3(Rhaα1-6Glcα1-4)GalNα1-3(P-6)L-gro-manHepα1-3(P-2)(P-4)L-gro-manHepα1-5(Kdoα2-4)Kdoα2-6(P-4)GlcNβ1-6GlcNα1-P
72	1052	663	Fucα1-3GlcNAcβ-sp3				72	3314	2846	Fucα1-3GlcNAcβ-sp3				72	25386	923	Fucα1-3GlcNAcβ-sp3
1258	23114	1040	-4ManNAc3NAcAβ1-2Rhaα1-3Rhaβ1-4GlcNAcα1-				1258	3105	533	-4ManNAc3NAcAβ1-2Rhaα1-3Rhaβ1-4GlcNAcα1-				1258	6862	1551	-4ManNAc3NAcAβ1-2Rhaα1-3Rhaβ1-4GlcNAcα1-
1202	12492	9172	-2Galβ1-3FucNAcα1-3GlcNAcβ1-				1202	3046	1783	-2Galβ1-3FucNAcα1-3GlcNAcβ1-				1202	14086	5511	-2Galβ1-3FucNAcα1-3GlcNAcβ1-
139	2257	1114	Galβ1-4GlcNAcα-sp3				139	2994	875	Galβ1-4GlcNAcα-sp3				139	19846	3774	Galβ1-4GlcNAcα-sp3
2103	6486	1623	-3(R-Lac2-4Glcβ1-6Glcα1-4)Galβ1-6Galfβ1-3GalNAcβ1-				2103	2978	638	-3(R-Lac2-4Glcβ1-6Glcα1-4)Galβ1-6Galfβ1-3GalNAcβ1-				2103	11337	2789	-3(R-Lac2-4Glcβ1-6Glcα1-4)Galβ1-6Galfβ1-3GalNAcβ1-
493	1249	1807	(GlcNAcβ1-4)5β-sp4	chitopentaose			493	2901	3698	(GlcNAcβ1-4)5β-sp4	chitopentaose			493	25918	644	(GlcNAcβ1-4)5β-sp4	chitopentaose
1006	4920	695	-4(Fucα1-3)GalNAcα1-6Man2(20%)Ac3(40%)Ac4(20%)Acα1-3Fucα1-3(Glcβ1-4)Galβ1-				1006	2892	763	-4(Fucα1-3)GalNAcα1-6Man2(20%)Ac3(40%)Ac4(20%)Acα1-3Fucα1-3(Glcβ1-4)Galβ1-				1006	7315	410	-4(Fucα1-3)GalNAcα1-6Man2(20%)Ac3(40%)Ac4(20%)Acα1-3Fucα1-3(Glcβ1-4)Galβ1-
266	984	228	Galα1-4Galβ1-4GlcNAcβ-sp3	P1			266	2758	683	Galα1-4Galβ1-4GlcNAcβ-sp3	P1			266	22170	2386	Galα1-4Galβ1-4GlcNAcβ-sp3	P1
73	2017	303	Fucα1-4GlcNAcβ-sp3	Le			73	2696	617	Fucα1-4GlcNAcβ-sp3	Le			73	22072	4970	Fucα1-4GlcNAcβ-sp3	Le
2211	5342	5165	-3GlcNAcβ1-2(Glcα1-3)Rhaα1-2Rhaα1-3Rhaα1-				2211	2660	788	-3GlcNAcβ1-2(Glcα1-3)Rhaα1-2Rhaα1-3Rhaα1-				2211	8324	2056	-3GlcNAcβ1-2(Glcα1-3)Rhaα1-2Rhaα1-3Rhaα1-
118	750	266	GlcNAcβ1-6GalNAcα-sp3	core 6			118	2641	448	GlcNAcβ1-6GalNAcα-sp3	core 6			118	21533	4340	GlcNAcβ1-6GalNAcα-sp3	core 6
805	726	718	GalNAcβ1-4(6-O-Bn)GlcNAcβ-sp3				805	2622	2368	GalNAcβ1-4(6-O-Bn)GlcNAcβ-sp3				805	20461	4083	GalNAcβ1-4(6-O-Bn)GlcNAcβ-sp3
1248	4377	1385	GlcNAcα1-2Glcα1-2Glcα1-3(Galα1-6)Glcα1-/inner core-lipid A/				1248	2584	501	GlcNAcα1-2Glcα1-2Glcα1-3(Galα1-6)Glcα1-/inner core-lipid A/				1248	7519	1168	GlcNAcα1-2Glcα1-2Glcα1-3(Galα1-6)Glcα1-/inner core-lipid A/
6	1470	701	GalNAcβ-sp3				6	2549	428	GalNAcβ-sp3				6	15952	2403	GalNAcβ-sp3
81	21609	1087	Galα1-4GlcNAcβ-sp3				81	2536	738	Galα1-4GlcNAcβ-sp3				81	13546	9120	Galα1-4GlcNAcβ-sp3
2210	8732	4053	-2Rha3(60%)Ac4(30%)Acα1-2Rhaα1-4GalAb1-3GalNAcβ1-				2210	2514	343	-2Rha3(60%)Ac4(30%)Acα1-2Rhaα1-4GalAb1-3GalNAcβ1-				2210	10216	1300	-2Rha3(60%)Ac4(30%)Acα1-2Rhaα1-4GalAb1-3GalNAcβ1-
101	4524	2116	GalNAcα1-3GalNAcβ-sp3	Fs-2			101	2496	697	GalNAcα1-3GalNAcβ-sp3	Fs-2			101	20524	2954	GalNAcα1-3GalNAcβ-sp3	Fs-2
24	1342	556	GlcNAcα-sp3				24	2442	665	GlcNAcα-sp3				24	19750	4374	GlcNAcα-sp3
1222	9251	3902	-3Rhaα1-3Rhaα1-2Glcα1-3GlcNAcα1-				1222	2436	997	-3Rhaα1-3Rhaα1-2Glcα1-3GlcNAcα1-				1222	5943	1715	-3Rhaα1-3Rhaα1-2Glcα1-3GlcNAcα1-
211	1422	1314	αKdo-(2→8)-αKdo-sp11				211	2430	2345	αKdo-(2→8)-αKdo-sp11				211	20465	3314	αKdo-(2→8)-αKdo-sp11
1250	10942	709	-3(Rhaα1-4)GlcAα1-2Rhaα1-2Rhaα1-2Galα1-3GalNAcβ1-				1250	2420	774	-3(Rhaα1-4)GlcAα1-2Rhaα1-2Rhaα1-2Galα1-3GalNAcβ1-				1250	7714	1724	-3(Rhaα1-4)GlcAα1-2Rhaα1-2Rhaα1-2Galα1-3GalNAcβ1-
1413	15972	8344	-2LRha3Acα1-6GlcNAcα1-4LGalNAcA3Acα1-3(S-3HOBut1-4)QuiNAc4Nβ1-				1413	2389	631	-2LRha3Acα1-6GlcNAcα1-4LGalNAcA3Acα1-3(S-3HOBut1-4)QuiNAc4Nβ1-				1413	6158	2010	-2LRha3Acα1-6GlcNAcα1-4LGalNAcA3Acα1-3(S-3HOBut1-4)QuiNAc4Nβ1-
88	2678	296	Galβ1-3GalNAcβ-sp3	Tββ			88	2358	587	Galβ1-3GalNAcβ-sp3	Tββ			88	23722	3051	Galβ1-3GalNAcβ-sp3	Tββ
75	12477	2826	Galα1-2Galβ-sp3				75	2319	1156	Galα1-2Galβ-sp3				75	16199	5213	Galα1-2Galβ-sp3
1017	25149	3560	-3GlcNAcβ1-3(Manβ1-4)Galα1-4Rhaα1-				1017	2272	296	-3GlcNAcβ1-3(Manβ1-4)Galα1-4Rhaα1-				1017	10136	1871	-3GlcNAcβ1-3(Manβ1-4)Galα1-4Rhaα1-
84	9856	7582	Galβ1-2Galβ-sp3				84	2266	810	Galβ1-2Galβ-sp3				84	19170	2869	Galβ1-2Galβ-sp3
2213	1760	961	-3Rhaα1-3(Glcα1-4)GlcNAcβ1-2Rhaα1-2Rhaα1-				2213	2254	904	-3Rhaα1-3(Glcα1-4)GlcNAcβ1-2Rhaα1-2Rhaα1-				2213	9367	2657	-3Rhaα1-3(Glcα1-4)GlcNAcβ1-2Rhaα1-2Rhaα1-
1209	15074	6551	-4Quip3NAcα1-3Rhaα1-4Galβ1-3GalNAcα1-				1209	2214	242	-4Quip3NAcα1-3Rhaα1-4Galβ1-3GalNAcα1-				1209	4990	918	-4Quip3NAcα1-3Rhaα1-4Galβ1-3GalNAcα1-
1009	27547	5907	-3(S-3HOBut1-2Ala1-4)Qui4Nβ1-6GlcNAcα1-3QuiNAcα1-3GlcNAcα1-				1009	2190	119	-3(S-3HOBut1-2Ala1-4)Qui4Nβ1-6GlcNAcα1-3QuiNAcα1-3GlcNAcα1-				1009	7782	2737	-3(S-3HOBut1-2Ala1-4)Qui4Nβ1-6GlcNAcα1-3QuiNAcα1-3GlcNAcα1-
26	1108	1586	Rhaβ-sp4				26	2190	2563	Rhaβ-sp4				26	23394	3051	Rhaβ-sp4
1218	8064	1445	-3(S-3HOBut1-2DAla1-4)Qui4Nb1-6GlcNAcα1-3LQuiNAcα1-3GlcNAc6(30%)Acα1-				1218	2179	423	-3(S-3HOBut1-2DAla1-4)Qui4Nb1-6GlcNAcα1-3LQuiNAcα1-3GlcNAc6(30%)Acα1-				1218	4432	779	-3(S-3HOBut1-2DAla1-4)Qui4Nb1-6GlcNAcα1-3LQuiNAcα1-3GlcNAc6(30%)Acα1-
1503	8724	1442	-2Rhaα1-2Rhaα1-2Rhaα1-4GalAα1-3GlcNAcα1-				1503	2100	572	-2Rhaα1-2Rhaα1-2Rhaα1-4GalAα1-3GlcNAcα1-				1503	4930	1106	-2Rhaα1-2Rhaα1-2Rhaα1-4GalAα1-3GlcNAcα1-
1251	2898	695	-2Rhaα1-2Rhaα1-3Rha2Acα1-3(Glcα1-6)GlcNAcβ1-				1251	2079	330	-2Rhaα1-2Rhaα1-3Rha2Acα1-3(Glcα1-6)GlcNAcβ1-				1251	6716	508	-2Rhaα1-2Rhaα1-3Rha2Acα1-3(Glcα1-6)GlcNAcβ1-
1217	4893	1010	-2(RhaNAc3NFoβ1-3)Manβ1-3Galα1-4Rhaα1-3GlcNAcα1-				1217	2052	244	-2(RhaNAc3NFoβ1-3)Manβ1-3Galα1-4Rhaα1-3GlcNAcα1-				1217	8792	1491	-2(RhaNAc3NFoβ1-3)Manβ1-3Galα1-4Rhaα1-3GlcNAcα1-
[truncated: 494 more rows]

## Sheet: Donor 5_AB Rh+
IgG	Colored wells - significant ligands, sorted by IgM signals						IgM							aC3
[truncated: 613 more rows]

[truncated: 6 more sheets: Group 1, Group 2, Group 3, Group 4, Group 5, Group 6]
